# Supplementary material for: Pharmacological induction of the hypoxia response pathway in Huh7 hepatoma cells limits proliferation but increases resilience under metabolic stress
Source: Cell Mol Life Sci. 2024 Jul 30;81(1):320. doi: 10.1007/s00018-024-05361-6 (PMC11335246; doi:10.1007/s00018-024-05361-6)
Supplement: Supplementary file 2 — Supplementary file2 (XLSX 980 KB) [file 18_2024_5361_MOESM2_ESM.xlsx]

## Sheet: Table S1
Table S1: Proteomics data from Huh7 cells stimulated with DMSO alone or Molidustat (25 μM) for 48h.
Uniprot ID	Protein name	DMSO-1	DMSO-2	DMSO-3	DMSO-4	DMSO-5	DMSO-6	Molidustat-1	Molidustat-2	Molidustat-3	Molidustat-4	Molidustat-5	Molidustat-6	log2(FC)	p-values
P02533	KRT14					445851							8.087e+06	4.18097	1
Q12983	BNIP3	77181.4	65827.4	59601.4	31560.4		503657	2.77473e+06	2.07443e+06	1.85921e+06	2.52218e+06	2.9294e+06	2.53545e+06	4.0529	1.17504e-06
P08779	KRT16				1.85242e+06	1.30183e+06							2.3908e+07	3.92212	0.0135915
P05089	ARG1	187947			312281	437723		4.48977e+06	3.92327e+06	3.86001e+06	3.34227e+06	3.39243e+06	4.47212e+06	3.64577	6.62714e-06
O15427	SLC16A3	5.79106e+06	5.18091e+06	4.5324e+06	5.62521e+06	5.19366e+06	3.79103e+06	3.98938e+07	3.64643e+07	3.8514e+07	3.94762e+07	4.02232e+07	3.82758e+07	2.95087	1.42025e-13
Q04446	GBE1	344922	349385	234894	288519	423708	345165	2.56016e+06	2.25578e+06	2.79435e+06	2.19996e+06	2.4965e+06	2.97112e+06	2.94307	7.02313e-09
Q969S9	GFM2	1.68145e+06		1.73259e+06	1.65725e+06	1.17038e+06	785567	894044	751272	1.0017e+06	2.01953e+07	2.23831e+07		2.6861	0.16611
Q92597	NDRG1	1.17317e+06	1.13332e+06	1.05192e+06	479533	1.06821e+06	1.03246e+06	5.22065e+06	6.14541e+06	7.31535e+06	6.2892e+06	5.47204e+06	7.60132e+06	2.67947	1.17007e-07
P11166	SLC2A1	3.55591e+06	2192803	2.09489e+06	1.13277e+06	2.84007e+06	2.70017e+06	1.10057e+07	1.57499e+07	1.63861e+07	1.55676e+07	1.50962e+07	1.73121e+07	2.65002	1.03461e-07
Q15155	NOMO1	82124.8				90609.6	101693		531873					2.53962	0.000661335
Q9NXJ5	PGPEP1	82369.3	25360.9	1.78909e+06		122573	46891.9		1.6385e+06	1.83486e+06				2.07122	0.0708726
P13987	CD59	748751								3.39901e+06	3.22965e+06		2.75278e+06	2.06229	0.0254599
Q9GZT9	EGLN1	200506	146656	643716	622125	508969	510822	2.09677e+06	1.75956e+06	1.77967e+06	1.22904e+06	1.17251e+06	1.81677e+06	1.90416	3.75151e-05
Q9UDX5	MTFP1		497118	431113	576057	581839	2.39702e+06	3.01432e+06	3.23107e+06	3.12928e+06	3.33952e+06	3.35162e+06	3.49104e+06	1.86205	8.02983e-05
P00558	PGK1	1.80389e+08	1.98754e+08	1.92116e+08	1.32051e+08	1.93506e+08	2.02516e+08	5.41229e+08	6.55031e+08	8.27611e+08	6.21463e+08	5.63755e+08	7.45405e+08	1.84686	1.18163e-06
Q96SW2	CRBN					393987					219017	2.58904e+06		1.83335	0.708867
Q9UL03	INTS6	392073	414313	552577		337948	509207		556737	512081			3.62939e+06	1.82757	0.18699
O00469	PLOD2	2.46186e+07	2.66235e+07	2.57718e+07	2.41464e+07	2.36571e+07	2.37708e+07	6.84053e+07	8.68288e+07	7.72331e+07	8.53021e+07	8.31733e+07	7.6915e+07	1.68526	3.05127e-09
Q96DF8	ESS2			386956		292665	481551		684668		1.35687e+06	1.22943e+06	1.56405e+06	1.6429	0.0151852
O60504	SORBS3	152510	215658	316199				1.93307e+06		220301	337944	326092		1.62649	0.373273
P05997	COL5A2	2.46744e+06	287310	541561	2.74083e+06	497315	2.43692e+06	4.07264e+06	4.10744e+06	4.38596e+06	4.96133e+06	4.36273e+06	5.45813e+06	1.60805	0.000161901
P50416	CPT1A	462771	453712	321104	253043	203199		1.36697e+06	972864	776842	939511	1.18984e+06	701993	1.54909	0.000474466
P13674	P4HA1	7.07993e+07	7.21983e+07	7.3704e+07	6.81406e+07	7.17228e+07	6.9726e+07	1.7757e+08	2.20379e+08	1.98679e+08	2.15654e+08	2.11431e+08	1.96642e+08	1.51739	1.73125e-09
Q96HE7	ERO1A	1.83286e+07	1.75831e+07	2.54414e+07	2.61433e+07	2.26143e+07	2.20182e+07	5.56181e+07	7.03608e+07	6.00285e+07	6.54152e+07	6.48365e+07	6.14635e+07	1.51538	1.66136e-08
P36871	PGM1	3.09361e+07	3.25865e+07	3.10647e+07	2.44595e+07	3.21621e+07	3.19752e+07	8.3525e+07	8.51481e+07	9.95101e+07	7.86698e+07	7.33207e+07	9.73262e+07	1.49827	1.71952e-07
Q96I59	NARS2	328313	223000	855528	47678.7	475647	416807		1.09704e+06					1.48777	0.0623394
P00338	LDHA	4.1144e+08	4.30565e+08	4.31438e+08	3.58299e+08	4.22594e+08	4.40652e+08	1.12017e+09	1.1026e+09	1.35265e+09	1.07265e+09	1.02521e+09	1.32199e+09	1.48735	1.27122e-07
Q96A26	FAM162A	1.34652e+07	1.49758e+07	1.31685e+07	9.76373e+06	1.36837e+07	1.44639e+07	2.75918e+07	3.36292e+07	3.81409e+07	4.50708e+07	3.98574e+07	3.82024e+07	1.48435	2.79126e-06
Q96K19	RNF170		260630			188722	177602	649499	520518	784220	244204	748019	542486	1.47636	0.0162859
O15460	P4HA2	1.59647e+07	1.61919e+07	1.49277e+07	1.71124e+07	1.59614e+07	1.61049e+07	4.56995e+07	4.30268e+07	3.72223e+07	4.07381e+07	4.76703e+07	4.38271e+07	1.42335	7.54666e-09
P17066	HSPA6			106464		129582		493538		172762		290675	290749	1.40216	0.124985
Q9BZV1	UBXN6			424423				384028	1.85906e+06					1.40191	0.681972
Q08378	GOLGA3	1.37308e+06	1.62661e+06	1.79685e+06	714066	1.55932e+06	1.0929e+06	942046	989244	6.17395e+06	1.27005e+06	5.89523e+06	6.16178e+06	1.39265	0.0796239
P29122	PCSK6	639864	392555	550980	342127	512778	595682	1.23264e+06	1.16213e+06	1.31249e+06	1.51585e+06	1.44694e+06	1.2237e+06	1.37949	6.8495e-07
P09104	ENO2					1.62051e+06						3.38066e+06	4.97236e+06	1.36585	0.314867
P02538	KRT6A	2.08214e+06		2.29958e+06		5.6005e+06		3.6812e+06	2.59033e+06		2.84337e+06		2.49682e+07	1.35659	0.464582
Q9Y3C4	TPRKB	97371.8	77956.5	70274.4		130534	133197		242809					1.25314	0.0115341
O95210	STBD1	1.85609e+06	2.09354e+06	2.17168e+06	2.71885e+06	1.75009e+06	1.8728e+06	5.26369e+06	4.77893e+06	3.80578e+06	4.9961e+06	5.03849e+06	4.90317e+06	1.20772	8.3015e-07
P27144	AK4	3.53077e+07	3.58214e+07	3.42326e+07	3.34537e+07	3.4795e+07	3.74709e+07	7.46308e+07	7.90908e+07	7.86747e+07	8.90915e+07	8.61043e+07	7.92312e+07	1.2056	1.86158e-09
Q9Y4F1	FARP1	280084	354212	210595	176351	228793	204941	306454	700095	761989	711306	327251	546624	1.20477	0.00430391
P13807	GYS1	843297	917494	870277	311422	996726	770305	1.52756e+06	1.66476e+06	1.98512e+06	1.82856e+06	1.81457e+06	1.92642e+06	1.19028	8.51198e-06
Q9Y4W2	LAS1L	1.71641e+06	1.90765e+06	1.59418e+06	1.2435e+06	1.25283e+06	1.87903e+06	5.79983e+06	3.05991e+06	1.74784e+06	6.68046e+06	3.06157e+06	1.28061e+06	1.1729	0.0493595
Q9BVM2	DPCD	160870	184050	151036	42718.2	145978	144868	232579	451214	429568	315725	287091	141756	1.16335	0.00805898
P09972	ALDOC	4.04483e+07	3.67639e+07	3.92492e+07	3.30354e+07	4.2772e+07	4.55613e+07	8.01394e+07	9.26585e+07	9.85374e+07	7.50576e+07	8.2634e+07	1.01007e+08	1.15615	1.10096e-06
Q9BX66	SORBS1	285920				368590		859216	803394	883278	1.25852e+06	381417	165659	1.14806	0.222032
Q13370	PDE3B	211979	429735	170334	433825				587535	774411				1.12851	0.0365543
Q6NSJ0	MYORG	319739				423398	375772	1.02664e+06		467906			937728	1.12022	0.0675744
P48200	IREB2	446159	593869	545695	329581	352030	483863	602287	994792	1.38932e+06	947426	800154	1.12712e+06	1.09111	0.00137724
P04004	VTN	6.27011e+06	7.01249e+06	6.60657e+06	6.24042e+06	6.39627e+06	6.96291e+06	1.31767e+07	1.44122e+07	1.30969e+07	1.52612e+07	1.54219e+07	1.23141e+07	1.08349	8.3695e-08
O00515	LAD1	485782	148026		691367	363409	449476	785097	938193	694535	922893	1.06423e+06	1.02299e+06	1.08107	0.00115302
Q96ME7	ZNF512	1.09259e+06	1.03944e+06	951602	1.99945e+06	957240	844880	2.31747e+06	3.0423e+06	1.00126e+06	2.92639e+06	3.12778e+06	2.11023e+06	1.07701	0.00660039
Q12955	ANK3	6.35137e+06	6093451	7.38885e+06	7.65739e+06	6.14046e+06	5.85884e+06	1.13473e+07	1.1236e+07	1.55374e+07	1.67504e+07	1.58997e+07	1.24894e+07	1.07613	4.03296e-05
P05546	SERPIND1	776351	817249	891821	484829	654043	800629	906158	1.55617e+06	1.58451e+06	1.73987e+06	1.69761e+06	1.8357e+06	1.07468	0.000264132
P02787	TF	3.20853e+08	3.14721e+08	2.88062e+08	3.05126e+08	2.93475e+08	2.98044e+08	6.22501e+08	6.3237e+08	5.99565e+08	6.81725e+08	6.62431e+08	6.23554e+08	1.07022	2.21878e-10
P84022	SMAD3		100883	97451.5	81082.3	93835.3	89944.2	147077	241539	271421	180813	142741	176390	1.06137	0.00215243
P04264	KRT1	8.45112e+06	8121252	1.98956e+07	2.01097e+07	1.7108e+07	2.38487e+06	1.58617e+07	6.77296e+06	1.55699e+07	1.37726e+07	1.58361e+07	8.94264e+07	1.04756	0.325181
Q92823	NRCAM	1.30655e+06	1.15521e+06	506954	581378	736128	1.02775e+06		1.56774e+06	1.69975e+06	2.0376e+06	1.91741e+06	1.86669e+06	1.0374	0.000309068
P02656	APOC3	521672	459579	1.4641e+06	1.04386e+06	992718	311589	954874		882249	711178	861940	4.65616e+06	1.01387	0.284602
Q96PU5	NEDD4L	809488	958255	831409		846729	245411		1.11377e+06	1.56055e+06	1.52816e+06	2.11106e+06	1.12539e+06	1.01097	0.00964021
Q96LJ7	DHRS1						142256	267211			343519		232122	0.981831	0.169456
Q96FF9	CDCA5	1.05587e+06	716953	840688	419749	804387	769508	1.32245e+06	1.8837e+06	1.11606e+06	1.67173e+06	1.77289e+06	1.2843e+06	0.974221	0.000636913
Q96K37	SLC35E1	1.64081e+06	1.74581e+06	1.31129e+06	3.02723e+06	1.59588e+06	1.64603e+06	4.391e+06	3.26395e+06	3.06239e+06	3.85176e+06	3.72686e+06	3.16829e+06	0.96876	0.000292471
Q5XKE5	KRT79	856325	922549	1.0769e+06	1.00399e+06	640292	719610	2.19585e+06	2.1916e+06	1.11844e+06	1.68032e+06	976277	1.98614e+06	0.959255	0.0049251
P06733	ENO1	1.14324e+09	1.18278e+09	1.16832e+09	9.71672e+08	1.13077e+09	1.15801e+09	2.22069e+09	2.07459e+09	2.50226e+09	1.96057e+09	1.8923e+09	2.45866e+09	0.956584	2.0369e-06
Q16527	CSRP2	6.54528e+06	6.05887e+06	7.04083e+06	6.07933e+06	6.80686e+06	5.91155e+06	1.07342e+07	1.09781e+07	1.46366e+07	1.13662e+07	1.25774e+07	1.32167e+07	0.935215	3.90486e-06
P30408	TM4SF1	495736	990860	755914	589385	705787	790456	21935.3	8693.84	1.87418e+06	2.35213e+06	2.34206e+06	1.65368e+06	0.931116	0.176291
P02786	TFRC	1.61566e+08	1.67208e+08	1.65457e+08	1.46253e+08	1.57658e+08	1.56672e+08	2.80445e+08	3.03786e+08	3.08007e+08	3.19259e+08	3.06187e+08	2.92061e+08	0.922496	6.74739e-10
Q9NXF1	TEX10	569320	1.64877e+06	1.56034e+06	88627.6	443486	1.57306e+06		1.99573e+06	1.77314e+06	1.95663e+06	1.70328e+06		0.921389	0.0395872
P15151	PVR	2.04932e+06	1.8244e+06	1.74068e+06	2.67713e+06	2.89652e+06	3.08578e+06	4.43443e+06	4.34845e+06	4.51293e+06	4.50186e+06	4.30278e+06	4.71698e+06	0.909798	6.4532e-06
Q96H79	ZC3HAV1L	4.31381e+06	5.02243e+06	5.01375e+06	3.21118e+06	3.63788e+06	4.44366e+06	7.88202e+06	8.77845e+06	9.0001e+06	7.20506e+06	6.78734e+06	8.38887e+06	0.905743	1.18754e-05
Q9Y6X8	ZHX2	532741	370170	358222	360902	348345	408659	790314	781452	746099	703790	752288	671670	0.902004	1.44681e-06
Q9Y547	IFT25	594933	793371	1.17369e+06	803996	700457	822581	940276	1.71997e+06	2.07131e+06	1.36932e+06	800870	2.19844e+06	0.896347	0.0184598
P06396	GSN	1.15496e+06	2.36991e+06	4.63559e+06	1.52635e+06	3.45162e+06	1.90058e+06	1.47915e+06	6.94942e+06	4.53361e+06	4.93502e+06	4.42188e+06	5.49013e+06	0.886854	0.0412513
Q68D10	SPTY2D1	110980	128259	105695	90908.9			285785	149817		168813	102555	300003	0.886215	0.0773387
P60174	TPI1	5.35441e+08	5.41103e+08	5.34839e+08	3.71859e+08	5.38388e+08	5.42635e+08	8.14236e+08	8.82057e+08	1.16243e+09	8.92143e+08	8.52972e+08	1.05911e+09	0.886014	3.84656e-05
Q08170	SRSF4	6.00538e+06	6.03203e+06	5.87735e+06	5.62118e+06	6.59526e+06	7.62309e+06	8.98904e+06	9.83525e+06	1.27056e+07	1.06939e+07	1.23477e+07	1.47588e+07	0.876847	0.000185304
Q13418	ILK	1.10917e+06	1.68722e+06	1.51362e+06	781428	1.45056e+06	910784	1.89776e+06	2.85301e+06	3.27085e+06	2.13352e+06	1.98028e+06	1.51528e+06	0.873126	0.00703865
Q6IBS0	TWF2	311550	861683	948575	387574	1.13454e+06	840256	1.27519e+06	2.13467e+06	1.33308e+06	1.35352e+06	432981	1.68285e+06	0.872942	0.0408495
Q9C0H2	TTYH3	81326	48762.8	34678.2		87475.3	142686		144155					0.867962	0.228384
A0FGR8	ESYT2	3.54797e+06	2.51653e+06	3.90575e+06	2.50981e+06	3.55855e+06	4.06896e+06	5.86801e+06	6.72489e+06	6.11132e+06	6.54877e+06	5.85384e+06	5.4351e+06	0.861815	1.0922e-05
P12277	CKB	1.86977e+08	1.95994e+08	1.94815e+08	1.25897e+08	1.8755e+08	1.93395e+08	2.9002e+08	3.21072e+08	3.75337e+08	3.05395e+08	2.93761e+08	3.84543e+08	0.861089	2.63146e-05
Q99624	SLC38A3	752207	753191	832113	734240	942260	84462.3	1.57711e+06	1.63517e+06	1.09443e+06	1.1404e+06	990627	996742	0.859147	0.00883787
Q9Y570	PPME1	3.14439e+06	4.07512e+06	2.58292e+06	2.73683e+06	3.14419e+06	2.06421e+06	5.0027e+06	4.66898e+06	6.15646e+06	4.30746e+06	4.23744e+06	7.43987e+06	0.841983	0.00245214
Q9BQE9	BCL7B	1.1153e+06	456685	263251			604569		1.07558e+06	1.18541e+06	1.49188e+06	769229	937641	0.840137	0.0567479
Q9UNF1	MAGED2	7.84724e+06	7.99448e+06	7.59727e+06	6.97984e+06	8.04696e+06	7.87895e+06	1.22059e+07	1.20399e+07	1.96416e+07	9.8292e+06	9.4037e+06	1.95426e+07	0.834834	0.00980081
Q9NX46	ADPRS	738697	1.69005e+06	808022	2.28092e+06	1.00286e+06	1.4886e+06	2.80691e+06	2.06609e+06	2.10307e+06	2.15486e+06	2.54627e+06	2.59728e+06	0.833716	0.00351308
Q9BWH2	FUNDC2		1.50577e+06	1.63242e+06	1.6469e+06	1.50836e+06	1.3317e+06	3.01163e+06	2.75225e+06	2.34198e+06	2.86314e+06	2.88315e+06	2.35954e+06	0.82516	1.33515e-05
Q8NDZ4	DIPK2A	8.18794e+06	7.14725e+06	7.95242e+06	7.41367e+06	6.37386e+06	7.04436e+06	1.16959e+07	1.30899e+07	1.23768e+07	1.36826e+07	1.4253e+07	1.27002e+07	0.818321	2.54149e-07
P52789	HK2	1.19297e+07	1.13543e+07	1.39078e+07	1.19981e+07	8.46876e+06	1.33311e+07	2.47505e+07	1.89048e+07	2.18301e+07	1.68371e+07	1.75773e+07	2.46101e+07	0.810577	0.000262774
O95251	KAT7	433298	233248	220881	185350	275654	277260		592031	332253	597348	378788		0.810227	0.0202735
P17706	PTPN2	1.10476e+06	484345	1.91242e+06	583190	1.60445e+06	1.00103e+06	985889	1.33806e+06	5.09977e+06	1.31265e+06	1.31826e+06	1.63831e+06	0.805516	0.245421
Q9H008	LHPP	198478	352642	226910		271110	190100		432876					0.804497	0.0642022
Q99541	PLIN2	4.84542e+07	5.42616e+07	5.13138e+07	4.27078e+07	4.77319e+07	4.71186e+07	6.90343e+07	8.63549e+07	9.30513e+07	9.16964e+07	8.71004e+07	8.19571e+07	0.804286	3.10388e-06
P17858	PFKL	1.26239e+07	1.48657e+07	1.31254e+07	8.76402e+06	1.40352e+07	1.58797e+07	1.72599e+07	2.13632e+07	3.01071e+07	2.30369e+07	2.11268e+07	2.44337e+07	0.792339	0.000734014
P02647	APOA1	1.93087e+07	2.11507e+07	1.73396e+07	1.69172e+07	1.69244e+07	1.84056e+07	2.57245e+07	3.19693e+07	3.17998e+07	3.39199e+07	3.45495e+07	3.18028e+07	0.78611	3.42312e-06
P14618	PKM	8.59049e+08	9.02863e+08	8.92555e+08	6.47445e+08	8.94046e+08	9.11783e+08	1.27808e+09	1.46509e+09	1.73215e+09	1.35124e+09	1.33943e+09	1.63454e+09	0.784908	2.70498e-05
P46019	PHKA2			141739					290635	426874	210630	151205	139512	0.782289	0.476143
O00468	AGRN	384584	452179	446819			354668		829279	742393	739462	744215	459418	0.779346	0.0056765
Q14315	FLNC	6.6335e+06	6.26849e+06	7.64084e+06	6.6656e+06	6.78968e+06	7.34051e+06	1.28801e+07	1.13538e+07	1.2394e+07	1.02311e+07	9.27207e+06	1.4503e+07	0.772875	0.000114026
Q9Y5J5	PHLDA3		549426	255339	117527		209472	686828		417872	524737	266046	514720	0.768653	0.122641
Q15269	PWP2	2.55337e+06	3.27492e+06	3.67983e+06	8.46502e+07	2.81999e+06	3.82799e+06	1.55345e+08	2.77881e+06	4.17861e+06	5.07746e+06	2.34006e+06	1.7302e+06	0.766206	0.690907
Q06033	ITIH3		2108916	2.53188e+06	1.6025e+06	2.17547e+06	1.55814e+06	3.93275e+06	3.28367e+06	2.79291e+06	3.81344e+06	3.7411e+06	2.77207e+06	0.764332	0.000905199
Q9BQE5	APOL2	1.09195e+06	1.28186e+06	1.46218e+06	1.83112e+06	1.75549e+06	1.53112e+06	2.39811e+06	2.00993e+06	2.76085e+06	2.74835e+06	2.91809e+06	2.27449e+06	0.754926	0.000217236
Q96N66	MBOAT7	346729	411104	464041	460090	334523	392152	937335	670677	421842	691147	689342	653342	0.754571	0.0028844
P25815	S100P	2.62024e+06	1.37571e+06	2.39556e+06	2.03498e+06	1.78242e+06	1.47975e+06	3.26969e+06	3.17751e+06	2.97071e+06	3.0571e+06	3.49402e+06	3.72236e+06	0.752457	0.000193028
Q9ULK4	MED23	240754	1.21331e+06	398039	379915	313045	1.11286e+06	388909	1.28349e+06	1.05146e+06	1.23803e+06	1.0143e+06	1.17541e+06	0.749937	0.0907812
Q9H2P0	ADNP	1.09239e+06	1.87481e+06	1.65555e+06	743023	426732	1.01353e+06	425117	1.98159e+06	3.3289e+06	1.38657e+06	3.26948e+06	1.04759e+06	0.749107	0.179329
O43252	PAPSS1	2.97841e+06	4.4512e+06	2.81979e+06	4.70471e+06	4.38052e+06	4.46559e+06	4.76579e+06	6.52223e+06	7.2592e+06	6.70694e+06	7.6402e+06	6.82551e+06	0.738885	0.000535156
O75446	SAP30	1.29583e+06	1.22635e+06	611498	459981	1.0128e+06	1.10282e+06	1.97047e+06	1.4992e+06	937570	1.75185e+06	1.87661e+06	1.48926e+06	0.738407	0.0115476
O14981	BTAF1	647991	179729	89600	740057	115107	532388	1.025e+06	828408	720419	451476	89121.6	729151	0.737762	0.181441
P58107	EPPK1	2.96263e+07	2.68834e+07	3.11552e+07	3.03116e+07	3.05204e+07	3.45709e+07	4.23012e+07	5.97974e+07	5.18176e+07	5.02656e+07	5.35488e+07	4.64061e+07	0.732342	1.86639e-05
Q9BY50	SEC11C	809096	634936	751909	815942	643181	636162	1.06391e+06	1.23874e+06	1.23275e+06	1.13332e+06	1.28432e+06	1.17169e+06	0.731446	2.04483e-06
P17535	JUND	220272		284991	124410	239990			440877	305821	376793		317475	0.728507	0.0208358
O95155	UBE4B	4.90735e+06	7.48504e+06	5.93328e+06	1.38549e+06	3.6189e+06	3.82869e+06	649007	7.9483e+06	8.13137e+06	9.14474e+06	6.76056e+06	1.23211e+07	0.727066	0.128443
P12830	CDH1	246244			469382			577305	886218	384235	664688	423321	596442	0.71833	0.161766
O14757	CHEK1	494788		436151		271587	421476			669237		665570		0.717077	0.0214525
P15289	ARSA	81453.6	465494		142021	423901	473988		696024	618972	268179	618014	390316	0.707618	0.124862
P18669	PGAM1	1.43075e+08	1.56975e+08	1.58749e+08	8.61409e+07	1.40481e+08	1.46201e+08	1.69484e+08	2.4439e+08	2.85653e+08	2.10689e+08	1.94403e+08	2.52282e+08	0.706315	0.00162842
P62745	RHOB	3.92581e+06	3.35546e+06	3.26176e+06	3.56517e+06	3.55563e+06	3.60027e+06	6.36516e+06	5.96909e+06	5.19142e+06	5.73914e+06	6.04016e+06	5.38252e+06	0.705997	6.01256e-07
Q6NZI2	CAVIN1	838166	561710		460482	352079	484346	572818		1.09669e+06	931173	863388	919862	0.700985	0.0213951
Q8TAD8	SNIP1	486198	528605	497156		357736	418669		792567	686354				0.692156	0.00485703
P01024	C3	1.54397e+06	1.403e+06	1.51533e+06	1.64364e+06	1.74642e+06	1.31503e+06	2.46994e+06	2.05621e+06	2.45939e+06	2.54481e+06	2.73822e+06	2.54178e+06	0.692022	7.69858e-06
Q9C0E8	LNPK	6.39535e+06	6.82951e+06	6.89794e+06	7.87836e+06	7.16671e+06	6.93481e+06	1.28135e+07	1.07779e+07	1.10658e+07	1.10617e+07	1.16588e+07	1.05339e+07	0.689747	6.64636e-07
P04075	ALDOA	7.04062e+08	7.12041e+08	7.26578e+08	5.72812e+08	6.993e+08	7.09902e+08	1.00771e+09	1.13797e+09	1.3097e+09	1.01954e+09	9.37719e+08	1.23861e+09	0.689339	5.99476e-05
Q9NPH3	IL1RAP		301643				395154	570441	557574	456486	577808	641223	561796	0.686975	0.00516788
P00742	F10	384644	294194	510684	629337	618609	751566		788172	805521	869693	883144	918479	0.682464	0.00295131
O15031	PLXNB2	5.79933e+07	56714738	5.66802e+07	4.52563e+07	4.18935e+07	5.03361e+07	9.605e+07	6.4991e+07	8.9084e+07	7.33526e+07	7.56509e+07	9.4926e+07	0.677651	0.000387682
Q01968	OCRL	336190	214508	225411	72479.6		383235	140327	493157			133069	802517	0.671042	0.374191
P06744	GPI	1.22862e+08	1.38722e+08	1.31041e+08	7.25232e+07	1.23992e+08	1.28963e+08	1.33296e+08	1.97001e+08	2.62125e+08	1.84583e+08	1.58865e+08	2.0691e+08	0.670286	0.00615946
Q6XR72	SLC30A10		671244				768199	1.27058e+06	1.06174e+06	961573	1.27827e+06	1.29347e+06	1.00422e+06	0.669804	0.0104227
Q96FZ7	CHMP6	396561	599084	491237	556155	444517	359294	803733	605874	928259	692560	682730	807526	0.667175	0.000945307
P05121	SERPINE1		137237	109694	33699.1			253523	116473	124539	188733	89761.7	115966	0.663505	0.232983
P04406	GAPDH	1.80723e+09	1.97379e+09	1.93952e+09	1.43607e+09	1.9167e+09	1.92776e+09	2.49117e+09	2.83224e+09	3.37964e+09	2.78249e+09	2.6319e+09	3.25148e+09	0.658865	7.49676e-05
P02751	FN1	2.81917e+07	3.06825e+07	3.05477e+07	2.79872e+07	2.59402e+07	2.50141e+07	4.07515e+07	4.4848e+07	4.52661e+07	4.41988e+07	4.62085e+07	4.35516e+07	0.653457	1.21684e-07
P49321	NASP	1.97993e+08	1.86375e+08	1.919e+08	1.88278e+08	1.98634e+08	2.09977e+08	3.00687e+08	3.03175e+08	3.4477e+08	2.75948e+08	2.67851e+08	3.51868e+08	0.652676	1.68092e-05
P08670	VIM	1.68549e+09	1.61056e+09	1.66496e+09	2.11031e+09	1.65211e+09	1.60084e+09	2.91992e+09	2.77308e+09	2.33586e+09	2.77994e+09	2.90864e+09	2.48259e+09	0.64996	1.44132e-05
Q71DI3	H3C13	2.38576e+06	2.83416e+06	4.97207e+06	308916	2.5775e+06	2.66393e+06	123324	8.09528e+06					0.647278	0.520918
Q6P6C2	ALKBH5	5.52076e+06	4.66617e+06	6.15645e+06	6.45419e+06	5.04822e+06	5.64293e+06	9.41035e+06	7.68125e+06	8.29217e+06	7.67196e+06	8.6031e+06	1.07524e+07	0.646202	0.000199833
P02766	TTR					630951						985241		0.642949	1
Q969X1	TMBIM1	2.87575e+06	1.9668e+06	1.68524e+06	2.81839e+06	1.79546e+06	2.28808e+06	3.08854e+06	4.20202e+06	3.14705e+06	3.82782e+06	3.52214e+06	3.15311e+06	0.64088	0.00116692
A5YKK6	CNOT1	1.48126e+07	1.5501e+07	1.52413e+07	1.23095e+07	1.42819e+07	1.54817e+07	1.64839e+07	2.12955e+07	3.06746e+07	2.0923e+07	2.04439e+07	2.61792e+07	0.634143	0.00324269
Q9P0K7	RAI14	1.54285e+06	1072869	2.02333e+06	1.66305e+06	1.58571e+06	2.38702e+06	2.89817e+06	3.53453e+06	2.30318e+06	2.24475e+06	2.1244e+06	2.83731e+06	0.63375	0.00791907
P08727	KRT19	3.6255e+08	3.71338e+08	3.73977e+08	3.8781e+08	3.62031e+08	3.43866e+08	5.16063e+08	5.88056e+08	5.37432e+08	6.27015e+08	6.1586e+08	5.18938e+08	0.628428	2.49978e-06
P41208	CETN2	1.57927e+06	1.17263e+06	1.35763e+06	1.61574e+06	1.27793e+06	980443	1.68403e+06	2.68099e+06	2.0203e+06	2.16908e+06	1.8891e+06	1.84227e+06	0.621871	0.00209008
Q9BW19	KIFC1	447805	1.36892e+06	837449	1.02634e+06	1.02794e+06	1.10444e+06	1.48624e+06	1.43569e+06	1.58715e+06	1.50558e+06	1.50098e+06	1.38328e+06	0.614374	0.00254869
Q9NX62	BPNT2	5.30387e+06	5.43519e+06	6.10581e+06	5.83023e+06	6.73499e+06	6.72512e+06	7.54549e+06	9.53688e+06	8.87924e+06	9.78255e+06	9.9487e+06	9.58734e+06	0.613357	2.96272e-05
Q96L91	EP400	594020	833029	184804	688190	749145	834855		1.12319e+06	166162	1.14678e+06	1.27969e+06	1.20754e+06	0.605121	0.153647
Q9BQ04	RBM4B		480589	595756					807056	755450	1.03671e+06	858007	634360	0.60459	0.0583395
Q06547	GABPB1	1.60851e+06	1357863	1.42041e+06	1.87491e+06	1.28704e+06	1.59313e+06	2.71758e+06	2.25257e+06	1.7317e+06	2.43898e+06	2.69888e+06	2.04718e+06	0.60316	0.00134017
Q9H2P9	DPH5	15644	172306	156871	18843	167059	87501.7		245673			67331.6		0.603014	0.466943
P35749	MYH11				635149			724914			1.2039e+06			0.602546	0.572881
Q96B01	RAD51AP1		583135				136090			615694		475108		0.600873	0.510956
O43148	RNMT	7.53222e+06	8.14846e+06	4.99267e+06	4.71567e+06	7.45724e+06	5.57416e+06	9.51575e+06	9.82162e+06	1.14627e+07	8.86464e+06	9.78534e+06	8.59282e+06	0.595245	0.00119232
P35613	BSG	4.15182e+07	4.4175e+07	4.18771e+07	3.92118e+07	4.29608e+07	3.99116e+07	6.01506e+07	6.30328e+07	6.35139e+07	6.38268e+07	6.13111e+07	6.52409e+07	0.594923	2.17536e-09
Q9NP58	ABCB6	5.74086e+07	5.56713e+07	5.42854e+07	5.57797e+07	4.98478e+07	6.51425e+07	8.72538e+07	8.16735e+07	9.44883e+07	8.04532e+07	7.67274e+07	8.99957e+07	0.59457	7.15982e-06
P05362	ICAM1	1.56599e+07	1.78293e+07	1.71571e+07	1.82864e+07	1.65989e+07	1.6921e+07	2.70319e+07	2.55493e+07	2.44878e+07	2.6004e+07	2.59897e+07	2.56255e+07	0.594406	9.43361e-09
Q9BXP2	SLC12A9	160938	275106	223425	68923.7	186123	326837	110286	407327	268392	395703	286655	405054	0.59376	0.110922
Q6WKZ4	RAB11FIP1	1.32446e+06	1.44344e+06	1.2273e+06	2.33325e+06	1.37068e+06	1.2915e+06	2.28048e+06	2.24981e+06	1.93554e+06	2.32248e+06	2.30963e+06	2.43875e+06	0.590381	0.00202554
Q8IVM8	SLC22A9	1.55156e+06	1.84944e+06	1.86694e+06	1.53142e+06	1.79143e+06	1.39146e+06	2.00944e+06	2.54737e+06	2.66558e+06	2.50678e+06	2.79415e+06	2.47838e+06	0.587688	0.000107186
Q03001	DST	7.30964e+06	4.71634e+06	6.11149e+06	9.27233e+06	5.70793e+06	4.14283e+06	1.71522e+07	1.10074e+07	6.30944e+06	5.57987e+06	6.53186e+06	9.41345e+06	0.587627	0.137773
Q8WWK9	CKAP2	670087	559927	238539		153832	153826	667222	787399	312758	803780	86966.3		0.581607	0.352749
Q6P1A2	LPCAT3	3.96394e+06	3.4641e+06	3.97576e+06	3.67641e+06	2.9584e+06	3.07773e+06	5.24675e+06	5.45366e+06	4.07643e+06	5.66796e+06	5.63554e+06	5.37857e+06	0.575108	0.000186685
Q53FA7	TP53I3	2.28765e+06	4.11533e+06	1.80423e+06	1.17771e+06	2.58517e+06	1.55921e+06	3.02362e+06	3.58215e+06	4.68591e+06	3.43935e+06	2.57064e+06	2.82982e+06	0.573368	0.0622485
P01009	SERPINA1	2.72567e+07	5.09485e+07	4.15144e+07	4.30638e+07	3.73322e+07	3.37815e+07	6.80065e+07	5.28983e+07	4.83425e+07	5.50971e+07	6.5674e+07	5.79897e+07	0.573247	0.00187985
Q13123	IK	4.33116e+07	4.26766e+07	4.23684e+07	4.34772e+07	4.58978e+07	4.24187e+07	6.33284e+07	6.64288e+07	7.10175e+07	5.95947e+07	5.77213e+07	6.8855e+07	0.572786	2.30554e-06
Q9NZQ3	NCKIPSD	1.39957e+06	991838	2.09691e+06	850017	1.97171e+06	764594	735219	828956	2.38275e+06	2.83374e+06	3.88575e+06	1.33722e+06	0.572003	0.270994
Q9H0N0	RAB6C	1.42891e+06	1449295	1.25568e+06	1.42959e+06	1.60107e+06	1.24053e+06	1.89779e+06	3.06558e+06	1.99691e+06	2.2663e+06	1.8641e+06	1.37671e+06	0.568828	0.0168817
P29372	MPG	402484			545575			540277			864402			0.567191	0.326433
P46821	MAP1B	6.38045e+06	4.23137e+06	5.90201e+06	9.12621e+06	7.06628e+06	6.91382e+06	9.85679e+06	9.26151e+06	1.0609e+07	7.79439e+06	9.7979e+06	1.12921e+07	0.564954	0.00309231
O14672	ADAM10	314757	774447	705659	765118	841275	1.06922e+06	825405	1.63496e+06	1.73623e+06	859338	485392	1.06977e+06	0.56446	0.142302
Q08AM6	VAC14	570482			404947	609934	598717	749973	681328	883599	769218	868177	888906	0.563377	0.00196906
Q86X29	LSR	761728	1.3263e+06	1.79289e+06	1.60202e+06	828201	660482	1.89284e+06	1.70918e+06	1.46728e+06	1.75353e+06	1.77651e+06	1.70212e+06	0.563284	0.0212118
Q13393	PLD1	2.33597e+06	2.9647e+06	3.55574e+06	737550	3.44849e+06	2.89866e+06	2.92997e+06	3.28616e+06	3.63201e+06	5.82105e+06	3.76346e+06	4.06516e+06	0.559774	0.0591243
Q9BTU6	PI4K2A	97646.4	79329.5	113321	30418.9	125536	161557	72438	221630	163655	177039	109136	151670	0.559185	0.118182
P56747	CLDN6	1.2785e+06	1218083	1.33848e+06	1.40071e+06	1.31728e+06	1.2887e+06	2.11296e+06	1.71152e+06	1.88619e+06	1.93755e+06	2.09249e+06	1.78133e+06	0.555145	5.76637e-06
Q8N2H4	SYS1	180377	210144	224818		177120	223994		347438	249581				0.554232	0.0282488
Q9BZV2	SLC19A3	1.69406e+06	2.15746e+06	2.34545e+06	788851	1.06304e+06	444628	1.51706e+06	2.38074e+06	2.28892e+06	2.20216e+06	1.33135e+06	2.70566e+06	0.548919	0.116685
P35527	KRT9	3.51118e+06	4.94728e+06	8.98743e+06	7.37402e+06	8.30522e+06	4.62369e+06	2.16445e+06	4.11948e+06	4.38115e+06	6.45994e+06	6.22182e+06	3.15263e+07	0.539668	0.549879
Q10469	MGAT2	2.82023e+06	2.8406e+06	2.4342e+06	4.56665e+06	2.35218e+06	4.53281e+06	4.03066e+06	5.60237e+06	2.17215e+06	5.79742e+06	5.87819e+06	4.86723e+06	0.536325	0.0683471
P09525	ANXA4	1.09779e+08	1.04302e+08	1.10773e+08	8.92442e+07	1.10184e+08	1.11992e+08	1.31681e+08	1.62438e+08	1.64652e+08	1.48257e+08	1.38632e+08	1.76697e+08	0.53568	0.000117692
P62253	UBE2G1			1.17057e+06		190143				974124			994090	0.532521	0.598758
Q5J8M3	EMC4	1.65061e+06	2.79876e+06	3.1266e+06	4.47345e+06	3.07714e+06	1.82207e+06	6.0142e+06	3.40598e+06	2.62396e+06	5.81938e+06	3.09885e+06	3.53554e+06	0.53149	0.114205
P06756	ITGAV	1.3937e+07	1.59683e+07	1.42497e+07	1.18416e+07	1.38898e+07	1.48623e+07	1.66801e+07	2.17638e+07	2.09452e+07	2.27274e+07	2.02363e+07	1.98673e+07	0.52822	0.000108916
P14621	ACYP2	531981	1.67214e+06	1.91267e+06	2.50898e+06	505722	595003	3.08141e+06	659775	2.82513e+06	1.50542e+06	2.50821e+06	561222	0.528013	0.3426
Q13503	MED21	124653	102726	116120	89494.3	112959	98568.4	117386	202238	138198	108088	149620	213105	0.526886	0.0289513
P00492	HPRT1	1.76337e+06	3.78546e+06	2.51949e+06	4.06084e+06	1.91223e+06	3.58709e+06	5.3677e+06	2.33199e+06	5.77156e+06	3.94988e+06	2.06571e+06	5.89804e+06	0.526062	0.14287
Q9BQ39	DDX50	5.19137e+06	6.43233e+06	6.11757e+06	4.58642e+06	4.89351e+06	6.09734e+06	5.75682e+06	7.6209e+06	8.29894e+06	8.85033e+06	9.46366e+06	7.92385e+06	0.524137	0.00246533
Q13523	PRPF4B	2.0714e+06	2.04368e+06	980752	537938	1.53667e+06	690611	657624	2.42727e+06	1.72511e+06	2.20249e+06	2.45842e+06	1.83199e+06	0.5239	0.170064
Q8TE73	DNAH5	72804.9	633131	441135	880231	723419	609586	736110	764751	795220	895270	767178	864018	0.521202	0.0631709
P14174	MIF	8.46854e+07	9.00672e+07	8.72544e+07	7.13612e+07	7.67733e+07	8.57137e+07	1.03288e+08	1.211e+08	1.17393e+08	1.1111e+08	1.18011e+08	1.39978e+08	0.519688	0.00010348
Q9UHN6	CEMIP2	2.22278e+07	2.15206e+07	2.25909e+07	2.61997e+07	2.36961e+07	2.08277e+07	3.25161e+07	3.76876e+07	3.08802e+07	3.34879e+07	2.94547e+07	3.21333e+07	0.517192	3.34623e-05
Q03135	CAV1	394023	662798	454458	132742	450117	786698	351176	1.30246e+06	997992	527346		254427	0.516185	0.34579
P07148	FABP1	8.69643e+07	8.34143e+07	9.2418e+07	6.2609e+07	8.57592e+07	8.55476e+07	1.05904e+08	1.20038e+08	1.49743e+08	1.03031e+08	9.49566e+07	1.36507e+08	0.515772	0.00417767
Q92805	GOLGA1	1.18222e+06	1.62181e+06	1.55018e+06	1.52079e+06	501796	1.21985e+06	1.76348e+06	1.81742e+06	1.82379e+06	1.66168e+06	1.95626e+06	1.83514e+06	0.515293	0.0109196
P15924	DSP	3.12665e+07	2.97035e+07	3.36458e+07	3.67741e+07	3.06136e+07	3.08725e+07	4.6345e+07	4.27973e+07	4.33439e+07	4.77362e+07	4.71916e+07	4.77816e+07	0.512785	1.98936e-06
Q92696	RABGGTA	780767	978372	673650	918794		382629		811414			1.31894e+06		0.512214	0.210548
Q96AQ6	PBXIP1	8.64632e+06	1.14449e+07	9.53043e+06	1.25467e+07	1.11558e+07	1.25472e+07	1.62235e+07	1.41109e+07	1.64026e+07	1.42565e+07	1.69433e+07	1.57138e+07	0.507637	0.000189962
P02545	LMNA	3.58856e+08	3.50658e+08	3.7056e+08	4.65017e+08	3.67015e+08	3.58073e+08	5.95364e+08	5.23872e+08	4.66652e+08	5.45756e+08	5.89887e+08	5.0556e+08	0.507428	0.0001436
Q5VW38	GPR107	3.13534e+06	3.36234e+06	3.47345e+06	3.75893e+06	1.76141e+06	3.1674e+06	4.72814e+06	4.5397e+06	3.76841e+06	4.69439e+06	4.27191e+06	4.48589e+06	0.505501	0.00222837
P53801	PTTG1IP	5.58515e+06	6.74119e+06	5.7137e+06	4.52613e+06	7.18074e+06	7.5867e+06	3.92516e+06	7.47855e+06	9.23764e+06	9.03112e+06	1.37083e+07	9.56262e+06	0.503976	0.0884751
O14907	TAX1BP3	1.47542e+06	1.63808e+06	1.78834e+06	1.18298e+06	1.31045e+06	1.37658e+06	2.04478e+06	2.11613e+06	2.25392e+06	2.11504e+06	1.61669e+06	2.28771e+06	0.503367	0.00104024
P27487	DPP4	622313	1.18126e+06	962907	1.11851e+06	1.49783e+06	1.496e+06	2.00276e+06	1.48017e+06	1.69911e+06	1.57893e+06	1.5689e+06	1.39493e+06	0.499508	0.0149016
P19525	EIF2AK2	1.36369e+06	1.90151e+06	1.91384e+06	2.07401e+06	987675	1.63503e+06	1.88879e+06	2.48443e+06	2.23308e+06	2.18393e+06	2.53721e+06	2.61646e+06	0.497672	0.00700667
O75122	CLASP2	789541	536969	559223	540076	976336	932137	889682	1.02548e+06	1.23818e+06	1.10144e+06	1.15291e+06	708796	0.49691	0.0267096
P50281	MMP14	555179						610441	1.03185e+06	857452	842157	756287	601249	0.4965	0.254324
P14923	JUP	6.40583e+06	6.86064e+06	7.75392e+06	5.17594e+06	6.07515e+06	7.74084e+06	7.23255e+06	9.80355e+06	9.63686e+06	1.06504e+07	9.49839e+06	9.5886e+06	0.495515	0.00132121
Q8WXF0	SRSF12		1.77496e+06		1.67921e+06						2.82816e+06		2.04159e+06	0.495508	0.215934
Q7Z333	SETX	965910	931167	786065	1.12465e+06	1.09649e+06	946813	1.36067e+06	1.43343e+06	1.32097e+06	1.13763e+06	1.44046e+06	1.5454e+06	0.493683	0.000369323
P69905	HBA1	2.15757e+06	6.18803e+06	5.53532e+06	4.51036e+06	4.94757e+06	4.40677e+06	4.45045e+06	7.31191e+06	7.3497e+06	8.21951e+06	6.66338e+06	5.04631e+06	0.49274	0.0447007
Q86XX4	FRAS1	840964	661919	787232	681858	620784	847178	661288	1.33109e+06	681521	936140	1.39318e+06	1.23644e+06	0.490928	0.0560831
P14649	MYL6B	199963					376183		458002	380767	437191	362723	382422	0.488711	0.0919567
Q14202	ZMYM3	869716	589258	932860		685672	246560	963917	1.22429e+06	781894	1.03419e+06	896600	687947	0.486565	0.087535
Q14807	KIF22	402440	399261	301507	149385	392869	353943		675817	367739	455685	367667		0.486042	0.117769
Q3KQU3	MAP7D1	426544		617716			608324		770111					0.483378	0.220137
Q9NPF5	DMAP1	2.94258e+06	1.4683e+06	2.12521e+06	2.67823e+06	3.08909e+06	1.87151e+06	3.736e+06	3.24292e+06	3.06217e+06	3.56357e+06	3.40542e+06	2.80138e+06	0.482996	0.0100438
Q70UQ0	IKBIP	2.23012e+07	2.15432e+07	2.121e+07	2.39009e+07	2.17995e+07	2.06745e+07	3.18165e+07	3.1344e+07	2.79242e+07	3.08806e+07	3.26918e+07	2.88573e+07	0.481604	1.70756e-06
Q5VZL5	ZMYM4	235251		217300	85261.1			253612	182821	253746	272457	268116	269442	0.479972	0.0974216
Q8WUQ7	CACTIN			386178	112010				442146	474417	294611	326219	198498	0.478985	0.417579
P09493	TPM1				1.23069e+06	826430	813780	1.34379e+06	1.20967e+06	1.27125e+06		1.15465e+06	1.68225e+06	0.477404	0.0565377
P09958	FURIN	3.45006e+06	2.87994e+06	2.81288e+06	4.44522e+06	3.33342e+06	943893	4.3524e+06	4.12066e+06	3.5436e+06	4.2961e+06	4.44686e+06	4.0732e+06	0.475079	0.039259
Q9Y5P4	CERT1	295438	513865	624463	434428	457312	680709	651854	551573	958245	587249	687466	741336	0.474769	0.0385836
Q96QC0	PPP1R10	5.93514e+06	4.31518e+06	5.58727e+06	7.41973e+06	7.31161e+06	8.63518e+06	8.17077e+06	4.68176e+06	8.34e+06	1.12719e+07	1.09418e+07	1.10192e+07	0.473277	0.0644609
P02655	APOC2	532426	830074	799857		848162			992044	1.08228e+06	1.03468e+06	838917	1.27592e+06	0.473171	0.0254608
P04183	TK1	1.02333e+07	8.77391e+06	8.91979e+06	9.21215e+06	1.10754e+07	1.11408e+07	1.37688e+07	1.47309e+07	1.29024e+07	1.36643e+07	1.40642e+07	1.31486e+07	0.471149	2.16678e-05
O94901	SUN1	8.43609e+06	8.37102e+06	8.42791e+06	8.74449e+06	6.67851e+06	6.70715e+06	1.08159e+07	1.14527e+07	8.90115e+06	1.249e+07	1.22929e+07	9.58485e+06	0.468494	0.00157397
Q9UKK6	NXT1	818960	625742	660321	791853		607982		1.06637e+06	1.10944e+06	827437	865521	974786	0.466708	0.00507214
Q9Y2E5	MAN2B2		522699	857304		544924	459576		972627	673505				0.465392	0.233364
O15446	POLR1G	1.24847e+06	1.43865e+06	1.18236e+06	1.07988e+06	1.27352e+06	1.07028e+06		1.92982e+06	1.02527e+06	1.15754e+06	1.53919e+06	2.73324e+06	0.464315	0.13934
Q9UHR5	SAP30BP	2.59553e+06	2.10937e+06	2.63171e+06	898401	768109	2.33173e+06	2.71042e+06	2.87248e+06	2.81178e+06	2.64348e+06	2.54507e+06	2.0443e+06	0.463325	0.0778186
A8CG34	POM121C	638375		403626	883143	844427	729060		689610	493502	1.70399e+06			0.459799	0.410284
P07306	ASGR1	1.47919e+07	1.37271e+07	1.16565e+07	1.51957e+07	1.33168e+07	1.39965e+07	1.88068e+07	1.9239e+07	1.81137e+07	1.93773e+07	1.95281e+07	1.85139e+07	0.458004	3.25373e-06
Q8IXH7	NELFCD	5.81021e+06	5.53699e+06	5.23486e+06	5.72871e+06	5.68166e+06	6.52429e+06	1.0977e+07	6.55473e+06	6.5771e+06	6.08917e+06	1.1159e+07	6.03494e+06	0.457346	0.0620787
Q9NRX5	SERINC1	457753	1524867	559329	1.45005e+06	1.41326e+06	1.30861e+06	1.78217e+06	1.3619e+06	1.53569e+06	1.40212e+06	1.36922e+06	1.72987e+06	0.451504	0.0785361
Q9BXW7	HDHD5	8.55109e+06	9.21453e+06	8.57904e+06	9.78789e+06	8.8564e+06	8.31027e+06	1.06307e+07	1.21529e+07	1.10431e+07	1.35278e+07	1.35685e+07	1.17847e+07	0.447995	0.000151939
Q9UMX0	UBQLN1	3.42825e+07	3.12566e+07	3.03707e+07	4.48279e+07	3.68461e+07	3.38536e+07	5.65061e+07	4.72038e+07	4.22702e+07	4.46347e+07	5.05093e+07	4.70377e+07	0.446648	0.00148264
P78381	SLC35A2	2.2205e+06	2.87136e+06	2.51346e+06	2.0817e+06	2.09125e+06	1.97886e+06	2.98167e+06	2.84289e+06	3.34909e+06	3.23966e+06	3.4616e+06	2.84731e+06	0.444572	0.00082933
P43007	SLC1A4	424846	696738					856383	917014		472080	805958		0.44395	0.302695
Q09472	EP300	1.37773e+06	963812	1.12366e+06	2.12274e+06	1.21691e+06	1.01692e+06	3.02267e+06	1.32791e+06	1.39628e+06	1.41581e+06	2.2534e+06	1.22125e+06	0.443567	0.19823
Q9HCD5	NCOA5	7.09046e+06	6428160	7.25269e+06	5.84045e+06	6.17729e+06	6.33702e+06	9.88331e+06	1.00232e+07	6.70673e+06	9.84198e+06	1.0216e+07	6.4017e+06	0.439846	0.0121427
O95487	SEC24B	255313	601057	719422	266171	398603	701160	1.00422e+06	713611	469549	544046	841617	414115	0.438696	0.201611
P31947	SFN	4.55805e+06	4.17443e+06	3.38735e+06	2.02234e+06	4.2014e+06	4.14711e+06	4.19134e+06	4.00835e+06	6.85508e+06	4.8274e+06	4.62464e+06	5.95497e+06	0.437673	0.0479828
O43488	AKR7A2	1.47118e+06	1.57725e+06	1.56918e+06	1.43786e+06	2.26098e+06	2.44901e+06	2.39148e+06	3.08713e+06	2.48431e+06	1.31781e+06	2.70866e+06	2.57903e+06	0.436433	0.0627133
Q9BQA9	CYBC1	834063	644489	777245	558072		899641	849965	984014		928945	1.27604e+06	985073	0.436063	0.0251584
Q92783	STAM	5.47323e+06	4.11713e+06	5.4018e+06	7.88299e+06	5.89564e+06	4.65347e+06	1.02237e+07	7.49515e+06	5.24318e+06	6.05202e+06	8.90182e+06	7.29498e+06	0.435773	0.0570965
Q9BVA1	TUBB2B	2.59889e+06	2.65435e+06	2.81283e+06	1.89626e+06	2.57888e+06	3.0027e+06	3.75366e+06	3.65285e+06	3.78444e+06	2.7776e+06	3.00683e+06	4.04836e+06	0.43567	0.00491581
P07237	P4HB	1.78534e+09	1.79123e+09	1.78448e+09	1.90143e+09	1.74692e+09	1.72566e+09	2.4542e+09	2.45705e+09	2.21263e+09	2.52683e+09	2.47476e+09	2.38745e+09	0.435009	2.43628e-07
Q9BV86	NTMT1	76231.7		427865	73583.9			122560		358129	198811		360998	0.433891	0.6007
Q9BQB6	VKORC1	5.42748e+06	4.26747e+06	3.6184e+06	6.14511e+06	3.60094e+06	4.57473e+06	8.26198e+06	4.62461e+06	3.49169e+06	6.15178e+06	8.19467e+06	6.56656e+06	0.432387	0.0979309
P61599	NAA20		336831	454999	166217		475749		363994	509110	297883	556943	688687	0.431221	0.254422
O95479	H6PD	8.09974e+06	7.23532e+06	8.08718e+06	9.27412e+06	8.71929e+06	8.34001e+06	1.19511e+07	1.18669e+07	1.04269e+07	1.12537e+07	1.10222e+07	1.05637e+07	0.431119	1.94546e-05
Q5BJD5	TMEM41B	2.57112e+06	2.54365e+06	2.80176e+06	3.58206e+06	3.1097e+06	2.87498e+06	3.91372e+06	3.71701e+06	3.68113e+06	4.01211e+06	4.16493e+06	4.0519e+06	0.429188	0.000195359
P02042	HBD	2.02606e+06	2.38039e+06	2.57696e+06	2.46368e+06	2.00395e+06	2.43396e+06	3.15135e+06	3.57076e+06	2.68435e+06	3.26079e+06	3.2801e+06	2.74606e+06	0.429002	0.00082889
Q9UDT6	CLIP2	4.24689e+06	2.95266e+06	2.87512e+06	3.86515e+06	2.91479e+06	3.27722e+06	5.53159e+06	3.84913e+06	4.92848e+06	3.94202e+06	4.86548e+06	3.94959e+06	0.427019	0.0105236
Q9BU23	LMF2	6.67544e+06	6.41086e+06	6.52847e+06	8.06446e+06	7.5139e+06	6.6901e+06	1.11468e+07	8.74594e+06	8.55978e+06	9.60191e+06	9.92974e+06	8.28491e+06	0.42597	0.000882783
Q9UBR2	CTSZ	1.84192e+07	1.78375e+07	1.81713e+07	1.80659e+07	1.87222e+07	1.80627e+07	2.06691e+07	2.51083e+07	2.42894e+07	2.70556e+07	2.57636e+07	2.3775e+07	0.424473	4.01926e-05
P55011	SLC12A2	1.10141e+07	1.09224e+07	1.11528e+07	8.11608e+06	1.13449e+07	1.16168e+07	1.18392e+07	1.41065e+07	1.71496e+07	1.3712e+07	1.33873e+07	1.58329e+07	0.422962	0.00290306
Q02809	PLOD1	9.35977e+06	9.81332e+06	1.07155e+07	1.15392e+07	9.81041e+06	1.04642e+07	1.25734e+07	1.45751e+07	1.29736e+07	1.4517e+07	1.40264e+07	1.40416e+07	0.422684	2.02065e-05
P21589	NT5E	1.36496e+07	1.26132e+07	1.83035e+07	3.08012e+07	1.98731e+07	1.90873e+07	3.12596e+07	2.59634e+07	1.94714e+07	2.16529e+07	2.70504e+07	2.7675e+07	0.421041	0.0690328
Q8NDX6	ZNF740		162856	108931	210485	108218	114125	274185	145844	104611	246316	172303		0.420819	0.237386
O75356	ENTPD5	2.92715e+06	3.63042e+06	3.39434e+06	3.17863e+06	3.26164e+06	3.42391e+06	3.65438e+06	4.09369e+06	4.51782e+06	5.01299e+06	4.852e+06	4.37888e+06	0.419851	0.000588236
Q587I9	SFT2D3		1.44296e+06		1.62399e+06			2.01217e+06	2.11542e+06	1.77017e+06	2.35633e+06	2.22546e+06	1.82427e+06	0.419265	0.0255041
P31350	RRM2	1.66191e+07	1.59171e+07	1.64081e+07	1.23705e+07	1.57852e+07	1.72981e+07	1.8902e+07	2.22477e+07	2.49241e+07	1.89196e+07	1.75697e+07	2.35501e+07	0.417891	0.00366369
Q8N129	CNPY4	975346	1.56548e+06	1.65325e+06	1.01712e+06	1.19912e+06	1.32164e+06	1.3435e+06	1.68535e+06	1.65337e+06	1.64342e+06	1.89436e+06	2.10391e+06	0.417086	0.019271
Q9ULU4	ZMYND8	1.32467e+06	1.33057e+06	1.42744e+06	1.75163e+06	1.15709e+06	1.19589e+06	1.83553e+06	1.87208e+06	1.55656e+06	1.82036e+06	2.02883e+06	1.81261e+06	0.416303	0.00165682
Q99661	KIF2C	722582	908806	787701	535048	748002	668410	765515	1.25339e+06	1.56109e+06	718537	716051	816990	0.416071	0.142019
Q9UKR5	ERG28	5.08606e+06	5.86659e+06	4.95433e+06	5.04097e+06	5.02581e+06	4.86384e+06	5.88268e+06	6.85616e+06	6.79823e+06	8.01048e+06	7.10711e+06	6.48408e+06	0.415807	0.000348085
Q13509	TUBB3	7.65402e+06	8.51543e+06	8.79004e+06	3.79767e+06	7.69881e+06	7.89591e+06	7.83652e+06	1.10087e+07	1.39921e+07	9.59311e+06	8.28754e+06	8.38881e+06	0.414328	0.0690622
P57740	NUP107	8.38343e+06	9.9406e+06	8.17304e+06	7.15815e+06	9.03607e+06	1.0098e+07	1.47261e+07	9.98415e+06	6.99199e+06	1.27134e+07	1.35643e+07	1.20994e+07	0.408741	0.0408583
Q06330	RBPJ	2.60918e+06	1.27764e+06	2.5833e+06	1.93037e+06		1.34963e+06	2.90084e+06	1.55934e+06	3.37078e+06	2.86911e+06	1.23855e+06	3.58165e+06	0.407627	0.240647
O95832	CLDN1	454021	984320			601663				736492	839250		1.12946e+06	0.407165	0.323346
P30740	SERPINB1	1.45786e+07	1.43668e+07	1.61106e+07	1.03592e+07	1.07205e+07	1.10997e+07	1.83935e+07	1.80414e+07	2.10165e+07	1.44986e+07	1.06122e+07	1.97341e+07	0.40542	0.048196
Q9NQW7	XPNPEP1	594955	736247	688927	343047	621739	440718	554675	1.19117e+06	1.34735e+06	628755	369076	446028	0.405383	0.323596
P15291	B4GALT1	3.43467e+06	4.98984e+06	4.54324e+06	2.56009e+06	3.72137e+06	3.93573e+06	2.57187e+06	5.54835e+06	5.89433e+06	6.46141e+06	5.63886e+06	4.57991e+06	0.404803	0.0892943
Q8NCC3	PLA2G15	589920	600237	515169	562287	528181	320971	630337	754080	745340	664916	729311	598937	0.403617	0.00703468
Q6NYC1	JMJD6	585705	985717	369911	255284	863988	371786		810877	1.1693e+06	708965	743299	349729	0.403036	0.327744
P28300	LOX	1.12523e+07	1.04129e+07	9.3008e+06	9.57728e+06	1.01024e+07	8.83187e+06	1.16661e+07	1.32487e+07	1.10683e+07	1.467e+07	1.37789e+07	1.41588e+07	0.402014	0.000887426
Q8IWE2	FAM114A1	881151	836613	928672	1.10986e+06	1.34651e+06	619924	1.10403e+06	1.48416e+06	1.39011e+06	1.29434e+06	823415	1.46125e+06	0.40117	0.061644
Q02750	MAP2K1	3.46131e+06	2.90334e+06	3.06397e+06	2.45854e+06	3.69803e+06	3.47832e+06	3.72129e+06	3.75216e+06	5.10284e+06	3.86818e+06	3.84977e+06	4.87475e+06	0.400833	0.00903896
P45877	PPIC	2.53939e+06	2.90262e+06	2.50407e+06	2.47182e+06	3.10128e+06	3.11843e+06	3.50186e+06	3.79059e+06	3.32469e+06	3.72636e+06	3.95964e+06	3.66132e+06	0.400722	0.000180115
P10586	PTPRF	2.67314e+06	2.66631e+06	1.5383e+06	725359	2.55954e+06	1.26166e+06	1.43727e+06	3.01772e+06	3.11417e+06	2.74276e+06	2.79162e+06	1.97658e+06	0.400541	0.193448
Q6P4E1	GOLM2	2.45649e+07	1.00741e+07	1.50339e+07	5.89876e+07	2.26712e+07	2.23193e+07	8.84029e+07	2.47616e+07	1.73573e+07	2.29714e+07	2.78054e+07	2.14037e+07	0.399706	0.545789
O60826	CCDC22	249251	359804		99203.3	271426	245897		437696	305920		226223		0.399317	0.317985
Q8WUZ0	BCL7C	872542	905018	854287	551351	541734	729312	757139	1.03662e+06	994227	1.05918e+06	1.17017e+06	853433	0.398368	0.0257772
O14715	RGPD8	602500					750981		1.13786e+06	645488				0.397914	0.49118
Q14108	SCARB2	1.66186e+07	1.63616e+07	1.61007e+07	1.86601e+07	1.55952e+07	1.66319e+07	2.16662e+07	2.14921e+07	2.04054e+07	2.41933e+07	2.28916e+07	2.10119e+07	0.397283	2.14352e-05
Q9BX93	PLA2G12B	5.94666e+06	5.90515e+06	5.93714e+06	7.29797e+06	6.39306e+06	5.91583e+06	1.02068e+07	7.79902e+06	7.10312e+06	8.49014e+06	8.13531e+06	7.50977e+06	0.397075	0.00272454
Q13042	CDC16	919499	1.04103e+06	880148	704877	607059	1.18463e+06	913027	1.27377e+06	1.88686e+06	1.00275e+06	767652	1.18127e+06	0.396471	0.155377
Q16851	UGP2	4.58324e+07	4.39313e+07	4.97677e+07	3.61526e+07	4.63218e+07	4.4306e+07	6.09491e+07	5.64266e+07	6.72078e+07	5.15042e+07	5.10294e+07	6.31455e+07	0.395321	0.00152069
Q9UIS9	MBD1	761681	496541	682416	93016.7	783313	851146		1.15302e+06	726425	531338			0.394466	0.383521
O14646	CHD1	3.74771e+06	4.00239e+06	3.62513e+06	4.08189e+06	4.47081e+06	4.52179e+06	4.89764e+06	6.29367e+06	5.45944e+06	5.53109e+06	4.99014e+06	4.96141e+06	0.394256	0.000671077
P05026	ATP1B1	4.63326e+07	4.57951e+07	4.64727e+07	3.56771e+07	4.50153e+07	3.40632e+07	5.5804e+07	5.42864e+07	5.31535e+07	5.82838e+07	5.68196e+07	5.4522e+07	0.39379	0.000312867
O60476	MAN1A2	902195	956044	871942	505446	901970	883159	764904	1.75703e+06	1.23924e+06	1.03187e+06	1.03672e+06	764881	0.393391	0.143729
P61601	NCALD	1.18572e+06	1.52844e+06	1.71443e+06	1.2003e+06	1.50978e+06	1.48579e+06	1.73129e+06	1.77376e+06	2.06595e+06	1.99404e+06	1.80139e+06	1.9484e+06	0.39171	0.00122421
Q17RB8	LONRF1	7.70485e+06	8.91893e+06	8.74462e+06	3.30548e+06	1.19026e+07	7.18348e+06	1.56019e+07	1.22803e+07	1.00787e+07	8.25907e+06	8.97914e+06	7.3954e+06	0.390236	0.174297
P48681	NES	3.63954e+08	3.83953e+08	3.89917e+08	4.18078e+08	3.6393e+08	3.80368e+08	4.91917e+08	5.09598e+08	4.60434e+08	5.29559e+08	5.40252e+08	4.79376e+08	0.388549	1.21899e-05
Q9UP95	SLC12A4	2.69971e+06	2.42957e+06	2.80763e+06	2.69302e+06	2.81803e+06	2.60593e+06	3.3787e+06	3.29148e+06	3.61772e+06	3.574e+06	3.49393e+06	3.57999e+06	0.38305	1.21325e-06
Q4G148	GXYLT1	385243	433615	475704				623343	454888	537535	635155			0.383013	0.0604199
Q13637	RAB32	7.62939e+06	8.78386e+06	8.32981e+06	1.03246e+07	8.18751e+06	7.58074e+06	1.24773e+07	1.17093e+07	8.56277e+06	9.73049e+06	1.18814e+07	1.19265e+07	0.382892	0.00652856
Q9Y6V7	DDX49	1.12369e+07	12840845	1.69494e+07	7.46356e+06	4.58433e+06	1.00425e+07	5.61944e+06	1.33081e+07	1.64643e+07	1.38467e+07	1.64711e+07	1.65432e+07	0.382024	0.223196
Q9HC07	TMEM165	2.81925e+06	3.44026e+06	3.51305e+06	3.52996e+06	4.36407e+06	3.40615e+06	3.30517e+06	5.49736e+06	3.90736e+06	5.18721e+06	5.3091e+06	4.25e+06	0.381753	0.0280068
Q7Z2K6	ERMP1	9.28336e+06	9.34211e+06	9.3068e+06	1.14424e+07	9.15814e+06	7.2031e+06	1.27999e+07	1.13167e+07	1.08168e+07	1.22528e+07	1.33779e+07	1.19903e+07	0.380455	0.00185802
P08697	SERPINF2			488219	630743	310186	478001	576463		449087	718356	753035	605193	0.379915	0.131794
Q14728	MFSD10	2.51186e+06	2.93943e+06	2.7879e+06	1.99471e+06	2.80095e+06	2.77266e+06	2.99298e+06	4.20074e+06	3.39147e+06	3.48293e+06	3.17331e+06	3.32267e+06	0.379518	0.00484337
Q01831	XPC	1.04591e+06	2.78268e+06	1.78067e+06	1.57251e+06	1.0552e+06	983188	1.94984e+06	4.00011e+06	2.15179e+06	808130	1.81408e+06	1.26793e+06	0.379195	0.403387
O60281	ZNF292	4.14251e+07	59546132	4.27147e+07		5.16312e+07	4.84394e+07	5.69642e+07	7.25673e+07	5.97755e+07	6.1811e+07	6.88872e+07	5.99531e+07	0.377366	0.00557999
P15144	ANPEP	2.2065e+07	2.41453e+07	2.34934e+07	1.85688e+07	2.17567e+07	2.17384e+07	2.19843e+07	2.8915e+07	2.95577e+07	3.03621e+07	2.8532e+07	3.16475e+07	0.375989	0.00210351
P51151	RAB9A	731002			232315	847467	232090	1.3284e+06		332519	732335	731423	188175	0.375544	0.586494
P00387	CYB5R3	8.37634e+07	9.56335e+07	8.67563e+07	8.26079e+07	8.76314e+07	9.10941e+07	9.08583e+07	1.12917e+08	1.15605e+08	1.27035e+08	1.24425e+08	1.13054e+08	0.374638	0.00088249
Q9Y385	UBE2J1	1.32063e+06	1.28405e+06	1.41887e+06	4.95606e+06	1.30893e+06	979738	5.4365e+06	1.717e+06	1.43397e+06	2.72707e+06	1.67053e+06	1.58721e+06	0.370961	0.546858
Q92747	ARPC1A	3.56093e+06	4.65297e+06	4.83888e+06	2.30333e+06	4.90362e+06	5.43147e+06	4.82073e+06	5.66827e+06	6.22207e+06	3.57298e+06	6.49429e+06	6.42794e+06	0.370181	0.0878783
Q6NXT6	TAPT1	1.70878e+06		1.10234e+06	1.25473e+06	1.5355e+06	1.6988e+06	2.18475e+06	1.78146e+06	2.2796e+06	2.19731e+06	2.38553e+06	480083	0.368403	0.245776
Q9BSJ8	ESYT1	9.12904e+07	1.03597e+08	1.07948e+08	9.35497e+07	1.03524e+08	9.9154e+07	1.11702e+08	1.39718e+08	1.29513e+08	1.37848e+08	1.36061e+08	1.17732e+08	0.366963	0.000322438
Q7Z4R8	C6orf120	725972	797630		705992	1.15368e+06	497581	1.01678e+06	1.04385e+06	1.21991e+06	962754	1.27107e+06	491381	0.366933	0.188349
Q13948	CUX1	245800	186207	143811	129174	221529	203534		358338	127168				0.366131	0.427719
Q8NC54	KCT2	1.73038e+06	1.71127e+06	1.81512e+06	1.43021e+06	1.85318e+06	1.89717e+06	2.08552e+06	2.2188e+06	2.20901e+06	2.38785e+06	2.10608e+06	2.44521e+06	0.36612	0.000248924
Q9Y2H0	DLGAP4	384262	454833	388979	174095	386344	353271	247935	403333	613055	550242	308346	637584	0.366115	0.212602
Q7Z7H5	TMED4	4.54011e+06	5.06328e+06	5.48417e+06	2.73507e+06	4.96759e+06	5.87468e+06	3.80596e+06	7.04059e+06	7.27377e+06	7.32103e+06	6.26466e+06	5.19424e+06	0.364345	0.0887156
Q9Y2V7	COG6	1.06787e+06	1.05889e+06	699544	1.06618e+06	1.23845e+06	1.39081e+06	1.38032e+06	1.68032e+06	1.39131e+06	1.33678e+06	1.41401e+06	1.18958e+06	0.36381	0.0216023
Q9Y548	YIPF1	638997	1.11954e+06	694403	1.29639e+06	1.02958e+06	1.21517e+06	706916	752151	995154	1.58159e+06	1.80921e+06	1.86622e+06	0.363422	0.266704
Q7Z7L9	ZSCAN2	3.68855e+06	2528622	2.87107e+06	5.46942e+06	3.37226e+06	2.47537e+06	7.67201e+06	3.5614e+06	3.19573e+06	3.69003e+06	5.11796e+06	3.01116e+06	0.363279	0.28264
Q9UM54	MYO6	4.4352e+06	5.56592e+06	5.75748e+06	4.0136e+06	6.48734e+06	5.87205e+06	4.04575e+06	8.1613e+06	9.27021e+06	6.57441e+06	5.80712e+06	7.46291e+06	0.362907	0.0996416
Q96QK1	VPS35	3.74312e+07	4.49341e+07	4.14586e+07	4.09734e+07	4.63761e+07	3.92542e+07	5.43065e+07	5.03382e+07	5.71049e+07	5.37404e+07	5.09977e+07	5.51361e+07	0.36098	4.38802e-05
Q96AG4	LRRC59	1.71519e+08	1.77869e+08	1.75046e+08	1.51495e+08	1.75919e+08	1.7306e+08	1.49766e+08	2.47603e+08	2.1174e+08	2.50873e+08	2.48692e+08	2.0552e+08	0.358685	0.0154728
O00767	SCD	2.46758e+07	2.30118e+07	2.28668e+07	2.69028e+07	2.3388e+07	2.35188e+07	3.14801e+07	3.3098e+07	2.75833e+07	2.99877e+07	3.2644e+07	3.02729e+07	0.358329	6.44428e-05
P54652	HSPA2	8.53149e+06	6.33324e+06	7.99463e+06	7.40906e+06	7.75099e+06	8.10054e+06	1.07358e+07	9.6785e+06	1.0227e+07	9.45387e+06	8.3425e+06	1.06832e+07	0.358277	0.00115277
Q6UW68	TMEM205	5.32396e+06	5.98068e+06	5.92378e+06	5.00905e+06	5.2043e+06	5.78532e+06	6.47691e+06	7.47932e+06	7.20527e+06	7.27019e+06	7.40041e+06	6.75232e+06	0.357966	5.37453e-05
Q96IV0	NGLY1	1.42338e+06	971957	963577	661397	955802	656789	1.40154e+06	1.29097e+06	1.59317e+06	1.37934e+06	1.01404e+06	539149	0.357762	0.197744
P02649	APOE	5.31077e+07	5.65095e+07	5.3651e+07	5.64731e+07	5.36729e+07	5.49376e+07	6.50553e+07	6.91562e+07	6.69916e+07	7.87483e+07	7.48877e+07	6.58086e+07	0.35737	6.12912e-05
P61962	DCAF7		189634	244639	288478	210682	199406	234109	371908	309645	185033	298709	341669	0.356999	0.104613
O94992	HEXIM1	1.83148e+06	2.05112e+06	1.78536e+06	1.17137e+06	1.91992e+06	1.96926e+06	1.90555e+06	2.89904e+06	1.43027e+06	2.24785e+06	2.56068e+06	2.69189e+06	0.356437	0.0807082
P22413	ENPP1	1.20295e+06	2.6046e+06	2.20536e+06	153846	952378	2.12844e+06		2.33929e+06	2.93044e+06	2.81698e+06	835430	919536	0.352863	0.485683
Q9H4A5	GOLPH3L	497428	602094	799996	541271	566138	333466	898765	589428	934309	611367	631725	599440	0.352539	0.117946
Q99523	SORT1	580786	667226	573338	178276	407514	520521		790774	788666	468258	633194	432179	0.351624	0.229229
P04066	FUCA1	580786	667226	573338	178276	407514	520521		790774	788666	468258	633194	432179	0.351624	0.229229
Q14232	EIF2B1	1.08676e+06	1.17685e+06	1.15134e+06	2.17165e+06	1.17791e+06	1.16009e+06	1.14177e+06	2.41678e+06	2.89844e+06	1.09254e+06	1.36059e+06	1.19741e+06	0.35102	0.335046
P67936	TPM4	5.89469e+07	5.57449e+07	6.09677e+07	6.45101e+07	5.74319e+07	5.92101e+07	7.90961e+07	8.09032e+07	7.62466e+07	7.1558e+07	7.32915e+07	7.38799e+07	0.350626	6.88326e-06
Q96AJ9	VTI1A	2.16657e+06	1.82841e+06	1.70511e+06	2.21635e+06	1.6924e+06	1.80834e+06	2.99488e+06	2.38728e+06	2.20052e+06	2.25584e+06	2.50437e+06	2.20346e+06	0.349449	0.00734216
Q9BTC8	MTA3	82801.5	146520	134600	48910.6	104043	151216		141680	212070	106779	106835		0.349191	0.314791
P50454	SERPINH1	1.05147e+08	120579309	1.19012e+08	1.04419e+08	1.14496e+08	1.10489e+08	1.2501e+08	1.37397e+08	1.44647e+08	1.57711e+08	1.46279e+08	1.46034e+08	0.346373	0.000172908
Q9NWB6	ARGLU1	3.49981e+06	2.0494e+06	3.1186e+06	3.93607e+06	1.7952e+06	597473	3.03247e+06	3.44202e+06	3.85792e+06	3.75725e+06	3.61838e+06	1.35164e+06	0.345893	0.312911
Q8TE67	EPS8L3	1.01963e+06	826738	1.05605e+06	990564	1.12969e+06	419498	1.38193e+06	1.04659e+06	1.20707e+06	1.06259e+06	1.00294e+06	1.19622e+06	0.341858	0.0716056
P55263	ADK	253977	125625	134424		162930	180782	129748	241686	215171			282812	0.341436	0.272353
Q9BRA2	TXNDC17	2.14789e+06	2794423	2.87595e+06	1.78903e+06	2.62067e+06	2.57069e+06	2.03273e+06	3.46627e+06	3.71581e+06	2.98969e+06	2.68421e+06	3.85057e+06	0.3406	0.0746284
Q92759	GTF2H4	8.25988e+06	1.10228e+07	1.07731e+07	7.02585e+06	8.13926e+06	8.35844e+06	1.06558e+07	1.05536e+07	1.04597e+07	1.34541e+07	1.18355e+07	1.0861e+07	0.34003	0.0148813
P13645	KRT10	4.24087e+06	5.10158e+06	9.03892e+06	1.61236e+07	1.01026e+07	4.95017e+06	1.0057e+07	4.02712e+06	1.17711e+07	7.3093e+06	1.25491e+07	1.69711e+07	0.339003	0.419829
O95340	PAPSS2	662442	806061	729286	649365	866100	966658	1.06632e+06	1.22444e+06	1.06487e+06	904018	672250	979879	0.33711	0.0486663
Q8TF68	ZNF384		438592	613223	482175	480036	524165	728247	728257	306681	696880	807319	577413	0.336073	0.153779
O75147	OBSL1	1.68792e+06	1.48678e+06	1.44639e+06	2.15476e+06	1.75077e+06	1.59187e+06	2.36477e+06	2.04521e+06	1.76293e+06	2.2746e+06	2.44791e+06	1.85227e+06	0.333241	0.0182517
P62070	RRAS2	3.60508e+06	4.81779e+06	4.53804e+06	2.43918e+06	3.77449e+06	3.02692e+06	3.38516e+06	5.03557e+06	4.16225e+06	5.02767e+06	4.84956e+06	5.49524e+06	0.332472	0.0732876
P01019	AGT	6.71711e+06	5352006	5.03794e+06	7.72086e+06	7.63272e+06	3.95153e+06	8.91729e+06	7.79076e+06	4.61731e+06	7.84351e+06	7.89012e+06	8.75165e+06	0.331261	0.109047
P31431	SDC4	1.66839e+06	1.85247e+06	1.52732e+06	1.73899e+06	1.61862e+06	1.79838e+06	2.51497e+06	2.02966e+06	1.95061e+06	2.07005e+06	2.04968e+06	2.21787e+06	0.330681	0.00107826
O15235	MRPS12		559617	870571		835658	761605			829901			1.07372e+06	0.330643	0.203269
Q9UGI8	TES	2.19562e+07	1.98813e+07	2.10594e+07	1.37498e+07	2.25221e+07	2.13096e+07	2.68248e+07	2.16898e+07	2.73303e+07	2.2183e+07	2.26149e+07	3.07784e+07	0.329793	0.0267081
Q15120	PDK3	2.8065e+06	2.39863e+06	2.10523e+06	2.56529e+06	2.2221e+06	2.13958e+06	3.34482e+06	3.35993e+06	1.93289e+06	3.41657e+06	3.22557e+06	2.6019e+06	0.328804	0.0463347
O75396	SEC22B	4.10818e+07	4.43742e+07	4.43852e+07	4.29322e+07	4.27833e+07	4.29773e+07	4.94433e+07	5.50713e+07	5.13816e+07	5.69598e+07	5.42094e+07	5.74658e+07	0.328003	1.20633e-05
P40121	CAPG	5.62919e+06	6.15931e+06	5.95238e+06	5.91805e+06	5.85353e+06	6.566e+06	8.37761e+06	7.20793e+06	8.28607e+06	6.99779e+06	5.94757e+06	8.44525e+06	0.32717	0.00513875
O15254	ACOX3	1.41204e+06	1.56239e+06	1.17214e+06	728883	495239	1.16807e+06		994078	1.45937e+06	1.38158e+06	593574	2.40271e+06	0.326179	0.421282
P02675	FGB	2.8428e+07	3.08427e+07	3.03511e+07	3.06179e+07	2.77357e+07	2.95801e+07	3.40996e+07	4.03972e+07	3.46726e+07	3.9497e+07	3.75343e+07	3.62533e+07	0.325238	7.36836e-05
P01344	IGF2	1.86254e+06	2299437	1.85511e+06	1.46562e+06	2.1135e+06	1.96143e+06	2.3684e+06	2.40246e+06	2.29828e+06	2.44554e+06	2.64354e+06	2.32084e+06	0.325122	0.00310801
Q9H4A3	WNK1	5.0015e+06	4.69747e+06	5.44307e+06	4.38544e+06	5.49346e+06	5.01054e+06	5.8327e+06	6.3918e+06	6.77178e+06	5.19805e+06	5.95683e+06	7.46547e+06	0.324895	0.00629307
Q13443	ADAM9	2.04503e+07	1.96479e+07	2.17178e+07	2.12864e+07	2.04255e+07	2.07159e+07	2.64762e+07	2.44674e+07	2.48865e+07	2.71317e+07	2.86166e+07	2.40113e+07	0.324572	5.6817e-05
O95819	MAP4K4	3.40297e+06	3.42398e+06	3.47483e+06	3.03605e+06	3.76024e+06	3.38964e+06	4.36462e+06	4.1905e+06	4.75593e+06	4.0077e+06	3.86404e+06	4.4665e+06	0.32416	0.000348105
P15121	AKR1B1	292024		1.35234e+06		1.26974e+06		1.531e+06	1.09147e+06	1.44819e+06	991770	1.04503e+06	1.18803e+06	0.323951	0.37782
Q13162	PRDX4	1.28108e+08	1.50138e+08	1.4089e+08	9.69772e+07	1.32167e+08	1.29563e+08	1.29627e+08	1.773e+08	1.70704e+08	1.76248e+08	1.63655e+08	1.55782e+08	0.323429	0.0104652
P07339	CTSD	3.25931e+08	3.13628e+08	3.21749e+08	2.84876e+08	3.26309e+08	3.17909e+08	3.26651e+08	4.02189e+08	4.04761e+08	4.2575e+08	4.16254e+08	3.8807e+08	0.322339	0.000537778
Q3B726	POLR1F		385767	336638		374165			502937		411057			0.322223	0.101975
O75718	CRTAP	3.14919e+06	3.89298e+06	3.40335e+06	5.4919e+06	3.16706e+06	5.76349e+06	4.37335e+06	5.42594e+06	5.34437e+06	5.47537e+06	5.29339e+06	5.1668e+06	0.321661	0.0702911
P12429	ANXA3	1.57673e+07	1.51951e+07	2.02915e+07	1.65795e+07	1.86348e+07	1.76303e+07	2.01012e+07	2.11054e+07	2.46061e+07	2.12607e+07	1.99442e+07	2.30649e+07	0.321477	0.00239329
Q96HW7	INTS4	1.24991e+06	2.42943e+06	1.5101e+06	1.63178e+06	1.59118e+06	1.99095e+06	3.35262e+06	1.40246e+06	698869	3.2384e+06	2.87251e+06	1.42996e+06	0.32089	0.39865
Q16658	FSCN1	1.20293e+07	1.12859e+07	9.97196e+06	8.33419e+06	1.01013e+07	9.99703e+06	1.27057e+07	1.28222e+07	1.66031e+07	1.19969e+07	1.0482e+07	1.24566e+07	0.320374	0.0257365
Q9H9C1	VIPAS39	154675	94744.8	126880		133857			167032	263497	47101.6			0.319989	0.585646
Q5BJH2	TMEM128	1.50924e+06	1.61875e+06	1.49783e+06	885929	1.66364e+06	1.73413e+06	1.38953e+06	2.02953e+06	1.89232e+06	1.84926e+06	2.03099e+06	1.92966e+06	0.319904	0.0426839
Q16555	DPYSL2	4.42181e+07	4.61949e+07	4.58923e+07	3.11652e+07	4.58799e+07	4.73249e+07	4.17003e+07	5.49839e+07	6.39561e+07	5.10931e+07	5.00455e+07	6.36028e+07	0.319879	0.0308487
Q8WVJ2	NUDCD2	486268	452140		233809		465764					618704	402810	0.31879	0.411075
O15173	PGRMC2	1.6778e+07	1.53782e+07	1.61645e+07	1.51152e+07	1.58667e+07	1.46226e+07	1.90259e+07	2.08994e+07	1.71884e+07	2.07503e+07	2.1031e+07	1.81173e+07	0.317076	0.000393838
P36551	CPOX	2.97631e+07	3.12022e+07	2.99536e+07	2.46217e+07	2.68634e+07	2.83052e+07	2.99322e+07	3.33075e+07	3.72034e+07	3.75606e+07	3.73479e+07	3.72543e+07	0.316641	0.00149965
Q12893	TMEM115	1.07317e+06	1.37111e+06	1.10451e+06	661325	1.22419e+06	1.22928e+06	689314	1.73726e+06	841391	1.55598e+06	1.56639e+06	1.89815e+06	0.314809	0.257673
P20248	CCNA2		236768			438191				330216	330573	493628	524063	0.314283	0.454636
Q6IAN0	DHRS7B	571148	580131	495597	178645	702542	629371		742074	720267	768836	621476	418161	0.313932	0.237127
Q9UBM7	DHCR7	1.2623e+08	1.30283e+08	1.23295e+08	1.23792e+08	9.7557e+07	1.10712e+08	1.42836e+08	1.53718e+08	1.39948e+08	1.71478e+08	1.59596e+08	1.17333e+08	0.313919	0.0101438
P01130	LDLR	1.80277e+06	1.12618e+06	2.17861e+06	1.86371e+06	1.00122e+06	2.17925e+06	2.42582e+06	951093	2.2324e+06	2.39497e+06	2.4207e+06	2.19414e+06	0.313884	0.219441
P05787	KRT8	5.20151e+09	4.99734e+09	5.25571e+09	5.85617e+09	5.25165e+09	4.95074e+09	6.13885e+09	6.60338e+09	6.06034e+09	7.10933e+09	7.00082e+09	6.25016e+09	0.313534	0.000217978
Q8IUC4	RHPN2	269283	205039	253362	172032	141836	170492	165294	170152	361884	207593	297059	304011	0.313273	0.237828
Q86TS9	MRPL52	166311	270158			239346	198029						271437	0.31324	0.375405
Q15599	NHERF2	376211	639885		1.10136e+06	1.05528e+06	969361	1.25165e+06	489887	453432	1.1891e+06	1.28868e+06	1.49645e+06	0.311687	0.419501
Q8N4A0	GALNT4				462923			685439	514724		801763	389604	480077	0.311086	0.57393
P61764	STXBP1	1.13258e+06	1.11798e+06	468033	306890	1.02186e+06	1.71169e+06	795284	1.19067e+06	1.47546e+06	1.04225e+06	1.14319e+06	1.49604e+06	0.310681	0.348178
Q7LBR1	CHMP1B	3.94455e+06	3.59732e+06	3.69704e+06	4.01184e+06	4.31246e+06	4.0864e+06	4.71716e+06	4.06838e+06	5.64407e+06	4.59015e+06	4.73584e+06	5.56362e+06	0.31003	0.00569595
Q86UB9	TMEM135	1.53465e+06	1.32231e+06	1.64281e+06	1.73212e+06	1.77796e+06	1.59664e+06	1.86016e+06	2.07282e+06	1.90872e+06	2.16021e+06	2.18038e+06	1.72614e+06	0.309904	0.00319291
Q9H6E4	CCDC134	1.12888e+06	1.41746e+06	1.62083e+06	993854	1.24807e+06	393040	1.0538e+06	1.44744e+06	1.70121e+06	1.33123e+06	1.23076e+06	1.66659e+06	0.309722	0.207288
Q9C0B5	ZDHHC5	1.07336e+06	2.14505e+06	2.06521e+06	1.14134e+06	1.37975e+06	1.82378e+06	2.20238e+06	2.14791e+06	1.82952e+06	1.9957e+06	1.59751e+06	2.15833e+06	0.309374	0.103575
Q96AD5	PNPLA2	586043							837466			567103	772826	0.308561	0.481625
A0A1B0GUS4	UBE2L5	376694	1.17797e+06	294123	150786				480367	1.0685e+06		389792	536845	0.30803	0.682364
Q99590	SCAF11	5.18617e+06	4.60736e+06	8.82603e+06	6.48311e+06	3.88154e+06	5.29729e+06	5.59395e+06	7.0046e+06	7.53809e+06	8.70235e+06	8.71463e+06	4.8782e+06	0.307716	0.189186
Q96L58	B3GALT6	404368	502645	300977	421440	435099	414482	293761	512949	601038	698021	521512	441040	0.307685	0.146085
Q969X5	ERGIC1	1.3028e+07	1.49835e+07	1.68919e+07	1.5871e+07	1.4515e+07	1.39532e+07	1.77891e+07	1.87783e+07	1.74713e+07	1.93733e+07	1.92532e+07	1.77192e+07	0.306731	0.000320461
Q7Z3C6	ATG9A	419826	558332	329534	268174	395436	344060	406332	551873	569921	344921	314548	674818	0.305994	0.229085
Q9UPT8	ZC3H4	1.70991e+06	1.87926e+06	1.98158e+06	2.11695e+06	2.06406e+06	1.59085e+06	2.50912e+06	1.73548e+06	2.43734e+06	2.60017e+06	2.26073e+06	2.46965e+06	0.304962	0.0158376
Q07954	LRP1	2.34475e+07	2.82995e+07	2.73242e+07	2.25891e+07	2.39801e+07	1.77e+07	3.07413e+07	2.93614e+07	2.25424e+07	3.06843e+07	3.04339e+07	3.32118e+07	0.3041	0.0256538
Q08722	CD47	1.71902e+06	1.53811e+06	1.60894e+06	1.60269e+06	1.47778e+06	1.53543e+06	2.01912e+06	1.56773e+06	2.04979e+06	2.05256e+06	1.80493e+06	2.2086e+06	0.303587	0.00386081
Q5T5X7	BEND3	481981	522933	693104	496613	378687	524975	612827	561553	879040	646788	757779	362479	0.302275	0.177759
Q969M3	YIPF5	3.05067e+06	3.42068e+06	3.00376e+06	2.35549e+06	2.86414e+06	2.9812e+06	2.7603e+06	3.82153e+06	3.89127e+06	3.98866e+06	3.70939e+06	3.62072e+06	0.302004	0.0138706
O14618	CCS	4.06747e+08	3.4031e+08	3.23497e+08	4.93569e+08	3.54909e+08	3.10698e+08	8.56055e+08	4.40792e+08	3.10007e+08	3.66518e+08	3.4033e+08	4.35048e+08	0.301907	0.343236
Q6NUQ4	TMEM214	2.24796e+07	2.35277e+07	2.13289e+07	2.40628e+07	2.23108e+07	2.62341e+07	2.80633e+07	2.75309e+07	2.91991e+07	2.99883e+07	2.97079e+07	2.80241e+07	0.301861	5.61943e-05
P21333	FLNA	1.80337e+08	1.84169e+08	1.89423e+08	1.68285e+08	1.8273e+08	1.83779e+08	2.17089e+08	2.238e+08	2.45038e+08	2.04653e+08	2.10685e+08	2.40779e+08	0.301795	0.000166966
Q9NZ63	C9orf78	1.89978e+06	1.55978e+06	3.47133e+06	1.92025e+06	1.85372e+06	2.07992e+06	2.93903e+06	2.28427e+06	3.12373e+06	2.49265e+06	2.28381e+06	2.63289e+06	0.301509	0.142108
Q86TU7	SETD3	205601	260392	207139		150962			165867	341645				0.300633	0.493411
Q9H082	RAB33B	922627	1.87794e+06	983522	296279	1.16834e+06	1.30815e+06	649961	1.64466e+06	1.61961e+06	1.52307e+06	1.30968e+06	1.3156e+06	0.298237	0.356972
Q8NBJ7	SUMF2	5.89209e+06	5.70397e+06	5.18882e+06	6.4629e+06	5.89574e+06	5.68931e+06	6.0585e+06	7.15527e+06	6.62001e+06	8.03616e+06	7.27253e+06	7.64515e+06	0.296746	0.00269896
O15126	SCAMP1	8.44225e+06	1.07772e+07	9.25395e+06	1.09291e+07	8.66862e+06	1.09661e+07	7.49698e+06	1.38172e+07	1.27985e+07	1.24359e+07	1.36333e+07	1.23083e+07	0.296157	0.0618634
P83876	TXNL4A	548509	791390	508491		534390	608668		595023	863492	655667	821707		0.294881	0.137615
Q8NHP8	PLBD2	1.54146e+07	1.67826e+07	1.50528e+07	1.49153e+07	1.64925e+07	1.80049e+07	1.82126e+07	2.01541e+07	1.86712e+07	2.1207e+07	2.01148e+07	2.01745e+07	0.294271	0.000274772
P53602	MVD	3.07874e+07	2.82643e+07	2.74534e+07	2.39545e+07	2.88144e+07	2.95422e+07	3.71327e+07	3.41594e+07	4.01214e+07	3.01386e+07	2.86036e+07	3.65269e+07	0.291965	0.0111609
P43490	NAMPT	1.08764e+07	1.14186e+07	1.03829e+07	8.3525e+06	1.07981e+07	1.0622e+07	1.22676e+07	1.42275e+07	1.60171e+07	1.0398e+07	9.39945e+06	1.40739e+07	0.290549	0.063809
Q9BY43	CHMP4A	1.3763e+07	1.2196e+07	1.50837e+07	1.3532e+07	1.2956e+07	1.34544e+07	1.67021e+07	1.57649e+07	1.74317e+07	1.52275e+07	1.75891e+07	1.63292e+07	0.290421	0.00024804
Q96KQ7	EHMT2	3.11866e+06	493154	2.8916e+06	2.96783e+06	443139	3.68187e+06	3.18286e+06	1.17245e+06	3.43662e+06	3.30399e+06	4.18917e+06	1.33628e+06	0.289831	0.525274
O43493	TGOLN2	3.5251e+06	3.76985e+06	3.66572e+06	4.65656e+06	3.78444e+06	3.86642e+06	5.37958e+06	4.61965e+06	4.13534e+06	4.66887e+06	5.18693e+06	4.45143e+06	0.28966	0.00622166
Q9HAU5	UPF2	1.22765e+08	86494488	7.4973e+07	2.62884e+08	1.01885e+08	1.13856e+08	3.19637e+08	1.59329e+08	1.02887e+08	1.14815e+08	1.38978e+08	9.62951e+07	0.288828	0.538687
P62714	PPP2CB	1.42316e+06	1.57636e+06	597859	1.44021e+06	284328	385199	1.14666e+06	404799	1.72338e+06	901854	1.30622e+06	1.4874e+06	0.288461	0.508314
O15116	LSM1	513831		529795	376458	606386	476339	484742	749277	685005	627786	466137	651981	0.287203	0.104742
P05783	KRT18	2.83377e+09	2.74239e+09	2.84022e+09	3.10578e+09	2.96218e+09	2.8191e+09	3.46862e+09	3.57908e+09	3.31712e+09	3.79644e+09	3.71435e+09	3.2383e+09	0.287136	0.000115203
Q8NBP7	PCSK9	308317	311182	375602	304436	260829	305856	432695	339647	314116	481875	398137	310401	0.286932	0.0593254
Q9NUM4	TMEM106B	1.82613e+06	1.95828e+06	1.97416e+06	2.33666e+06	1.71571e+06	2.01373e+06	2.72805e+06	2.39516e+06	2.08663e+06	2.50388e+06	2.55823e+06	2.15377e+06	0.286842	0.00828936
Q10471	GALNT2	2.32693e+07	2.40436e+07	2.18319e+07	2.40164e+07	2.26682e+07	2.53974e+07	2.42067e+07	3.09347e+07	2.69349e+07	3.05115e+07	3.28199e+07	2.68131e+07	0.286245	0.00439692
Q7Z406	MYH14	1.79701e+07	1.80215e+07	1.76524e+07	1.65195e+07	1.91525e+07	1.68655e+07	1.97384e+07	2.18352e+07	2.26559e+07	2.27755e+07	1.97294e+07	2.27479e+07	0.286224	0.000279271
Q9BWQ6	YIPF2	481627	555540	579913	571629	563437	626880	792777	1.03691e+06	843204	551035	716286	174890	0.284322	0.340499
P18084	ITGB5	1.82261e+06	2.0431e+06	2.25848e+06	1.84703e+06	1.88713e+06	1.25127e+06	2.80474e+06	2.44912e+06	2.3662e+06	2.29993e+06	2.28261e+06	1.31142e+06	0.282648	0.133852
Q14847	LASP1	5.40881e+07	5.6457e+07	5.78266e+07	5.25168e+07	5.29008e+07	5.98634e+07	6.82237e+07	5.84959e+07	7.68265e+07	5.9583e+07	6.37453e+07	7.8865e+07	0.282207	0.0091584
O60716	CTNND1	2.09863e+07	2.1949e+07	2.59566e+07	1.74121e+07	2.47153e+07	2.05324e+07	2.24079e+07	2.59801e+07	3.13293e+07	2.58164e+07	2.59816e+07	2.83009e+07	0.280783	0.0223768
P20700	LMNB1	6.09701e+08	6.05115e+08	5.97675e+08	6.22075e+08	5.91426e+08	5.98903e+08	6.51463e+08	7.6377e+08	6.61728e+08	8.25362e+08	7.81224e+08	7.1997e+08	0.280717	0.00103971
Q99538	LGMN	2.09914e+06	2.3695e+06	2.03669e+06	1.23839e+06	1.7588e+06	1.76105e+06	2.15014e+06	2.68539e+06	2.40789e+06	2.39248e+06	2.22846e+06	1.80258e+06	0.279026	0.0723768
O94874	UFL1	1.32848e+07	1.3154e+07	1.30384e+07	1.17962e+07	1.21664e+07	1.60564e+07	1.34761e+07	1.82825e+07	1.26482e+07	1.93451e+07	1.70618e+07	1.55793e+07	0.278041	0.0472138
P04899	GNAI2	1.90263e+06	2058029	2.22261e+06	2.21595e+06	1.74758e+06	1.95217e+06	2.62709e+06	2.46014e+06	2.25095e+06	2.56052e+06	2.28587e+06	2.48407e+06	0.27785	0.00134181
Q14694	USP10	3.44186e+09	2.24401e+09	2.35355e+09	7.05e+09	3.12776e+09	2.48774e+09	9.54046e+09	3.2723e+09	2.46379e+09	3.0507e+09	3.40533e+09	3.3569e+09	0.277108	0.590011
Q68E01	INTS3	2.19273e+06	914072	917433	1.96156e+06	1.26714e+06	2.04782e+06	2.15749e+06	1.90258e+06	1.70973e+06	1.61352e+06	2.1803e+06	1.70475e+06	0.27686	0.234241
P20340	RAB6A	2.15576e+07	2.25181e+07	2.28243e+07	2.17001e+07	2.2199e+07	2.19572e+07	2.45916e+07	2.66951e+07	2.60495e+07	2.98082e+07	2.75577e+07	2.61271e+07	0.276749	9.26493e-05
Q15542	TAF5	383939	406746		619246	536991	554035	925403	499019	412565	454439	646225	697457	0.276484	0.297908
Q5ZPR3	CD276	8.27998e+06	8.32077e+06	8.0754e+06	7.14215e+06	7.88683e+06	8.08567e+06	1.02795e+07	1.04177e+07	9.59193e+06	9.60402e+06	8.5399e+06	9.44786e+06	0.276356	0.000431998
Q9UFW8	CGGBP1	1.39624e+06	1.40734e+06	286609	860146		1.38972e+06	1.33236e+06	1.04441e+06	1.43231e+06		1.22962e+06	1.42808e+06	0.276193	0.36167
Q8IU81	IRF2BP1			427632	355544	356494	192222	627125	336787			421497	227216	0.275935	0.501594
P48449	LSS	4.70509e+07	4.60387e+07	4.64617e+07	5.06774e+07	4.41939e+07	4.52838e+07	5.58134e+07	5.56041e+07	5.44779e+07	6.07901e+07	5.63072e+07	5.56328e+07	0.275778	1.70589e-05
Q9H3Z4	DNAJC5	1.67686e+06	1.94985e+06	1.66333e+06	1.33207e+06	1.46429e+06	1.51362e+06	1.77509e+06	1.61007e+06	2.27852e+06	2.03519e+06	1.89138e+06	2.02006e+06	0.274298	0.0265054
Q96KA5	CLPTM1L	2.10012e+06	2.17825e+06	2.1958e+06	2.33561e+06	2.00129e+06	1.81043e+06	2.80933e+06	2.56082e+06	2.48478e+06	2.37233e+06	2.67477e+06	2.35336e+06	0.273434	0.00171381
Q14493	SLBP	665826	705437	650937	375146	602452	592867	592227	683309	802417	837607	689467	737357	0.273433	0.0640249
P35222	CTNNB1	1.9517e+07	2.36334e+07	2.212e+07	1.48773e+07	2.06805e+07	2.12062e+07	1.90951e+07	2.57768e+07	2.70965e+07	2.68329e+07	2.35131e+07	2.51629e+07	0.273207	0.0342011
Q9C0D9	SELENOI	1.47869e+06	2.19423e+06	1.77222e+06	1.93508e+06	1.65469e+06	2.0064e+06	2.53253e+06	2.63329e+06	1.86922e+06	1.90292e+06	2.23314e+06	2.15728e+06	0.271589	0.0446614
Q8N392	ARHGAP18	1.85398e+06	1.64748e+06	1.85415e+06	1.87339e+06	1.49773e+06	1.91325e+06	2.06303e+06	1.85625e+06	2.21983e+06	2.39395e+06	2.04545e+06	2.26101e+06	0.271096	0.00504638
P61225	RAP2B	5.5689e+06	5.96806e+06	5.33272e+06	4.02535e+06	5.85558e+06	4.08829e+06	5.6016e+06	6.33796e+06	6.93406e+06	6.06149e+06	6.05396e+06	6.22149e+06	0.270961	0.0232499
P60903	S100A10	4.48921e+07	4.77835e+07	5.8309e+07	2.6731e+07	4.37952e+07	4.7553e+07	3.12841e+07	5.99888e+07	6.72558e+07	5.92612e+07	5.49693e+07	5.18712e+07	0.27085	0.187768
Q15149	PLEC	1.61687e+08	1.62872e+08	1.6682e+08	1.86693e+08	1.62133e+08	1.59083e+08	2.05816e+08	2.08639e+08	1.82536e+08	2.01313e+08	2.22737e+08	1.83642e+08	0.269681	0.00109387
Q9BU76	MMTAG2	1.08653e+06	1.19716e+06	1.22625e+06	1.21869e+06	755498	949406	1.28563e+06	1.50128e+06	1.10206e+06	1.08997e+06	1.38216e+06	1.39475e+06	0.269673	0.0572582
Q9UBN7	HDAC6	4.79967e+06	2.98751e+06	4.70668e+06	2.97655e+06	4.2515e+06	2.90061e+06	4.83321e+06	4.7065e+06	5.64232e+06	4.45714e+06	4.31036e+06	3.30971e+06	0.268985	0.142473
P21291	CSRP1	1.54501e+07	1.70795e+07	1.77288e+07	1.39288e+07	1.51101e+07	1.66434e+07	1.96722e+07	1.91056e+07	2.15214e+07	1.54159e+07	1.69977e+07	2.27921e+07	0.267738	0.0270521
Q2PZI1	DPY19L1	479387	698400	450776	338271	491818	288123	243025	522969	641349	702599	523353	673578	0.267728	0.326146
P08758	ANXA5	1.45991e+08	1.45799e+08	1.47487e+08	1.28608e+08	1.46546e+08	2.007e+08	1.73057e+08	1.94303e+08	2.47931e+08	1.53413e+08	1.44834e+08	1.8776e+08	0.267155	0.117404
Q12888	TP53BP1	6.35247e+06	5.29065e+06	5.59094e+06	7.18518e+06	6.25645e+06	6.20683e+06	8.88576e+06	7.86793e+06	6.15771e+06	6.28888e+06	8.47555e+06	6.67917e+06	0.26616	0.0468518
Q92544	TM9SF4	5.67288e+07	6.44904e+07	5.8315e+07	4.39227e+07	4.82417e+07	4.97237e+07	6.16548e+07	6.87658e+07	6.22392e+07	6.5241e+07	6.81431e+07	6.0357e+07	0.265628	0.0100026
P07477	PRSS1	1.04332e+08	75446535	8.5594e+07	9.24282e+07	9.23946e+07	7.32517e+07	1.06168e+08	1.13984e+08	9.13055e+07	1.05053e+08	1.1226e+08	1.00333e+08	0.265254	0.0131263
Q9NRG4	SMYD2	131072	370845	264306		195285	194377	277581						0.263912	0.666449
Q8IUE6	H2AC21	1.16806e+07	1.33235e+07	1.40215e+07	1.1797e+07	1.22032e+07	1.18001e+07	1.37726e+07	1.52406e+07	1.48879e+07	1.71034e+07	1.52927e+07	1.35467e+07	0.26388	0.00341216
O15127	SCAMP2	5.80345e+06	7.43193e+06	7.55183e+06	5.83921e+06	6.76323e+06	5.73794e+06	7.19913e+06	6.39058e+06	8.1198e+06	7.73441e+06	8.66212e+06	8.79246e+06	0.261355	0.0287478
O76095	JTB	1.79884e+06	1.73802e+06	1.52983e+06	2.3678e+06	1.55416e+06	1.79667e+06	2.69506e+06	1.96971e+06	1.92009e+06	2.16424e+06	2.1203e+06	2.03804e+06	0.259133	0.062686
Q8N6L1	KRTCAP2	880439	1.59319e+06	1.14344e+06	827871	851011	829600		1.22064e+06	1.10414e+06	1.26794e+06	1.44952e+06	1.06603e+06	0.258958	0.215474
Q14254	FLOT2	2.74314e+07	2.77639e+07	3.05328e+07	2.80673e+07	2.805e+07	2.49271e+07	2.83706e+07	3.52338e+07	3.47541e+07	3.38628e+07	3.38381e+07	3.34018e+07	0.258227	0.00141088
A2RRP1	NBAS	1.4829e+06	1.54747e+06	1.51384e+06	1.91113e+06	1.25509e+06	420977	1.66032e+06	1.87654e+06	1.71643e+06	1.8669e+06	2.00971e+06	590494	0.257509	0.391217
Q9P013	CWC15	3.34075e+06	3.01487e+06	2.62147e+06	4.76354e+06	2.8592e+06	2.47957e+06	3.49073e+06	3.87864e+06	3.93854e+06	4.50345e+06	3.32246e+06	3.6641e+06	0.256886	0.13382
Q9H3K2	GHITM	1.29767e+06	1.58002e+06	1.34715e+06	1.35522e+06	1.40114e+06	1.68766e+06	2.82319e+06	2.73881e+06	876209	1.11989e+06	1.07384e+06		0.256877	0.49581
Q6UW02	CYP20A1	5.00239e+06	5.8605e+06	5.94982e+06	6.2314e+06	5.23937e+06	4.91522e+06	6.91043e+06	6.27361e+06	6.58605e+06	7.12463e+06	6.66868e+06	6.08841e+06	0.25626	0.00288333
O95747	OXSR1	7.747e+06	7.95292e+06	7.96001e+06	6.66622e+06	8.64025e+06	8.07164e+06	9.58966e+06	8.32764e+06	1.00286e+07	8.21112e+06	9.25686e+06	1.07663e+07	0.256233	0.0101839
Q8WUY8	NAT14	470049	717222	630775	339437	537571	508343		591071	805663	581451	661523	547578	0.25576	0.185049
Q14126	DSG2	2.10245e+06	2.21585e+06	1.74146e+06	1.15144e+06	1.80813e+06	2.29465e+06	2.2968e+06	2.32696e+06	1.84092e+06	2.39872e+06	1.80541e+06	2.83837e+06	0.255621	0.147976
Q14011	CIRBP	1.09201e+07	1.30512e+07	1.22288e+07	1.37145e+07	1.25444e+07	1.19174e+07	1.15163e+07	1.47577e+07	1.4376e+07	1.27404e+07	1.64772e+07	1.89259e+07	0.255608	0.063168
Q12765	SCRN1	1.6825e+07	1.82783e+07	1.82327e+07	1.28918e+07	1.2317e+07	1.76139e+07	1.88984e+07	1.61958e+07	2.45175e+07	1.74543e+07	1.57361e+07	2.19566e+07	0.255114	0.114908
Q96JB5	CDK5RAP3	1.05923e+07	9.02388e+06	7.78134e+06	8.25539e+06	8.35909e+06	1.0496e+07	9.45146e+06	1.14483e+07	1.08965e+07	1.12976e+07	1.06379e+07	1.1253e+07	0.253634	0.0124806
Q7Z3K3	POGZ	2.6043e+06	3.94983e+06	3.23114e+06	2.93897e+06	2.5623e+06	3.28932e+06	2.63613e+06	3.4439e+06	3.66024e+06	4.08773e+06	4.56459e+06	3.75364e+06	0.253632	0.109164
Q0VGL1	LAMTOR4	1.90598e+06	1.373e+06	1.40419e+06	2.65113e+06	1.88922e+06	1.69985e+06		2.39977e+06	1.87024e+06	2.31458e+06	2.09437e+06	2.1672e+06	0.252803	0.158113
Q15059	BRD3	4.87314e+06	4.56178e+06	5.03385e+06	3.68932e+06	4.11004e+06	4.66731e+06	3.47829e+06	5.47931e+06	5.80583e+06	6.23202e+06	6.10877e+06	4.97583e+06	0.252171	0.0949668
Q9NVJ2	ARL8B	2.70926e+07	24582910	2.64343e+07	3.11397e+07	2.67707e+07	2.34264e+07	3.42022e+07	3.13079e+07	3.34588e+07	3.1074e+07	2.71016e+07	3.25931e+07	0.250932	0.00697976
Q8IV08	PLD3	1.68303e+07	17034486	1.83736e+07	1.64414e+07	1.59299e+07	1.67979e+07	1.98622e+07	2.07889e+07	1.88127e+07	2.11626e+07	2.23172e+07	1.77228e+07	0.250857	0.00173231
P62310	LSM3	8.62993e+06	6.14516e+06	9.24823e+06	5.52203e+06	5.98226e+06	6.02157e+06	5.58199e+06	8.78234e+06	7.65437e+06	7.72957e+06	9.68872e+06	9.99971e+06	0.250763	0.186277
Q5HYI8	RABL3	1.37533e+06	4.39033e+06	786435	1.77487e+06	1.69528e+06	1.93498e+06	3.76351e+06	3.31059e+06	1.58675e+06	2.07222e+06	1.94987e+06	1.54342e+06	0.250684	0.564945
Q9BUF5	TUBB6	1.51668e+07	1.81236e+07	1.50039e+07	1.11241e+07	1.62856e+07	1.41829e+07	1.86987e+07	1.89304e+07	2.0062e+07	1.51043e+07	1.55508e+07	1.85424e+07	0.249925	0.04745
P60510	PPP4C	5.62364e+06	5.20438e+06	5.57197e+06	5.65488e+06	5.44639e+06	5.73227e+06	7.6032e+06	5.63021e+06	6.85412e+06	5.86034e+06	6.24816e+06	7.32274e+06	0.249899	0.0108856
P13498	CYBA	1.77995e+06	1733931	2.30244e+06	2.38638e+06	1.65706e+06	2.09608e+06	2.37931e+06	2.20091e+06	2.2803e+06	2.37857e+06	2.59246e+06	2.37967e+06	0.249315	0.021552
Q9GZM5	YIPF3	1.447e+06	2.44168e+06	2.55311e+06	1.28721e+06	2.176e+06	2.43746e+06	1.04767e+06	3.26992e+06	2.72972e+06	2.43935e+06	2.6169e+06	2.56368e+06	0.248967	0.328908
O15118	NPC1	3.1222e+06	2.83528e+06	2.76038e+06	1.56133e+06	1.19119e+06	1.56534e+06	3.31058e+06	3.05948e+06	872868	3.3535e+06	3.31302e+06	1.57492e+06	0.248343	0.478447
P15907	ST6GAL1	1.01601e+07	1.23956e+07	8.22604e+06	1.42431e+07	9.3394e+06	1.31936e+07	1.2935e+07	1.42925e+07	1.25763e+07	1.40887e+07	1.39451e+07	1.23932e+07	0.248035	0.066253
Q9P2D1	CHD7	631548	782701	760438	834161	754006	781530				899140			0.247495	0.110645
Q9UBV2	SEL1L	7.53578e+06	7.42854e+06	8.07812e+06	7.80403e+06	6.9448e+06	7.31952e+06	7.37163e+06	1.06806e+07	8.77307e+06	8.39403e+06	9.08494e+06	9.24746e+06	0.247461	0.0138888
Q53EL6	PDCD4	957013	726365	223758	1.13569e+06	873344	164359	126207	954122	948863	730314	1.01587e+06	1.06628e+06	0.246746	0.572748
Q6PIU2	NCEH1	6.78784e+06	7.5895e+06	6.43883e+06	4.18026e+06	4.54358e+06	7.42639e+06	7.65692e+06	7.97803e+06	7.99672e+06	8.03477e+06	7.61244e+06	4.57425e+06	0.246466	0.187969
P37802	TAGLN2	4.0953e+07	4.13606e+07	4.22395e+07	2.72688e+07	4.05358e+07	4.22119e+07	3.38267e+07	4.7977e+07	5.68312e+07	4.71997e+07	3.87086e+07	5.36903e+07	0.24628	0.120773
Q9BUJ2	HNRNPUL1	5.40331e+07	5.95166e+07	5.8684e+07	4.36791e+07	5.70885e+07	5.35021e+07	5.90261e+07	6.44018e+07	6.16357e+07	6.6108e+07	7.17845e+07	6.42814e+07	0.24612	0.00645471
P48735	IDH2	1.80991e+08	1.89312e+08	1.88402e+08	1.69923e+08	1.72889e+08	1.85537e+08	2.06602e+08	2.17062e+08	2.02628e+08	2.36223e+08	2.27748e+08	1.97833e+08	0.244818	0.000733998
Q8NHP6	MOSPD2	758058	523993	884631		402569	686279		1.036e+06	913444	669083	466183		0.244168	0.442768
Q27J81	INF2	2.05564e+06	2.20999e+06	2.24241e+06	1.33171e+06	2.10234e+06	2.27038e+06	5.29544e+06	2.53714e+06	2.05524e+06	1.77055e+06	1.55264e+06	1.25189e+06	0.244001	0.559515
Q96QD8	SLC38A2	4.24637e+06	5.06631e+06	3.96602e+06	3.75969e+06	2.98205e+06	3.53083e+06	4.50149e+06	5.72778e+06	4.03102e+06	5.03543e+06	4.78051e+06	3.80195e+06	0.243332	0.105634
Q15629	TRAM1	5.13644e+06	7.19888e+06	5.16244e+06	5.28866e+06	5.48163e+06	6.22532e+06	5.40281e+06	5.56906e+06	6.99123e+06	8.14953e+06	7.84791e+06	6.8394e+06	0.242248	0.0951107
Q9BW60	ELOVL1	1.61322e+06	949979	902579	1.91913e+06	872745	612576	2.37871e+06	1.27326e+06	269969	1.23699e+06	1.49398e+06	1.46994e+06	0.241629	0.557515
P42892	ECE1	2.00858e+06	1.8321e+06	2.07728e+06	1.79668e+06	2.0921e+06	1.97608e+06	1.97442e+06	2.58976e+06	2.28661e+06	2.39318e+06	2.55147e+06	2.13276e+06	0.241326	0.00878189
Q92968	PEX13	1.92998e+06	1.79606e+06	1.86255e+06	736418	1.6379e+06	1.40034e+06	2.63749e+06	1.47941e+06	1.68042e+06	1.83696e+06	1.58874e+06	1.84452e+06	0.241256	0.279141
Q96BI1	SLC22A18	3.54247e+06	3.71236e+06	3.10949e+06	4.0483e+06	3.95746e+06	3.61324e+06	5.24142e+06	4.46536e+06	3.42707e+06	3.91149e+06	4.46581e+06	4.45569e+06	0.240262	0.0420097
P05023	ATP1A1	2.70795e+08	2.84391e+08	2.69213e+08	2.71687e+08	2.82563e+08	2.69141e+08	3.29674e+08	3.12382e+08	3.1777e+08	3.27303e+08	3.21383e+08	3.36766e+08	0.239443	7.5454e-07
P45973	CBX5	8.2927e+07	8.1435e+07	8.27085e+07	8.81574e+07	7.65959e+07	7.86964e+07	9.13736e+07	9.56678e+07	8.80802e+07	9.92012e+07	1.12575e+08	9.19907e+07	0.238973	0.0037962
Q5T2W1	PDZK1	9.34272e+06	1.01787e+07	1.11311e+07	8.10646e+06	1.11063e+07	1.05808e+07	9.50024e+06	1.22865e+07	1.35574e+07	1.1032e+07	1.08453e+07	1.40184e+07	0.237037	0.0613106
O43826	SLC37A4	766804	947206	950222	858611	821717	659086	1.20777e+06	990486	869795	1.15546e+06	971907	698789	0.236318	0.125338
Q13596	SNX1	8.32541e+06	9.66646e+06	1.01265e+07	1.02532e+07	9.39499e+06	9.17812e+06	1.2756e+07	9.94144e+06	1.00028e+07	1.04398e+07	1.21105e+07	1.18186e+07	0.236087	0.0141303
O00159	MYO1C	5.91032e+06	5.37601e+06	5.57313e+06	4.45241e+06	3.75067e+06	5.29567e+06	6.43259e+06	5.08039e+06	6.35747e+06	5.55873e+06	5.91669e+06	6.40035e+06	0.235704	0.0473793
P28370	SMARCA1	2.12818e+07	2.09449e+07	1.93402e+07	2.56733e+07	2.33873e+07	2.25301e+07	2.54409e+07	2.69993e+07	2.38997e+07	2.71241e+07	2.77462e+07	2.55106e+07	0.235063	0.00432271
Q8N5G2	MACO1	304420		332092	405384	327950	258753	403677	536361	319532	204243		451822	0.234191	0.378949
Q6ZXV5	TMTC3	2.11511e+06	2269381	2.22054e+06	251877	939642	914968		2.30178e+06	2.05778e+06	1.83873e+06	632923		0.23418	0.640463
Q03252	LMNB2	1.35061e+08	1.38475e+08	1.36772e+08	1.60517e+08	1.34922e+08	1.36395e+08	1.75714e+08	1.60313e+08	1.45466e+08	1.75848e+08	1.73514e+08	1.59533e+08	0.233931	0.00320355
Q99735	MGST2	1.17046e+07	1.10329e+07	1.2427e+07	1.58156e+07	1.1049e+07	1.08802e+07	1.38716e+07	1.4826e+07	1.22442e+07	1.48973e+07	1.55419e+07	1.43488e+07	0.233697	0.0392289
P17050	NAGA	901576	730557	935907		622515		1.01699e+06	1.01889e+06	758934	914031	1.0485e+06	867523	0.233051	0.124729
Q15084	PDIA6	2.21746e+08	2.39736e+08	2.4116e+08	2.0974e+08	2.21793e+08	2.27035e+08	2.538e+08	2.88447e+08	2.64632e+08	2.75733e+08	2.6006e+08	2.56427e+08	0.232372	0.000282306
Q12789	GTF3C1	1.53389e+07	1.30868e+07	1.40533e+07	1.52141e+07	1.24209e+07	1.39922e+07	1.53051e+07	1.72745e+07	1.62768e+07	1.72405e+07	1.75729e+07	1.50914e+07	0.231734	0.0034443
P02788	LTF	1.23816e+06	1.34879e+06	1.47878e+06	1.71051e+06	963128	1.12158e+06	2.34627e+06	1.016e+06	1.0253e+06	1.39774e+06	1.49135e+06	1.95403e+06	0.231734	0.364848
P01031	C5	667312	870613	728422	739057	1.36836e+06	1.13127e+06	1.30124e+06	666069	967964	1.33101e+06	1.28133e+06	916466	0.231693	0.334174
Q9NTN9	SEMA4G	1.89207e+06	1.5293e+06	1.94538e+06		1.96628e+06	1.70964e+06	1.96472e+06	1.65369e+06	2.14566e+06	2.23939e+06	2.42574e+06	2.31137e+06	0.231576	0.0596996
Q08379	GOLGA2	1.4927e+07	1.73415e+07	1.58747e+07	1.41427e+07	1.485e+07	1.68778e+07	1.28983e+07	2.06224e+07	1.95952e+07	1.93028e+07	1.91793e+07	1.87781e+07	0.231486	0.052349
Q8N201	INTS1	1.74938e+06	1.80791e+06	1.68066e+06	623984	1.82983e+06	2.60124e+06		2.50655e+06	2.32694e+06	2.22216e+06	2.13829e+06	871832	0.23083	0.463143
Q9BRQ8	AIFM2	4.00316e+06	4363864	145089	3.08049e+06	297812		5.38786e+06	606243	3.33166e+06	899822	3.29311e+06	3.22168e+06	0.230499	0.72743
Q92785	DPF2	9.56217e+06	7.8676e+06	8.76707e+06	1.00251e+07	7.26862e+06	8.69161e+06	8.72376e+06	1.12173e+07	7.14641e+06	1.16603e+07	1.24117e+07	1.00406e+07	0.229977	0.129555
Q9H299	SH3BGRL3	2.02219e+06	1.6093e+06	2.07238e+06	1.61402e+06	1.90324e+06	2.12674e+06	1.29032e+06	2.3206e+06	2.77354e+06	2.08536e+06	2.242e+06	2.59013e+06	0.229217	0.18859
O14561	NDUFAB1	3.38414e+06	2.953e+06	2.84429e+06	1.41824e+06	2.64689e+06	2.69293e+06	1.73843e+06	3.68985e+06	2.10881e+06	3.83667e+06	3.05267e+06	4.25744e+06	0.229187	0.374223
Q8NBF2	NHLRC2	878443	798374	983986	1.21148e+06	1.22787e+06	916062	1.27263e+06	1.09381e+06	1.10525e+06	882065	1.25474e+06	1.44301e+06	0.229075	0.138343
Q00403	GTF2B	2.49197e+06	1.99235e+06	1.99264e+06	2.42975e+06	1.11934e+06	1.12647e+06	2.01355e+06	2.17645e+06	2.47085e+06	1.96145e+06	2.38946e+06	2.05882e+06	0.228951	0.25095
O60507	TPST1	2.23365e+06	2.59644e+06	2.30689e+06	1.72166e+06	2.17443e+06	2.14467e+06	1.51785e+06	3.28358e+06	2.36912e+06	2.87614e+06	2.689e+06	2.70589e+06	0.228719	0.192325
Q86U86	PBRM1	2.32069e+07	2.62739e+07	2.71104e+07	1.47382e+07	2.36204e+07	2.73062e+07	1.5632e+07	3.11748e+07	3.25499e+07	3.31953e+07	2.75331e+07	2.65743e+07	0.228413	0.244476
Q9NYM9	BET1L	3.12947e+06	3.12318e+06	3.69695e+06	3.85159e+06	3.69153e+06	3.80776e+06	4.44177e+06	3.90814e+06	3.92912e+06	4.54404e+06	4.20467e+06	3.92257e+06	0.228172	0.00676535
P53396	ACLY	1.7727e+08	1.89233e+08	1.89062e+08	1.41282e+08	1.77945e+08	1.83775e+08	1.90329e+08	2.03917e+08	2.38853e+08	1.97136e+08	1.93505e+08	2.1606e+08	0.227995	0.0161243
Q8NCN5	PDPR	1.84395e+06	1783925	1.7404e+06	1.0199e+06	1.52354e+06	389969	2.2375e+06	1.67436e+06	1.48045e+06	1.63321e+06	1.76675e+06	929653	0.227836	0.43494
Q02818	NUCB1	2.24762e+07	1.99451e+07	2.23107e+07	2.51862e+07	2.36195e+07	2.3858e+07	2.90967e+07	2.62774e+07	2.34887e+07	2.74022e+07	2.7651e+07	2.69735e+07	0.227734	0.00408998
Q96AC1	FERMT2	774791	1.0549e+06	629061	624581	976718	931448	1.32747e+06	832805	1.37183e+06	875209	533131	904539	0.227727	0.367046
P30101	PDIA3	9.18218e+08	8.71543e+08	8.75766e+08	9.55649e+08	9.14458e+08	8.84273e+08	1.01155e+09	1.09308e+09	1.0003e+09	1.11667e+09	1.0707e+09	1.04772e+09	0.226222	5.24577e-05
P35579	MYH9	5.49961e+08	5.61875e+08	5.95442e+08	5.32773e+08	5.64545e+08	5.51227e+08	5.70559e+08	6.75975e+08	6.47875e+08	6.42219e+08	7.18289e+08	6.69817e+08	0.225929	0.00142548
P36639	NUDT1	1.49081e+06	1827673	1.62658e+06	1.49752e+06	1.66916e+06	1.72727e+06	2.24652e+06	1.54835e+06	2.3247e+06	1.69909e+06	1.49689e+06	2.19051e+06	0.225809	0.11886
Q05D32	CTDSPL2	4.63402e+06	4.02089e+06	4.46649e+06	5.67171e+06	3.49415e+06	4.11441e+06	5.38679e+06	5.22585e+06	4.36008e+06	4.97944e+06	5.38014e+06	5.51658e+06	0.224589	0.0587692
Q9BTZ2	DHRS4	5.47282e+06	6.00344e+06	6.52638e+06	6.10692e+06	5.04203e+06	5.36921e+06	6.50688e+06	6.22728e+06	6.85433e+06	6.73073e+06	7.72699e+06	6.27927e+06	0.224226	0.0123958
Q9C005	DPY30	6.78109e+06	5.3149e+06	5.919e+06	7.32548e+06	6.40441e+06	7.27242e+06	5.40076e+06	7.73851e+06	7.80219e+06	7.67623e+06	8.87468e+06	8.06432e+06	0.223549	0.0863362
P02763	ORM1	4.95072e+06	3.05072e+06	4.24185e+06	2.68732e+06	4.52361e+06	2.43622e+06	2.55509e+06	4.88389e+06	4.57341e+06	4.93939e+06	5.70166e+06	2.88815e+06	0.222548	0.383641
P61803	DAD1	7.03421e+07	6.39933e+07	7.03252e+07	7.18286e+07	5.66981e+07	5.8996e+07	8.49195e+07	8.31639e+07	7.45842e+07	7.4366e+07	7.22405e+07	6.82553e+07	0.222337	0.0153599
P04083	ANXA1	1.80058e+06	654023	1.5596e+06	1.26203e+06	1.65538e+06	1.45785e+06	1.38453e+06	2.07373e+06	1.51665e+06	1.38923e+06	1.4224e+06	1.99951e+06	0.222147	0.296142
P16278	GLB1	1.46093e+07	1.55302e+07	1.61235e+07	1.35795e+07	1.53348e+07	1.69642e+07	1.13612e+07	1.78342e+07	2.02509e+07	2.02444e+07	2.03906e+07	1.73707e+07	0.221768	0.118984
O95159	ZFPL1	4.41104e+06	5.17118e+06	5.05571e+06	5.038e+06	4.79506e+06	5.2871e+06	5.15554e+06	5.67193e+06	5.62644e+06	6.46802e+06	6.60203e+06	5.1655e+06	0.221216	0.0164527
Q9GZR2	REXO4	2.18912e+06	2.22997e+06	1.84327e+06	1.81857e+06	1.89257e+06	1.31867e+06	2.04801e+06	2.14547e+06	1.97399e+06	2.66189e+06	2.28976e+06	2.03835e+06	0.220559	0.096669
Q92542	NCSTN	4.31835e+06	5.0828e+06	4.65001e+06	3.94225e+06	4.74422e+06	3.82956e+06	4.54825e+06	5.23716e+06	5.08542e+06	5.32798e+06	5.45496e+06	5.28518e+06	0.21978	0.0120401
Q14534	SQLE	5.61448e+06	4.87127e+06	3.77786e+06	2.26912e+06	3.81741e+06	4.5762e+06	2.89175e+06	7.33449e+06	6.65712e+06	5.02302e+06	4.30212e+06	2.81915e+06	0.219757	0.465613
Q9UPN3	MACF1	3.56542e+06	4.64971e+06	3.15668e+06	3.30516e+06	2.40022e+06	2.83476e+06	1.69707e+06	7.15465e+06	3.7035e+06	3.4149e+06	3.30732e+06	3.90882e+06	0.219635	0.50847
Q8NFW8	CMAS	7.17342e+06	7.33396e+06	6.88769e+06	7.06676e+06	5.99185e+06	7.65789e+06	9.38192e+06	7.48471e+06	7.73354e+06	8.11821e+06	8.14535e+06	8.15748e+06	0.21919	0.00853922
Q7Z4H8	POGLUT3	5.13279e+06	5.85416e+06	4.47377e+06	4.60356e+06	4.5753e+06	5.08445e+06	5.76931e+06	6.54808e+06	5.95232e+06	4.76394e+06	5.41206e+06	6.13935e+06	0.21852	0.0340546
O60784	TOM1	550239	1.23868e+06	860510	146168	578492	1.00866e+06	471749	1.16057e+06	902100	962224	950601	651967	0.218437	0.538347
Q9HBR0	SLC38A10	3.63718e+06	2.17533e+06	1.92484e+06	3.77155e+06	3.63444e+06	3.68654e+06	3.71629e+06	3.1171e+06	3.49854e+06	4.31664e+06	2.96913e+06	4.28593e+06	0.218146	0.247526
O95674	CDS2	2.67961e+06	2.77549e+06	2.69501e+06	3.47179e+06	2.48816e+06	2.95512e+06	3.11778e+06	3.33466e+06	2.84676e+06	3.46666e+06	3.54255e+06	3.53976e+06	0.21795	0.0274734
Q6P3W7	SCYL2	1.4323e+07	1.71564e+07	2.29613e+07	5.47273e+06	1.62874e+07	1.73383e+07	5.44681e+06	2.26743e+07	1.97454e+07	1.99644e+07	2.3284e+07	1.75818e+07	0.216665	0.493287
O15400	STX7	1.51908e+07	1.06886e+07	1.28261e+07	1.73678e+07	1.24717e+07	1.38576e+07	1.91565e+07	1.61586e+07	1.35949e+07	1.52924e+07	1.68288e+07	1.47142e+07	0.216514	0.101555
A1L0T0	ILVBL	2.85662e+06	3.19067e+06	2.80074e+06	1.92779e+06	2.30167e+06	3.00347e+06	1.75585e+06	3.41051e+06	2.74041e+06	3.34715e+06	3.88978e+06	3.54052e+06	0.216469	0.263887
P13473	LAMP2	1.45816e+07	1.52044e+07	1.51537e+07	1.4128e+07	1.41352e+07	1.49609e+07	1.30332e+07	1.99329e+07	1.62815e+07	1.79074e+07	1.74123e+07	1.78489e+07	0.216182	0.0330595
Q9H0E2	TOLLIP	699849	740658	586270	158869	723659	588666		676996					0.215663	0.70657
P36543	ATP6V1E1	5.97143e+06	5.75027e+06	5.80926e+06	4.68834e+06	5.68941e+06	6.76027e+06	7.13269e+06	7.10095e+06	7.90539e+06	5.62521e+06	6.22887e+06	6.26238e+06	0.21554	0.0559988
O15258	RER1	8.62064e+06	1.07856e+07	9.13314e+06	7.26484e+06	8.78795e+06	8.27488e+06	8.88299e+06	1.07159e+07	9.9345e+06	1.14804e+07	1.05374e+07	9.8292e+06	0.215409	0.0386974
Q9BX95	SGPP1	595035		688065	451042	911944	783550	628564	784251	677305	962769	999349	725202	0.215148	0.293955
Q9Y5E6	PCDHB3	609753		677366		594328	735931		842170	654109	781519			0.214555	0.142532
Q9Y689	ARL5A	1.18664e+06	1348055	1.2489e+06	1.26248e+06	1.13259e+06	1.11156e+06	1.33245e+06	1.3794e+06	1.19315e+06	1.71712e+06	1.38472e+06	1.45125e+06	0.214371	0.0345195
O95292	VAPB	2.45717e+07	2.44252e+07	2.5929e+07	3.0781e+07	2.31605e+07	2.34495e+07	2.7751e+07	2.92474e+07	2.75335e+07	2.83758e+07	3.08317e+07	3.28687e+07	0.213476	0.0176006
O75764	TCEA3	992526	589037	774970	1.04211e+06	938893	869550	1.13377e+06	941461	763147	1.22922e+06	925844	1.04346e+06	0.21333	0.178791
Q8WU68	U2AF1L4					2.31659e+06	2.09387e+06		3.90897e+06			1.69011e+06	2.06709e+06	0.212614	0.719948
Q2TAA5	ALG11	3.25064e+06	3.83419e+06	3.33743e+06	2.95181e+06	3.26752e+06	3.82776e+06	3.87154e+06	3.91293e+06	3.9456e+06	3.36777e+06	3.90398e+06	4.71238e+06	0.212287	0.0384186
P16422	EPCAM	7.25766e+06	6.59606e+06	7.03205e+06	7.16573e+06	6.91818e+06	8.19223e+06	6.72412e+06	8.40074e+06	8.33611e+06	8.85895e+06	8.89004e+06	8.79029e+06	0.212177	0.0177146
P04080	CSTB	2.22562e+07	2.11961e+07	2.40379e+07	1.00177e+07	2.08703e+07	2.12209e+07	1.60341e+07	2.19665e+07	3.20561e+07	2.28105e+07	1.99941e+07	2.56791e+07	0.212101	0.319542
Q02880	TOP2B	2.02402e+07	2.2972e+07	1.98195e+07	1.89764e+07	2.08811e+07	2.18906e+07	1.89014e+07	2.76361e+07	2.4224e+07	2.68586e+07	2.49697e+07	2.17698e+07	0.210284	0.0492583
P15927	RPA2	1.39076e+07	1.13505e+07	1.12807e+07	9.08764e+06	1.04052e+07	1.15117e+07	1.20613e+07	1.27501e+07	1.26433e+07	1.20594e+07	1.54408e+07	1.3187e+07	0.210284	0.0582196
O43660	PLRG1	1.88384e+07	1.92831e+07	2.19585e+07	1.6874e+07	1.68482e+07	2.06123e+07	1.45581e+07	2.17947e+07	2.25613e+07	2.27969e+07	2.37576e+07	2.68646e+07	0.209905	0.139271
Q8IWZ8	SUGP1	1.00316e+06	1.54417e+06	1.85592e+06	1.19775e+06	1.48618e+06	943741	1.42461e+06	1.79338e+06	1.5882e+06	1.19029e+06	1.74717e+06	1.54402e+06	0.20975	0.24549
O00442	RTCA	759457	785195	2.09915e+06	1.51604e+06	1.87809e+06	1.89333e+06	1.93523e+06	1.44398e+06	2.14599e+06	1.51155e+06	1.55501e+06	1.7369e+06	0.209717	0.398326
P40616	ARL1	1.60341e+07	2.00514e+07	1.95446e+07	1.41779e+07	1.88142e+07	2.00188e+07	1.518e+07	2.3373e+07	2.2407e+07	2.15493e+07	2.17958e+07	2.13312e+07	0.209683	0.0979228
Q8TEM1	NUP210	3.09691e+07	4.17322e+07	3.90268e+07	3.46554e+07	3.91196e+07	4.35309e+07	3.31124e+07	4.99362e+07	4.6537e+07	4.3291e+07	4.94048e+07	4.25723e+07	0.209634	0.0879674
Q9Y2G5	POFUT2	3.29005e+06	3.02288e+06	3.33057e+06	3.49921e+06	3.18749e+06	3.34381e+06	3.72577e+06	3.71971e+06	3.92054e+06	3.67558e+06	4.4162e+06	3.29276e+06	0.20961	0.010793
Q8IYB8	SUPV3L1	2.12505e+06	2900039	3.00312e+06	3.21816e+06	1.92717e+06	2.89279e+06	2.44961e+06	3.45445e+06	3.04884e+06	3.2363e+06	3.22795e+06	3.16112e+06	0.209575	0.131801
O95948	ONECUT2	2.1541e+07	18726644	1.9063e+07	2.51788e+07	2.16741e+07	1.9744e+07	2.18345e+07	2.59209e+07	2.34767e+07	2.31179e+07	2.47705e+07	2.64204e+07	0.20883	0.0225735
Q96T37	RBM15	6.07131e+06	4.86362e+06	8.5211e+06	6.46771e+06	7.40846e+06	5.86641e+06	5.80953e+06	5.54267e+06	7.832e+06	8.84775e+06	1.08747e+07	6.39077e+06	0.208628	0.328615
Q99496	RNF2	2.26456e+06	2993310	3.20794e+06	2.51998e+06	2.08755e+06	2.9722e+06	1.8676e+06	4.05508e+06	2.81972e+06	3.33436e+06	3.06485e+06	3.38899e+06	0.207737	0.263099
P55145	MANF	3.89519e+07	3.77088e+07	3.8833e+07	3.29429e+07	3.42723e+07	3.49388e+07	3.77922e+07	4.16136e+07	4.39292e+07	4.92339e+07	4.2146e+07	3.65397e+07	0.207155	0.0252641
Q13884	SNTB1	7.85842e+06	5.48899e+06	6.3404e+06	6.94445e+06	6.19623e+06	6.91456e+06	7.23073e+06	7.99512e+06	7.93638e+06	7.06149e+06	6.80629e+06	8.81895e+06	0.206187	0.0470823
Q15738	NSDHL	2.7619e+07	2.9964e+07	2.69919e+07	2.62259e+07	2.72059e+07	2.98212e+07	2.81412e+07	3.23238e+07	3.24338e+07	3.54153e+07	3.48537e+07	3.03004e+07	0.205115	0.00771472
Q9P0M9	MRPL27	1.90661e+06	2.70465e+06	2.18487e+06	1.879e+06	1.98298e+06	2.10238e+06	1.93359e+06	3.04626e+06	2.3775e+06	2.58079e+06	2.459e+06	2.31058e+06	0.204889	0.12581
Q9BVK6	TMED9	2.74383e+07	2.91703e+07	3.20865e+07	2.23517e+07	2.60099e+07	2.45048e+07	2.73883e+07	3.06991e+07	3.27283e+07	3.10473e+07	3.19571e+07	3.23405e+07	0.204464	0.0295498
P21266	GSTM3	1.00176e+07	1.07244e+07	1.15876e+07	6.78865e+06	7.23288e+06	7.5137e+06	9.17771e+06	1.10601e+07	1.306e+07	1.02456e+07	1.02496e+07	8.2569e+06	0.204091	0.23241
Q13469	NFATC2	127837	263463	270625		297217	201213		226502	308079				0.203843	0.552361
P60709	ACTB	9.06349e+07	1.17021e+08	9.64084e+07	1.12471e+08	8.35054e+07	9.63862e+07	1.30683e+08	1.20292e+08	1.00477e+08	9.35284e+07	1.14639e+08	1.27209e+08	0.203603	0.0891972
P62995	TRA2B	5.37409e+07	5.39157e+07	5.4329e+07	6.12252e+07	5.70817e+07	5.36949e+07	5.74714e+07	7.1727e+07	5.8846e+07	6.97821e+07	7.17386e+07	5.50249e+07	0.203528	0.0327643
Q15392	DHCR24	1.12127e+08	1.04899e+08	1.0751e+08	1.0995e+08	9.55504e+07	1.05627e+08	1.18322e+08	1.23609e+08	1.19048e+08	1.30439e+08	1.27932e+08	1.12476e+08	0.203238	0.00122142
Q6IAA8	LAMTOR1	3.34575e+06	3.89283e+06	3.42541e+06	4.04528e+06	3.45844e+06	3.64511e+06	3.98592e+06	4.33136e+06	3.90518e+06	4.13727e+06	4.31629e+06	4.4186e+06	0.202201	0.00323835
Q5JRX3	PITRM1	1.82118e+07	1.87632e+07	1.73712e+07	1.20232e+07	1.76885e+07	1.79252e+07	1.0608e+07	2.2272e+07	2.39152e+07	2.04985e+07	1.95078e+07	2.05166e+07	0.202095	0.262639
O14524	NEMP1	892954	575882	784062	1.57979e+06	1.06772e+06	1.38792e+06	1.27446e+06	894639	933513	1.22457e+06	1.51896e+06	1.38614e+06	0.201774	0.413941
Q12824	SMARCB1	9.19495e+06	1.03358e+07	8.88469e+06	1.05087e+07	8.72481e+06	8.60418e+06	1.10559e+07	1.15523e+07	1.01712e+07	1.06838e+07	1.26508e+07	8.56498e+06	0.201363	0.0583446
P32119	PRDX2	1.79495e+08	1.78513e+08	1.83337e+08	1.47276e+08	1.76066e+08	1.93655e+08	1.95005e+08	2.13629e+08	2.37397e+08	1.84756e+08	1.70305e+08	2.15373e+08	0.200889	0.0483404
O00400	SLC33A1	2.14832e+06	2.33169e+06	2.35972e+06	2.95798e+06	2.38721e+06	2.2576e+06	2.96357e+06	3.10909e+06	2.62354e+06	2.65908e+06	2.65783e+06	2.58691e+06	0.200862	0.0328362
Q7Z7M9	GALNT5		1016922	976858	849553	550020	563154		995366		901182	831312		0.200508	0.423649
Q99700	ATXN2	2.73871e+06	2.72927e+06	3.12876e+06	2.28482e+06	2.01955e+06	2.24748e+06	2.7803e+06	2.87163e+06	3.28316e+06	2.6075e+06	2.73841e+06	3.12401e+06	0.200319	0.0855357
Q96PK6	RBM14	1.21705e+08	1.11703e+08	1.16793e+08	1.30785e+08	1.11089e+08	1.1209e+08	1.24573e+08	1.35042e+08	1.16604e+08	1.44209e+08	1.58683e+08	1.29723e+08	0.19993	0.0295394
Q14980	NUMA1	4.1845e+07	4.46901e+07	4.14573e+07	4.62942e+07	4.32882e+07	4.17013e+07	4.92464e+07	5.31271e+07	4.22991e+07	4.8925e+07	5.80174e+07	4.61823e+07	0.199841	0.0217509
P53816	PLAAT3	810318				935237	1.00474e+06					1.09905e+06	1.00619e+06	0.199361	0.192816
Q9NQW6	ANLN	6.22109e+06	8.24374e+06	8.16039e+06	5.1422e+06	7.12282e+06	7.72343e+06	7.18376e+06	6.7296e+06	1.01037e+07	8.42974e+06	7.1023e+06	9.36049e+06	0.198801	0.191564
Q99805	TM9SF2	3.89536e+07	4.71901e+07	4.19145e+07	3.30349e+07	3.99321e+07	4.12289e+07	3.88377e+07	4.59686e+07	4.50214e+07	5.18318e+07	5.00271e+07	4.63504e+07	0.198755	0.0467809
Q9HD45	TM9SF3	3.66814e+07	3.75967e+07	3.57685e+07	4.73254e+07	3.56199e+07	3.75746e+07	4.38669e+07	4.3776e+07	3.99661e+07	4.60327e+07	4.76935e+07	4.32241e+07	0.198409	0.0227719
Q8WX93	PALLD	2.5856e+06	2.13389e+06	2.7989e+06	2.38213e+06	2.25492e+06	2.15505e+06	2.76732e+06	1.8034e+06	2.08703e+06	3.45348e+06	3.19081e+06	3.11742e+06	0.198336	0.251618
Q8NFR7	CCDC148	1.04282e+06	3.04691e+06	2.4129e+06	3.18862e+06	2.63846e+06	3.17857e+06	2.33432e+06	3.23799e+06	2.4908e+06	3.18347e+06	3.19276e+06	3.35128e+06	0.198077	0.338006
Q8IYB5	SMAP1	467994	671596	569292	483378	573041	569864	444872		806848	624051	594366	716946	0.197513	0.235842
Q9NWH9	SLTM	1.0304e+07	1.08754e+07	9.02538e+06	1.03324e+07	7.45222e+06	1.03916e+07	1.03125e+07	1.1232e+07	9.97089e+06	1.19593e+07	1.30771e+07	1.03772e+07	0.197133	0.0731322
Q6KC79	NIPBL	5.90113e+06	9.66925e+06	6.13691e+06	8.38604e+06	9.97023e+06	1.08654e+07	9.92977e+06	1.18276e+07	7.53131e+06	1.06447e+07	1.10505e+07	7.39226e+06	0.196893	0.300657
Q9Y287	ITM2B	2.93004e+06	2.40033e+06	2.59485e+06	2.4061e+06	2.77652e+06	1.99363e+06	2.69954e+06	3.08269e+06	2.51041e+06	2.75394e+06	3.23485e+06	3.02254e+06	0.196415	0.0620108
Q9Y371	SH3GLB1	1.96545e+06	1.15376e+06	1.40774e+06	2.60037e+06	1.8022e+06	1.87274e+06			1.84433e+06	1.95013e+06		2.386e+06	0.19445	0.439953
Q01650	SLC7A5	1.76029e+06	1.79135e+06	1.72396e+06	1.78703e+06	1.48806e+06	1.72751e+06	2.31163e+06	1.87807e+06	1.85348e+06	1.85665e+06	1.9236e+06	1.93373e+06	0.193952	0.0162794
P07307	ASGR2			987189					1.19877e+06		1.14925e+06	1.0383e+06		0.193358	0.274169
Q07065	CKAP4	5.11731e+08	5.09331e+08	5.05237e+08	5.38487e+08	4.98115e+08	4.99461e+08	6.08586e+08	5.78538e+08	5.38438e+08	5.96991e+08	6.03812e+08	5.74307e+08	0.192987	0.000132758
Q10567	AP1B1	2.13691e+07	2.29208e+07	2.70201e+07	1.60904e+07	2.18894e+07	2.06315e+07	2.27986e+07	2.75128e+07	2.69875e+07	2.40039e+07	2.37356e+07	2.34468e+07	0.192682	0.0912491
Q9H3N1	TMX1	2.93527e+07	2.74133e+07	2.5659e+07	3.59454e+07	2.82153e+07	2.94998e+07	3.54716e+07	3.47283e+07	2.95746e+07	3.30058e+07	3.48997e+07	3.35535e+07	0.192594	0.0321379
Q8NBJ5	COLGALT1	3.7884e+07	3.85307e+07	3.84545e+07	3.99606e+07	3.18609e+07	3.90493e+07	3.54917e+07	4.40311e+07	4.21572e+07	4.54043e+07	4.53311e+07	4.54377e+07	0.191888	0.0221821
Q9HDC9	APMAP	7.17888e+07	7.42255e+07	7.29173e+07	6.93974e+07	7.25919e+07	6.96674e+07	6.83629e+07	8.58276e+07	8.01085e+07	9.18671e+07	8.38231e+07	8.16116e+07	0.191178	0.0112764
Q92990	GLMN	679951	843901	745673	112610	667327	742347	732231	719508	772855	532627	615811	955719	0.191065	0.480679
Q53GQ0	HSD17B12	2.93695e+07	2.99498e+07	3.1294e+07	3.16541e+07	3.28146e+07	3.14138e+07	3.68178e+07	3.38938e+07	3.40806e+07	3.68046e+07	3.68004e+07	3.44899e+07	0.190946	0.000224471
O95302	FKBP9	8.73851e+06	8.46259e+06	7.21292e+06	8.52445e+06	7.18254e+06	8.52255e+06	8.85212e+06	1.11806e+07	8.72038e+06	1.06357e+07	8.41716e+06	7.67985e+06	0.189871	0.0986934
Q15293	RCN1	1.02035e+07	1.15195e+07	1.09901e+07	9.12638e+06	9.81955e+06	1.04081e+07	8.40124e+06	1.33546e+07	1.07925e+07	1.40036e+07	1.21163e+07	1.20692e+07	0.188645	0.134255
P63167	DYNLL1	1.14582e+07	1.34718e+07	1.41038e+07	1.3288e+07	1.10153e+07	1.10473e+07	1.49499e+07	1.38312e+07	1.33574e+07	1.38884e+07	1.3724e+07	1.49822e+07	0.187926	0.0203988
Q8N1F8	STK11IP	666000		885958					970159		796808			0.187186	0.5229
P55157	MTTP	2.21294e+08	2.35436e+08	2.27275e+08	2.11828e+08	2.16307e+08	2.2188e+08	2.22168e+08	2.63793e+08	2.54756e+08	2.72336e+08	2.65793e+08	2.3896e+08	0.186208	0.00469568
Q96M27	PRRC1	2.68234e+06	3.07528e+06	3.2748e+06	2.8065e+06	3.04727e+06	2.7623e+06	3.7724e+06	2.61521e+06	3.81384e+06	2.93373e+06	2.97502e+06	3.96065e+06	0.185558	0.137667
Q9BXB4	OSBPL11	2.12312e+06	795966	3.25665e+06	3.02431e+06	888068	774173		672548	974022	4.01323e+06	751822	3.88259e+06	0.18554	0.781605
Q8NC56	LEMD2	1.96344e+06	1.90591e+06	1.91274e+06	2.54148e+06	1.93721e+06	2.09793e+06	2.27264e+06	2.40031e+06	2.04918e+06	2.39513e+06	2.54662e+06	2.38979e+06	0.185418	0.042626
P68133	ACTA1	2.51183e+08	3.71077e+08	3.1003e+08	2.03587e+08	2.70526e+08	2.49755e+08	2.26276e+08	3.09186e+08	3.58944e+08	3.70126e+08	3.20479e+08	2.9687e+08	0.184336	0.26165
P27797	CALR	1.27467e+09	1.32504e+09	1.2956e+09	1.14582e+09	1.22698e+09	1.2564e+09	1.40322e+09	1.5028e+09	1.35732e+09	1.48086e+09	1.41607e+09	1.38383e+09	0.183332	0.000595759
P0CG08	GPR89B	2.78245e+06	1.62981e+06	2.47033e+06	2.16231e+06	1.47703e+06	2.39152e+06	1.74209e+06	2.41345e+06	2.45323e+06	2.38919e+06	3.01952e+06	2.64577e+06	0.18333	0.301882
O43657	TSPAN6	6.14449e+06	4.72584e+06	1.58954e+06	1.73977e+06	1.21717e+06	1.29983e+06	5.52943e+06	5.93422e+06	1.43434e+06	2.10327e+06	2.18052e+06	1.7976e+06	0.183148	0.757762
Q92520	FAM3C	1.28931e+07	1.36071e+07	1.25373e+07	1.77045e+07	1.26012e+07	1.43986e+07	2.50031e+07	1.36726e+07	1.29905e+07	1.51023e+07	1.45005e+07	1.37886e+07	0.182854	0.37297
Q8IX01	SUGP2	3.29943e+07	3.07926e+07	3.03262e+07	3.02869e+07	2.724e+07	3.13553e+07	3.52258e+07	3.43335e+07	3.39513e+07	3.458e+07	3.81742e+07	3.14532e+07	0.18282	0.00561516
Q9BT09	CNPY3	3.25937e+06	2.89496e+06	2.80435e+06	3.62932e+06	3.09342e+06	3.18823e+06	3.35812e+06	3.485e+06	3.3418e+06	3.82236e+06	3.84554e+06	3.56585e+06	0.182802	0.0177542
Q69YN4	VIRMA	707149	1.25635e+06	1.23646e+06	1.26945e+06	1.12061e+06	1.04842e+06	914530	1.23267e+06	1.18997e+06	1.42645e+06	1.52123e+06	1.24884e+06	0.182512	0.251034
Q96JM3	CHAMP1	5.98856e+06	7.31602e+06	7.25013e+06	2.95002e+06	4.18767e+06	5.48508e+06	2.6473e+06	7.35397e+06	7.83436e+06	6.65415e+06	7.2902e+06	5.84897e+06	0.181639	0.495041
Q13630	GFUS	770569	912321	1.1705e+06	463973	723098	797616	1.0937e+06	936398	1.01436e+06	727674		798641	0.181037	0.396682
Q14318	FKBP8	5.41396e+06	5.36411e+06	5.2857e+06	4.275e+06	5.98485e+06	5.23685e+06	3.64064e+06	6.06694e+06	5.86271e+06	7.20033e+06	7.38098e+06	5.60112e+06	0.179934	0.267426
O94880	PHF14	2.38982e+06	1.59177e+06	2.1901e+06	2.76044e+06	1.01069e+06	1.25909e+06	2.51007e+06	2.14343e+06	1.71329e+06	1.81259e+06	2.25193e+06	2.24199e+06	0.178049	0.440728
Q969G3	SMARCE1	1.08625e+07	1.02102e+07	1.03598e+07	9.87739e+06	1.04226e+07	1.12257e+07	1.07638e+07	1.25803e+07	1.07299e+07	1.30399e+07	1.35302e+07	1.05643e+07	0.177651	0.0386095
Q8N2K0	ABHD12	1.05054e+07	1.20341e+07	1.1112e+07	1.15179e+07	1.15414e+07	1.27165e+07	1.24297e+07	1.34965e+07	1.28437e+07	1.57826e+07	1.24321e+07	1.15355e+07	0.177559	0.0483682
P02765	AHSG	2.61623e+07	2.79954e+07	2.84644e+07	3.54902e+07	2.53421e+07	2.57931e+07	3.82656e+07	2.72105e+07	2.58474e+07	3.23557e+07	3.33283e+07	3.43274e+07	0.176966	0.162354
Q99570	PIK3R4		117205	199946		286827			292415	144217	246087			0.176798	0.709859
Q7L014	DDX46	4.493e+07	4.23239e+07	4.25849e+07	4.03333e+07	4.54787e+07	4.62303e+07	4.17057e+07	4.91392e+07	5.1167e+07	4.76656e+07	5.07869e+07	5.54746e+07	0.176387	0.021204
Q13595	TRA2A	2.10263e+07	22684637	2.07652e+07	1.90575e+07	2.14856e+07	2.05405e+07	2.26364e+07	2.54067e+07	2.07844e+07	2.51277e+07	2.59017e+07	2.19977e+07	0.176038	0.0206965
Q14554	PDIA5	3.62277e+07	3.45371e+07	3.10483e+07	3.27959e+07	3.24081e+07	3.40478e+07	3.61511e+07	3.92574e+07	3.53399e+07	4.00414e+07	4.04107e+07	3.58497e+07	0.17535	0.00472318
O43681	GET3	1.70123e+07	11572684	1.48098e+07	1.17412e+08	3.30439e+07	4.30019e+07	1.23001e+08	3.76383e+07	1.64777e+07	1.89677e+07	4.29702e+07	2.83961e+07	0.175288	0.82929
Q15750	TAB1	761631		893440			720514		1.16719e+06	991389			523123	0.174868	0.635399
P10253	GAA	6.73535e+06	4.62118e+06	4.34159e+06	4.62335e+06	5.97028e+06	5.91512e+06	4.13579e+06	8.07327e+06	4.71226e+06	7.76772e+06	5.31307e+06	6.34577e+06	0.174503	0.391642
P49790	NUP153	7.22892e+06	5.31634e+06	7.20234e+06	5.62531e+06	5.0468e+06	5.43728e+06	7.32961e+06	6.93711e+06	6.79475e+06	7.07883e+06	5.86862e+06	6.43875e+06	0.173802	0.121666
Q96CW5	TUBGCP3	312354	349100	444017	148673	340995	375451	331300	391428	355006	390255	315114	439433	0.173579	0.366614
Q9NZR1	TMOD2	1.95748e+06	2.30841e+06	2.33172e+06	3.76713e+06	2.87707e+06	2.90016e+06	3.00418e+06	2.73412e+06	2.82852e+06	3.58377e+06	3.32783e+06	2.71821e+06	0.172855	0.277846
Q7Z3B4	NUP54	1.00547e+07	1.22528e+07	1.09387e+07	1.05217e+07	1.01439e+07	9.63958e+06	9.36969e+06	1.14703e+07	1.21146e+07	1.25296e+07	1.42678e+07	1.18623e+07	0.172323	0.103743
Q8IZ21	PHACTR4	466634	522135	853063		637921	560542		404917	965310				0.172131	0.696117
Q9UNL2	SSR3	3.1137e+06	3.4255e+06	3.19758e+06	4.04107e+06	3.19437e+06	2.54553e+06	5.14289e+06	3.52324e+06	2.93497e+06	3.64276e+06	3.38552e+06	3.3604e+06	0.172047	0.290351
Q96IJ6	GMPPA	1.46241e+07	1.28874e+07	1.2965e+07	1.36608e+07	1.01888e+07	1.66967e+07	1.49845e+07	1.42394e+07	1.51317e+07	1.5522e+07	1.67782e+07	1.46195e+07	0.171895	0.102071
Q9BXF3	CECR2	286646	351267	319478	77799.8	161475	261537	153813	289567	280667	327738	267155	323455	0.17161	0.549972
P29992	GNA11	4.88282e+06	4.10106e+06	4.63483e+06	5.03419e+06	4.95108e+06	5.52982e+06	5.76646e+06	5.57808e+06	5.24312e+06	5.37355e+06	5.2819e+06	5.56916e+06	0.171543	0.0152268
Q9P0I2	EMC3	1.75325e+06	992756	2.23779e+06	574112	1.92867e+06	1.67958e+06	1.36162e+06	2.31385e+06	1.79442e+06	1.95254e+06	2.04474e+06	850697	0.170755	0.57761
Q9HB90	RRAGC	322007						354220	322022	403290	370304			0.170725	0.363152
P34059	GALNS	620387	326249	580830	473987	394336	712486	595804	748216	512223	615654	520246	505702	0.170351	0.379663
P09497	CLTB	1.35211e+07	1.1918e+07	1.11266e+07	1.28782e+07	1.06034e+07	1.23457e+07	1.65959e+07	1.25406e+07	1.27892e+07	1.26501e+07	1.39985e+07	1.28545e+07	0.169688	0.0824391
P56199	ITGA1	4.55632e+06	3.45382e+06	6.43409e+06	4.27538e+06	5.43319e+06	4.53134e+06	4.87176e+06	5.44357e+06	5.86264e+06	6.0823e+06	4.50129e+06	5.49968e+06	0.169549	0.24731
Q9Y6K1	DNMT3A	1.07789e+06	1.21434e+06	1.15501e+06	714012	1.20368e+06	545066	542934	1.48231e+06	1.21064e+06	1.14271e+06	1.28828e+06	979283	0.169364	0.500675
Q9BZL1	UBL5	5.27312e+06	4693334	4.95859e+06	5.70505e+06	5.07009e+06	5.28998e+06	5.8578e+06	5.61337e+06	5.49314e+06	6.14534e+06	6.4933e+06	5.23086e+06	0.168677	0.0211087
P13716	ALAD					3.45734e+06						3.88397e+06		0.16787	1
O60499	STX10	326453	362339	288543	25066.8	296400	352219	288725	416794	279061	240576	319333	309622	0.167369	0.565015
O00461	GOLIM4	1.81092e+07	2.05252e+07	1.79205e+07	2.04242e+07	1.7682e+07	1.84067e+07	2.13889e+07	2.16777e+07	2.00813e+07	2.08441e+07	2.08947e+07	2.20817e+07	0.167281	0.00311857
P83916	CBX1	1.41798e+07	13956686	1.28243e+07	1.38411e+07	1.19286e+07	1.25712e+07	1.54495e+07	1.48671e+07	1.3284e+07	1.48408e+07	1.67847e+07	1.37677e+07	0.166353	0.0277228
O60885	BRD4	3.05245e+06	3.12986e+06	3.07501e+06	2.68709e+06	2.35315e+06	1.96342e+06	2.95387e+06	2.92797e+06	3.01381e+06	2.87516e+06	3.41119e+06	3.06615e+06	0.166336	0.142461
O14657	TOR1B	336680	749712	1.01241e+06		548502		677129	870670		842499	709648	613264	0.166217	0.577408
O15511	ARPC5	9.75894e+06	1.08348e+07	1.01394e+07	7.96327e+06	9.32482e+06	8.95052e+06	1.00452e+07	1.08357e+07	1.18687e+07	1.06825e+07	9.08594e+06	1.13932e+07	0.165828	0.0709934
Q8IWJ2	GCC2	2.52429e+06	3.21262e+06	3.46299e+06	2.45156e+06	1.83449e+06	2.5394e+06	3.05981e+06	2.48084e+06	2.61279e+06	2.5642e+06	3.87851e+06	3.36609e+06	0.16461	0.348119
Q96A72	MAGOHB	7.4277e+06	6.91393e+06	6.49762e+06	7.3191e+06	6.15976e+06	6.87054e+06	8.25503e+06	8.91588e+06	7.52077e+06	7.28751e+06	7.11367e+06	7.06964e+06	0.164475	0.0440325
Q9H0U3	MAGT1	1.65646e+07	1.62592e+07	1.68479e+07	2.03984e+07	1.83785e+07	1.74875e+07	2.20021e+07	1.86422e+07	1.7818e+07	1.98209e+07	2.02611e+07	2.01653e+07	0.164244	0.0332389
P33240	CSTF2	5.76452e+06	5.75247e+06	5.66313e+06	5.69157e+06	5.47732e+06	5.55541e+06	5.78953e+06	6.03205e+06	5.85252e+06	6.34232e+06	7.76633e+06	6.20932e+06	0.164225	0.0481949
P84085	ARF5	1.85598e+07	2.12365e+07	2.12284e+07	1.73107e+07	1.87841e+07	1.91052e+07	1.94336e+07	2.12487e+07	2.27002e+07	2.42524e+07	2.19776e+07	2.06086e+07	0.164046	0.0320982
Q969V5	MUL1	1.18937e+06	1.48962e+06	1.88479e+06	1.05517e+06	1.17517e+06	1.2223e+06	1.22161e+06	1.53175e+06	1.58632e+06	1.36684e+06	1.54462e+06	1.72932e+06	0.163832	0.290627
P08754	GNAI3	9.10403e+06	8.48677e+06	7.52075e+06	8.36779e+06	7.72083e+06	7.98835e+06	1.0029e+07	8.42299e+06	8.78153e+06	8.69138e+06	8.95989e+06	1.0204e+07	0.163438	0.0287266
Q9BV40	VAMP8	1.65576e+06	1.75019e+06	1.53667e+06	2.40109e+06	1.94058e+06	2.146e+06	2.19942e+06	2.09881e+06	1.92157e+06	2.10811e+06	2.17279e+06	2.29948e+06	0.163303	0.139669
Q6VMQ6	ATF7IP	1.30749e+06	1.24516e+06	996718	1.27781e+06	792019	1.15737e+06	1.41889e+06	802162	1.33709e+06	1.21957e+06	1.3716e+06	1.43708e+06	0.162861	0.313642
Q9UBV7	B4GALT7	777423	1157537	706913	578769	779796	853197	653988	840811	977866	1.13137e+06	980266	846197	0.16202	0.374908
P62487	POLR2G	2.76326e+06	2.88844e+06	2.95387e+06	3.07627e+06	3.00042e+06	2.74771e+06	3.29207e+06	3.26565e+06	2.87355e+06	3.07952e+06	3.29496e+06	3.6958e+06	0.162018	0.0191263
P21399	ACO1	4.09313e+06	3.37741e+06	2.88597e+06	2.37239e+06	3.56014e+06	3.72241e+06	4.52019e+06	4.82342e+06	3.45189e+06	3.17941e+06	3.15323e+06	3.25555e+06	0.161622	0.339623
P55081	MFAP1	1.19853e+06	1.3031e+06	1.40872e+06	528631	834997	1.2212e+06	1.13033e+06	1.59837e+06	1.13886e+06	1.48808e+06	1.5541e+06	353852	0.161315	0.59662
Q4KWH8	PLCH1	9.23974e+06	9094894	9.25856e+06	7.20957e+06	9.29083e+06	9.77383e+06	8.52927e+06	1.09765e+07	1.01168e+07	1.11251e+07	1.1021e+07	8.46289e+06	0.161109	0.121827
Q8WUH6	TMEM263	2.28663e+06	2.22582e+06	2.73541e+06		2.40959e+06	2.4792e+06		2.08898e+06	3.15474e+06	2.34648e+06	2.4542e+06	3.52095e+06	0.160555	0.341523
P84090	ERH	1.30447e+08	1.28042e+08	1.31659e+08	1.47726e+08	1.20453e+08	1.28979e+08	1.3909e+08	1.47207e+08	1.35147e+08	1.51119e+08	1.58538e+08	1.48882e+08	0.160549	0.0118794
Q3YEC7	RABL6	385165	811692	505554	598790	893363	631814	1.01378e+06	859642	598489	642306	470136	689249	0.159475	0.516226
P49750	YLPM1	1.32945e+07	1.46909e+07	1.48424e+07	1.50718e+07	1.28237e+07	1.2268e+07	1.32039e+07	1.58276e+07	1.48514e+07	1.69109e+07	1.69315e+07	1.49219e+07	0.158789	0.0594886
Q71UI9	H2AZ2	2.0037e+08	2.2093e+08	2.18922e+08	2.06924e+08	1.99707e+08	1.92443e+08	2.29336e+08	2.38285e+08	2.26482e+08	2.54727e+08	2.34363e+08	1.99714e+08	0.158183	0.020461
Q13795	ARFRP1	1.47799e+06	1.91144e+06	1.11305e+06	891697	1.38941e+06	1.46698e+06	545763	1.8718e+06	1.56529e+06	1.75414e+06	1.90293e+06	1.56618e+06	0.158096	0.539644
Q92667	AKAP1	6.72469e+06	4.51966e+06	5.94767e+06	7.34595e+06	5.80728e+06	4.71639e+06	6.81881e+06	7.35764e+06	5.74462e+06	6.88535e+06	6.9452e+06	5.36652e+06	0.157944	0.24787
O75569	PRKRA	5.75645e+06	5.24042e+06	6.13198e+06	5.34299e+06	5.60732e+06	5.72249e+06	5.21311e+06	6.95258e+06	6.66638e+06	6.17431e+06	6.44789e+06	6.25343e+06	0.157765	0.0402401
P02760	AMBP	2.59483e+07	2.6517e+07	2.66319e+07	2.81344e+07	2.28644e+07	2.3533e+07	2.7939e+07	2.91562e+07	2.17304e+07	3.20525e+07	3.18322e+07	2.86522e+07	0.157602	0.119651
Q9UJ70	NAGK	6.50117e+06	5.2558e+06	6.20523e+06	6.90993e+06	6.02132e+06	6.33253e+06	8.21936e+06	5.68028e+06	7.95401e+06	6.77528e+06	4.5025e+06	8.38647e+06	0.157424	0.317148
Q9H1A4	ANAPC1	1.03071e+06	1.12533e+06	493733	804149	1.24578e+06	1.30685e+06	1.20002e+06	1.43528e+06	1.31428e+06	233015	1.24835e+06	1.26729e+06	0.157245	0.609526
O00186	STXBP3	1.63174e+06	1.86884e+06	1.93566e+06	1.7705e+06	2.01055e+06	1.96877e+06	1.88201e+06	1.7706e+06	1.70809e+06	1.63005e+06	3.4044e+06	2.07865e+06	0.1572	0.459035
Q9NUQ9	CYRIB	887147	1.11672e+06	1.18498e+06	1.16624e+06	1.25409e+06	476933	867626	1.6117e+06	1.19465e+06	976776	1.12376e+06	1.01201e+06	0.157156	0.482262
Q9Y6D6	ARFGEF1	565044	690701	734298	625439	566082	771278	972731				674381	555432	0.156281	0.460234
P07711	CTSL	3.40108e+06	3.59528e+06	3.46658e+06	2.64946e+06	423547		2.73239e+06	3.5489e+06	3.6605e+06	4.05248e+06	505040	3.59748e+06	0.155905	0.707035
Q9UKM9	RALY	1.58148e+08	1.66742e+08	1.60025e+08	1.54692e+08	1.63463e+08	1.58746e+08	1.63234e+08	1.643e+08	1.76007e+08	1.9016e+08	2.06274e+08	1.70759e+08	0.154767	0.0279517
Q8NE01	CNNM3	627601	1.03769e+06	1.10983e+06	467805	1.32667e+06	1.08399e+06	972108	996317	1.05192e+06	1.20137e+06	895635	1.17327e+06	0.154035	0.470116
Q9H4L7	SMARCAD1	95344.6	112896	126070	50444.9	128815	164435		115805	130783			130574	0.153889	0.598241
Q8TEA8	DTD1	1.27292e+06	1.42002e+06	1.76864e+06	1.19359e+06	1.30899e+06	1.40775e+06	1.48337e+06	1.05372e+06	1.94931e+06	1.67467e+06	1.43604e+06	1.71504e+06	0.153558	0.318762
Q96AE7	TTC17	290624	279976	254867	271448	201385	245693	332248	203100	312769	285123	362057	221936	0.15342	0.338103
Q9UI14	RABAC1	2.62747e+06	2404904		2.62845e+06	2.44639e+06	2.64099e+06	2.96427e+06	2.92875e+06	2.48484e+06	2.74368e+06	3.05489e+06		0.153201	0.0358235
P16152	CBR1	1.20386e+07	1.38516e+07	1.44712e+07	9.50604e+06	1.15068e+07	1.32051e+07	1.4432e+07	1.34319e+07	1.69128e+07	1.24071e+07	1.10168e+07	1.47269e+07	0.153075	0.239415
O14976	GAK	3.56805e+06	2.16468e+06	4.60984e+06	2.98121e+06	3.04216e+06	5.09265e+06	3.4416e+06	3.04847e+06	5.73066e+06	4.17609e+06	2.44482e+06	5.0143e+06	0.152793	0.567287
P21796	VDAC1	2.24112e+08	2.20356e+08	2.20113e+08	1.99953e+08	2.09822e+08	2.11558e+08	2.2236e+08	2.7656e+08	2.21707e+08	2.446e+08	2.39484e+08	2.24517e+08	0.152441	0.0286788
Q9NPQ8	RIC8A	887228	1.00404e+06	839114	484585	1.07747e+06	973974	710247	1.23272e+06	1.31825e+06	1.04141e+06	607574	940608	0.151819	0.512166
O95807	TMEM50A	1.47628e+06	1702931	1.4773e+06	1.61484e+06	1.43684e+06	1.59895e+06	1.72462e+06	2.05591e+06	1.45051e+06	1.36371e+06	1.91137e+06	1.83297e+06	0.151698	0.174478
Q9NVH2	INTS7	1.26682e+06	2.17819e+06	1.33735e+06	2.28546e+06	728568	1.34805e+06	1.35657e+06	1.60961e+06	1.73758e+06	1.78588e+06	1.7204e+06	1.94827e+06	0.151694	0.52443
Q6PL18	ATAD2	8.71989e+06	1.06995e+07	9.44173e+06	7.79841e+06	9.38671e+06	1.00113e+07	6.38078e+06	1.24163e+07	1.08029e+07	1.20957e+07	1.17019e+07	8.86185e+06	0.151385	0.343281
P62140	PPP1CB	5.50783e+06	6.46089e+06	5.72852e+06	5.59613e+06	6.11263e+06	6.4825e+06	6.08108e+06	6.65199e+06	6.78916e+06	6.59002e+06	6.9258e+06	6.81254e+06	0.151079	0.0117426
O95197	RTN3	2.19523e+07	2.22979e+07	2.14822e+07	1.77837e+07	1.97135e+07	1.73232e+07	2.02986e+07	2.19031e+07	2.29163e+07	2.33132e+07	2.2227e+07	2.31967e+07	0.151006	0.050235
O00255	MEN1	1.48018e+07	1.6055e+07	1.74879e+07	1.71392e+07	1.77427e+07	1.83083e+07	1.91558e+07	1.76347e+07	2.12913e+07	1.78105e+07	1.58071e+07	2.10254e+07	0.15083	0.0954503
Q96BM9	ARL8A	1.36694e+06	1.05738e+06	1.00348e+06	1.43604e+06		1.02832e+06	1.7615e+06	1.13465e+06	1.17746e+06	1.26721e+06	1.30704e+06	1.20176e+06	0.150791	0.355103
Q96JH7	VCPIP1	3.91368e+06	4982729	5.13637e+06	3.72347e+06	4.63143e+06	3.73219e+06	4.77693e+06	3.59192e+06	5.46675e+06	5.03124e+06	4.93676e+06	5.1763e+06	0.149905	0.230218
Q1KMD3	HNRNPUL2	8.06774e+07	8.04026e+07	7.89531e+07	7.72384e+07	7.56268e+07	7.74372e+07	8.05766e+07	7.8574e+07	8.4473e+07	8.85595e+07	9.97716e+07	8.96193e+07	0.149182	0.0241259
P39656	DDOST	2.22616e+08	2.31173e+08	2.20222e+08	2.11508e+08	2.33584e+08	2.17604e+08	2.40283e+08	2.64725e+08	2.33279e+08	2.54751e+08	2.54639e+08	2.34121e+08	0.148665	0.00317747
Q9Y2D5	AKAP2	1.07674e+07	1.02838e+07	1.06555e+07	1.17137e+07	1.0504e+07	1.01276e+07	1.13098e+07	1.19996e+07	1.03841e+07	1.26937e+07	1.35491e+07	1.10642e+07	0.148586	0.0516721
Q9Y625	GPC6	681753	816536	804875		747748			1.18026e+06	998895		356660		0.148245	0.713317
P63261	ACTG1	2.20964e+07	3.24785e+07	2.51124e+07	2.96014e+07	1.95644e+07	2.36127e+07	3.30238e+07	2.78178e+07	2.54277e+07	2.26732e+07	2.78303e+07	3.21865e+07	0.14819	0.304688
Q9NQC3	RTN4	6.78433e+07	7.26855e+07	6.57947e+07	6.336e+07	7.13931e+07	6.33717e+07	7.1774e+07	7.7016e+07	8.12535e+07	7.71565e+07	7.37408e+07	6.71745e+07	0.147914	0.0181276
Q7RTP6	MICAL3	584571	769541	680734	1.03016e+06	999726	979973	970237	785839	792034	990675	1.06627e+06	982332	0.147404	0.338848
P14324	FDPS	5.11481e+07	4.97013e+07	5.2522e+07	4.22244e+07	4.71073e+07	5.15867e+07	5.19607e+07	4.87267e+07	6.27345e+07	5.09199e+07	4.77516e+07	6.38302e+07	0.147296	0.141082
P05556	ITGB1	9.44252e+07	9.05378e+07	9.70335e+07	9.07722e+07	9.45068e+07	9.10489e+07	1.01772e+08	1.0925e+08	9.90932e+07	1.03853e+08	1.03485e+08	1.00774e+08	0.147032	0.000244595
P30046	DDT	2.47632e+07	2.63283e+07	2.82072e+07	1.44113e+07	2.234e+07	2.1644e+07	1.57826e+07	2.6703e+07	3.53684e+07	2.44135e+07	2.28546e+07	2.72799e+07	0.146418	0.471462
Q14697	GANAB	7.5151e+08	7.92275e+08	7.91367e+08	7.03918e+08	7.44156e+08	7.45626e+08	7.31291e+08	8.91672e+08	8.03409e+08	8.97511e+08	8.75056e+08	8.12188e+08	0.145991	0.0222129
Q14344	GNA13	406678	308711	330138	588351	439424	394759	581167	425342	304987	501314	474727	443221	0.145923	0.446353
P14550	AKR1A1	2.07325e+07	1.95964e+07	2.00556e+07	1.84419e+07	1.76422e+07	2.11142e+07	2.24299e+07	1.90077e+07	2.41401e+07	2.08959e+07	1.90721e+07	2.45471e+07	0.145865	0.094954
Q15532	SS18	1.67126e+06	1.24178e+06	1.10458e+06	1.9269e+06	1.15723e+06	1.61906e+06	1.78765e+06	1.7284e+06	1.51437e+06	1.31434e+06	1.73435e+06	1.56833e+06	0.145684	0.339941
Q8NE86	MCU	431502	2.16158e+06	2.0838e+06	436921	2.29443e+06	2.27506e+06	1.83039e+06	1.78289e+06	1.77436e+06	1.58535e+06	1.7717e+06	1.96402e+06	0.145217	0.660535
P04439	HLA-A	9.67302e+06	1.01724e+07	1.20678e+07	7.39967e+06	1.16917e+07	1.06717e+07	1.07466e+07	1.17898e+07	1.17713e+07	1.07709e+07	1.10143e+07	1.21042e+07	0.144995	0.164759
Q9BVT8	TMUB1	2.12945e+06	1.16728e+06	1.07508e+06	1.8158e+06	1.71845e+06	1.29721e+06	1.31222e+06	1.95171e+06	1.80379e+06	2.16384e+06	1.53176e+06	1.40647e+06	0.144075	0.476534
P54819	AK2	3.19701e+07	3.2889e+07	3.14538e+07	2.64436e+07	3.08992e+07	2.96504e+07	2.86117e+07	3.58253e+07	3.22091e+07	3.77437e+07	3.60243e+07	3.21426e+07	0.144071	0.0824014
O95716	RAB3D	669498	784448	721941		542854	553162		861055	680306	644951	706037		0.144041	0.345088
Q5JTV8	TOR1AIP1	2.40629e+07	2.66883e+07	2.56996e+07	2.53266e+07	2.23924e+07	2.29587e+07	2.50878e+07	2.75831e+07	2.4551e+07	3.07132e+07	2.98385e+07	2.47885e+07	0.143912	0.0757833
Q96HV5	TMEM41A	498994	666022	632403		505329	597820		756119	591435	574863			0.143552	0.36252
Q9BQ49	SMIM7	499927	386126	519169	736386	413880	483431	726859	516114	394830	615938	582498	520332	0.14343	0.454564
Q14789	GOLGB1	3.77044e+07	3.53712e+07	3.62793e+07	4.37044e+07	3.56582e+07	3.63091e+07	3.98317e+07	4.13033e+07	3.75696e+07	4.13078e+07	4.72202e+07	4.12554e+07	0.14308	0.0582974
Q9NZN3	EHD3	1.1593e+06	1.0531e+06	1.2603e+06	1.0135e+06	1.04444e+06	1.39394e+06	1.4109e+06	960324	1.5822e+06	1.18637e+06	947688	1.5574e+06	0.142767	0.382168
Q01433	AMPD2	2.48222e+06	2.92488e+06	2.51995e+06	2.88112e+06	3.02374e+06	3.10716e+06	2.82427e+06	2.82921e+06	2.82866e+06	3.23135e+06	3.51282e+06	3.47158e+06	0.14252	0.119585
P05091	ALDH2	5.4928e+08	4.89465e+08	5.04342e+08	5.83963e+08	4.86211e+08	4.77365e+08	5.73848e+08	6.09272e+08	5.161e+08	5.84154e+08	6.01604e+08	5.25948e+08	0.142265	0.0462393
Q99956	DUSP9	2.47873e+07	2.65232e+07	2.63286e+07	2.18193e+07	2.57102e+07	2.65201e+07	2.52972e+07	2.88481e+07	2.9655e+07	2.76383e+07	2.80636e+07	2.77666e+07	0.141054	0.0217629
P19823	ITIH2	1.17812e+07	1.34231e+07	1.47944e+07	1.10679e+07	1.15657e+07	1.17541e+07	1.08083e+07	1.41792e+07	1.24122e+07	1.54464e+07	1.46715e+07	1.44821e+07	0.140582	0.193866
Q96T60	PNKP	439227	353084	505581	566200	423301		743395	401144	410526	419032	532176	518647	0.140159	0.505878
Q96JI7	SPG11	7.93067e+06	7.11316e+06	7.4675e+06	8.89339e+06	9.28243e+06	8.77547e+06	8.72176e+06	8.99788e+06	8.20997e+06	8.93973e+06	9.43004e+06	1.02084e+07	0.140125	0.091101
Q9ULG6	CCPG1	2.99665e+06	2.31864e+06	2.10175e+06	2.69881e+06	2.30318e+06	2.16027e+06	2.60615e+06	2.75958e+06		2.6347e+06	2.74598e+06	2.64171e+06	0.140066	0.154059
Q8IZA0	KIAA0319L	4.26304e+06	5.27256e+06	5.79887e+06	4.30078e+06	5.06346e+06	4.84402e+06	6.19478e+06	4.70443e+06	5.54481e+06	5.84056e+06	4.88603e+06	5.37154e+06	0.139507	0.164398
P14209	CD99	1.19681e+06	1.20973e+06	1.12702e+06	1.30583e+06	1.11509e+06	1.20042e+06	1.20166e+06	1.37442e+06	1.12614e+06	1.38056e+06	1.29109e+06	1.50686e+06	0.1394	0.0817008
Q9Y2U8	LEMD3	9.84375e+06	1.09806e+07	1.01325e+07	1.22118e+07	1.03799e+07	1.14194e+07	9.99033e+06	1.27901e+07	1.04443e+07	1.25733e+07	1.33979e+07	1.2321e+07	0.138559	0.133111
P14543	NID1	1.42662e+07	1.43365e+07	1.7588e+07	2.09456e+07	1.71313e+07	1.68321e+07	1.50267e+07	1.72927e+07	1.6578e+07	1.90529e+07	2.10458e+07	2.22928e+07	0.138528	0.288225
P85037	FOXK1	1.63378e+06	3.02208e+06	1.66267e+06	1.37941e+06	1.65519e+06	1.20499e+06	2.02893e+06	2.3619e+06	1.47132e+06	1.18036e+06	2.63894e+06		0.137974	0.653557
O43290	SART1	1.68958e+07	1.73684e+07	1.85392e+07	1.55439e+07	1.4523e+07	1.50055e+07	1.60692e+07	2.03221e+07	1.74692e+07	1.67458e+07	1.9052e+07	1.80093e+07	0.13756	0.0979036
P07355	ANXA2	9.17569e+08	8.80152e+08	9.13248e+08	1.01722e+09	8.9658e+08	9.23453e+08	9.97012e+08	9.79197e+08	1.01439e+09	1.00901e+09	1.05465e+09	1.04841e+09	0.137416	0.00242334
Q9UPT5	EXOC7	1.45804e+06		1.62621e+06	1.25456e+06	1.38627e+06	1.2368e+06	1.22963e+06	1.37884e+06	1.91072e+06	1.6977e+06	1.28794e+06	1.68344e+06	0.137283	0.341607
Q92504	SLC39A7	3.71639e+06	4484392	3.807e+06	3.63683e+06	3.4682e+06	3.56622e+06	2.63734e+06		4.1383e+06	4.97952e+06	4.87354e+06	4.15431e+06	0.137081	0.38418
Q02539	H1-1	1.32104e+08	1.44624e+08	1.42977e+08	1.14603e+08	1.28422e+08	1.11605e+08	9.82165e+07	1.48368e+08	1.49008e+08	1.64141e+08	1.57847e+08	1.33883e+08	0.136988	0.278381
Q99943	AGPAT1	679344	727295	669272	494354	751980	712976	477356	875374	935139	960920	574664	613340	0.13687	0.488905
P08047	SP1				828557	523755		884173			602645			0.1368	0.776572
P46977	STT3A	6.2661e+07	6.61135e+07	6.45668e+07	6.14837e+07	6.23218e+07	6.41193e+07	6.54417e+07	7.5057e+07	6.70476e+07	7.83269e+07	6.74897e+07	6.5745e+07	0.136523	0.02215
Q10472	GALNT1	8.97179e+06	9.78622e+06	9.16857e+06	9.114e+06	8.92918e+06	9.08852e+06	9.54358e+06	9.01729e+06	9.21388e+06	1.09302e+07	1.14943e+07	1.03205e+07	0.136448	0.0581655
P49755	TMED10	7.53391e+07	8.80798e+07	8.52148e+07	7.23471e+07	8.68095e+07	8.33725e+07	8.34072e+07	9.00755e+07	9.50975e+07	9.40964e+07	9.26479e+07	8.44855e+07	0.13625	0.0353212
P20020	ATP2B1	3.34384e+07	3.2463e+07	2.79834e+07	2.61746e+07	3.25445e+07	3.19817e+07	2.61346e+07	3.66092e+07	3.50036e+07	3.56921e+07	3.18315e+07	3.75905e+07	0.136204	0.179211
Q13217	DNAJC3	2.9661e+07	2.91389e+07	3.17815e+07	2.766e+07	3.41721e+07	3.06621e+07	2.68433e+07	3.75706e+07	3.59101e+07	3.4272e+07	3.52125e+07	3.13921e+07	0.136196	0.129741
P67812	SEC11A	2.43574e+07	2.74108e+07	2.56911e+07	2.34791e+07	2.55039e+07	2.53321e+07	2.59905e+07	2.7489e+07	2.98512e+07	2.97104e+07	2.87412e+07	2.49725e+07	0.1358	0.029312
O95336	PGLS	1.06404e+07	1.08493e+07	1.03054e+07	8.71e+06	1.16459e+07	1.25298e+07	1.08105e+07	1.15271e+07	1.26281e+07	1.0574e+07	1.07275e+07	1.4797e+07	0.135788	0.23952
P53007	SLC25A1	7.2699e+07	7.78431e+07	7.28597e+07	6.48053e+07	7.02691e+07	7.03169e+07	7.34622e+07	7.66109e+07	7.62662e+07	8.49958e+07	8.53998e+07	7.42467e+07	0.135389	0.0302513
P38159	RBMX	2.07544e+08	2.20496e+08	2.31714e+08	2.78508e+08	2.11331e+08	2.14906e+08	2.45621e+08	2.27918e+08	2.23883e+08	2.67593e+08	2.85772e+08	2.47911e+08	0.135338	0.152842
P55327	TPD52	5.22899e+06	5.24338e+06	5.9034e+06	3.14783e+06	5.08871e+06	4.94817e+06	3.73948e+06	5.87528e+06	6.57104e+06	5.31492e+06	4.72507e+06	6.23237e+06	0.134911	0.418942
Q14165	MLEC	3.33541e+07	3.25115e+07	3.27178e+07	3.58537e+07	3.57976e+07	3.22142e+07	3.77251e+07	3.89899e+07	3.37909e+07	3.81803e+07	3.85302e+07	3.50656e+07	0.134833	0.0129312
Q9H0V9	LMAN2L	6.02838e+06	5.93292e+06	4.99456e+06	4.75572e+06	5.5261e+06	5.51244e+06	5.2625e+06	7.03071e+06	6.36878e+06	5.51226e+06	5.75652e+06	6.02593e+06	0.134761	0.138509
Q14258	TRIM25	148430	199870	244771		220758	247493		201406	424200	137681	168875		0.134718	0.742272
Q12797	ASPH	2.32883e+07	2.32587e+07	2.35043e+07	2.2212e+07	2.31306e+07	2.31818e+07	2.34345e+07	3.13684e+07	2.4061e+07	2.56706e+07	2.53893e+07	2.21746e+07	0.134329	0.120067
O60341	KDM1A	5.68358e+06	8.99598e+06	6.5171e+06	7.58011e+06	7.22948e+06	7.65477e+06	8.7622e+06	6.70803e+06	8.19717e+06	8.41679e+06	7.66928e+06	8.16695e+06	0.134295	0.221832
Q15746	MYLK	583326	699558	649257	540244	502835	527132	571322	645578	741745	610861	537243	737157	0.134249	0.25038
Q9BRR6	ADPGK	7.52041e+06	7.12105e+06	5.15477e+06	4.18568e+06	5.96541e+06	5.87226e+06	4.80248e+06	8.41455e+06	7.75413e+06	8.55878e+06	5.38471e+06	4.38232e+06	0.13367	0.544908
O95070	YIF1A	2.3475e+06	2.86541e+06	2.35818e+06	2.33461e+06	2.11229e+06	2.38367e+06	2.56032e+06	2.13712e+06	2.63926e+06	2.876e+06	2.9032e+06	2.68374e+06	0.133657	0.156625
P01023	A2M	4.94068e+07	4.48247e+07	4.88796e+07	4.6048e+07	4.74314e+07	4.59428e+07	4.74331e+07	5.16229e+07	5.06911e+07	5.49689e+07	5.56447e+07	4.95489e+07	0.133427	0.0118611
O95817	BAG3	2.30877e+06	2.50691e+06	2.98439e+06	2.59765e+06	1.90062e+06	3.48867e+06	2.90388e+06	2.95443e+06	3.13806e+06	2.68081e+06	2.85107e+06	2.7859e+06	0.133213	0.301336
O15321	TM9SF1	1.95112e+07	1.56246e+07	1.3983e+07	1.49616e+07	1.72016e+07	1.91853e+07	2.08393e+07	1.86377e+07	1.53435e+07	1.94016e+07	2.08312e+07	1.51286e+07	0.133161	0.274496
Q15907	RAB11B	1.13795e+08	1.15142e+08	1.15237e+08	1.17254e+08	1.09924e+08	1.10363e+08	1.23242e+08	1.29779e+08	1.21941e+08	1.27006e+08	1.24094e+08	1.21568e+08	0.133158	9.80428e-05
Q9UNP9	PPIE	2.01442e+06	1.3942e+06	2.18281e+06	1.25623e+06	1.9426e+06	1.12261e+06	2.13295e+06	1.57788e+06	1.36284e+06	1.87516e+06	1.49147e+06	2.42989e+06	0.133003	0.534882
P26885	FKBP2	1.70448e+07	17978889	1.92206e+07	1.55468e+07	1.72825e+07	1.78885e+07	1.68662e+07	1.95725e+07	1.97536e+07	1.9506e+07	1.91639e+07	2.02112e+07	0.132687	0.0353883
Q05048	CSTF1	8.14329e+06	8310927	8.39628e+06	7.83685e+06	9.3811e+06	9.13857e+06	1.0333e+07	7.41593e+06	8.44509e+06	8.66741e+06	1.14367e+07	9.83123e+06	0.132415	0.230215
Q8IZ52	CHPF	59414.1	85456.5	59679.6		87504.8	71097.2		95216.9	63951.9				0.131911	0.617341
Q9NYL9	TMOD3	2.11694e+07	1.9536e+07	2.00587e+07	1.60918e+07	1.78462e+07	2.14302e+07	1.40282e+07	2.18349e+07	2.4634e+07	2.31767e+07	2.07212e+07	2.28318e+07	0.131633	0.314557
Q9Y2K7	KDM2A	4.22967e+07	4.72669e+07	4.19118e+07	3.66048e+07	4.15979e+07	4.35051e+07	3.60473e+07	4.8455e+07	4.26951e+07	4.84864e+07	5.75094e+07	4.41479e+07	0.13148	0.243718
P62318	SNRPD3	8.26282e+07	9.24103e+07	8.45516e+07	7.45563e+07	8.55435e+07	9.06324e+07	8.86017e+07	9.78238e+07	9.1686e+07	9.10672e+07	1.09214e+08	8.06109e+07	0.13145	0.115823
O60664	PLIN3	3.47039e+07	3.48828e+07	3.55687e+07	2.78797e+07	3.34266e+07	3.32543e+07	3.90886e+07	3.55456e+07	4.17605e+07	3.28042e+07	3.16633e+07	3.79012e+07	0.131421	0.133423
P26232	CTNNA2	878773	976849	1.17366e+06		1.11501e+06	1.52666e+06		2.63054e+06	1.14513e+06	761343	430555		0.130876	0.815478
P14866	HNRNPL	3.77259e+08	4.10918e+08	3.9099e+08	3.42652e+08	3.73926e+08	3.70505e+08	3.70002e+08	3.82414e+08	4.38249e+08	4.44192e+08	4.44459e+08	4.01346e+08	0.130418	0.0546481
O14950	MYL12B	8.24701e+07	8.40092e+07	8.61347e+07	7.95772e+07	8.33443e+07	8.31805e+07	7.99541e+07	9.95655e+07	8.78552e+07	9.43242e+07	9.59406e+07	8.82219e+07	0.130317	0.0259218
O15431	SLC31A1	292349	1.7438e+06	595687		1.39561e+06	1.27109e+06		1.12018e+06	676974	1.40927e+06	1.04179e+06	1.54992e+06	0.129992	0.753663
P50995	ANXA11	3.45494e+07	3.42064e+07	3.75002e+07	3.38364e+07	3.48831e+07	3.3619e+07	3.56528e+07	3.89017e+07	3.88625e+07	3.79171e+07	3.61903e+07	4.0693e+07	0.129708	0.0066765
Q8N3U4	STAG2	2.97295e+06	3.15222e+06	3.1658e+06	3.61956e+06	3.50012e+06	3.28441e+06	3.46339e+06	4.01211e+06	3.20351e+06	3.68101e+06	4.00093e+06	3.18308e+06	0.129454	0.11796
P30044	PRDX5	6.78349e+07	6.9609e+07	7.41498e+07	6.20796e+07	7.35003e+07	7.19496e+07	6.32708e+07	8.23137e+07	7.98713e+07	7.73549e+07	7.36779e+07	8.19799e+07	0.129448	0.087466
P20742	PZP		420060	298101	267015	378406	604159	322382			500544		468393	0.12927	0.691829
Q9NRP0	OSTC	1.27739e+07	1.62967e+07	1.34702e+07	8.58782e+06	1.38972e+07	1.55005e+07	9.31833e+06	1.58378e+07	1.62117e+07	1.74812e+07	1.55512e+07	1.36306e+07	0.128547	0.457963
P63218	GNG5	1.48341e+07	1.46085e+07	1.27416e+07	1.54625e+07	1.38653e+07	1.51243e+07	1.8166e+07	1.43303e+07	1.53975e+07	1.65771e+07	1.57934e+07	1.44215e+07	0.128175	0.0900457
Q9BRJ7	NUDT16L1	1.48606e+06	1.32113e+06	2.19975e+06	1.52314e+06	1.99855e+06	2.31557e+06	1.85179e+06	1.94362e+06	2.33782e+06	1.91192e+06	1.82629e+06	1.97528e+06	0.127564	0.391286
P07305	H1-0	3.59369e+07	3.69076e+07	3.95995e+07	4.70816e+07	3.70671e+07	3.95305e+07	3.82078e+07	4.10649e+07	3.90594e+07	4.79157e+07	4.81135e+07	4.35827e+07	0.127519	0.163677
O14773	TPP1	4.31819e+06	6.25724e+06	5.64189e+06		4.63967e+06	4.53471e+06	3.66211e+06	6.19419e+06	6.29119e+06	6.40835e+06	5.8257e+06	4.88176e+06	0.12654	0.450786
P62314	SNRPD1	5.2273e+07	6.17524e+07	6.42879e+07	4.95676e+07	5.53265e+07	5.61347e+07	6.55286e+07	5.41511e+07	6.02493e+07	6.23351e+07	6.38819e+07	6.4162e+07	0.125985	0.0984057
Q9Y5B6	PAXBP1	456720	330722	349213	319657	515631	438617	599259		257093	514691	530064	290870	0.125898	0.622286
Q8IXK0	PHC2	3.579e+06	4.32273e+06	4.10571e+06	5.18811e+06	4.43629e+06	4.102e+06	4.60401e+06	5.54387e+06	4.27654e+06	4.75649e+06	4.69303e+06	4.19856e+06	0.12549	0.211404
Q03426	MVK	5.75183e+06	6.63954e+06	6.85113e+06	2.1913e+06	5.99777e+06	6.01118e+06	2.98034e+06	6.46181e+06	8.08331e+06	5.87754e+06	5.63088e+06	7.4414e+06	0.125226	0.626893
P54760	EPHB4	912285	1.04544e+06	896672	1.06957e+06	864957	794655	968799	1.13451e+06	972801	961815	904677	1.14687e+06	0.125128	0.189042
P52569	SLC7A2	554514	539798	402868	786622	621582	480636	1.00489e+06	662856	380958	614723	476595	552606	0.125058	0.630697
Q99459	CDC5L	3.58796e+07	3.664e+07	3.76513e+07	3.52979e+07	3.58706e+07	3.66474e+07	3.46135e+07	4.45496e+07	4.08791e+07	4.06114e+07	4.30519e+07	3.40197e+07	0.125053	0.0994991
O95573	ACSL3	1.38994e+08	1.36439e+08	1.39556e+08	1.347e+08	1.18813e+08	1.31947e+08	1.38024e+08	1.4578e+08	1.35375e+08	1.57703e+08	1.53982e+08	1.41699e+08	0.124449	0.031
Q6UW63	POGLUT2	2.83978e+06	2.41557e+06	2.55578e+06	2.3502e+06	2.32798e+06	1.32852e+06	2.48714e+06	2.91519e+06	2.95244e+06	2.8449e+06	1.3341e+06	2.52831e+06	0.124389	0.538021
P09012	SNRPA	2.40714e+07	2.63104e+07	2.35188e+07	2.58098e+07	2.2571e+07	2.51463e+07	3.06123e+07	2.48234e+07	2.52722e+07	2.52994e+07	2.9137e+07	2.54844e+07	0.123722	0.0874134
Q8NFQ8	TOR1AIP2	7.12285e+06	6.38809e+06	8.62292e+06	9.2137e+06	9.7668e+06	9.91291e+06	7.23054e+06	1.22263e+07	9.00343e+06	9.1537e+06	9.88917e+06	8.08961e+06	0.123629	0.426164
Q9Y6A4	CFAP20	1.50066e+06	1.41204e+06	1.44764e+06	1.06891e+06	1.39479e+06	1.48264e+06	1.4306e+06	1.65962e+06	1.57815e+06	1.41212e+06	1.48912e+06	1.47794e+06	0.123253	0.133931
P43307	SSR1	6.34193e+07	6.71641e+07	6.03789e+07	6.53861e+07	6.46271e+07	6.09106e+07	5.78478e+07	7.88817e+07	6.56183e+07	7.49266e+07	7.03831e+07	6.81844e+07	0.122892	0.106389
Q53EP0	FNDC3B	9.61142e+06	8.91095e+06	9.56957e+06	9.21047e+06	8.25846e+06	8.94474e+06	9.40733e+06	9.92825e+06	8.08493e+06	1.01922e+07	1.10611e+07	1.06708e+07	0.122714	0.121758
P62308	SNRPG	3.07269e+07	3.20978e+07	3.56322e+07	2.4517e+07	3.0416e+07	3.10858e+07	2.08169e+07	3.18659e+07	3.85721e+07	3.79519e+07	3.81037e+07	3.34669e+07	0.122166	0.406556
Q9H061	TMEM126A	1.70609e+07	1.60141e+07	1.87643e+07	1.63382e+07	1.9962e+07	1.62448e+07	2.39162e+07	1.72344e+07	1.80309e+07	1.54919e+07	2.08628e+07	1.80711e+07	0.122151	0.29388
P07602	PSAP	2.26557e+07	1.81788e+07	2.26215e+07	1.43566e+07	1.95626e+07	1.71056e+07	1.42042e+07	1.77489e+07	1.95646e+07	2.31852e+07	2.87439e+07	2.11324e+07	0.121956	0.50275
Q4G0J3	LARP7	1.46918e+06	1.12485e+06	1.14467e+06	1.07618e+06	897857	981885	790051	1.3174e+06	1.17847e+06	1.16129e+06	1.18655e+06	1.65126e+06	0.121933	0.495008
Q86UE4	MTDH	2.0927e+07	2.01103e+07	2.00985e+07	2.37217e+07	2.10065e+07	2.44962e+07	2.47741e+07	2.40869e+07	2.08166e+07	2.35415e+07	2.41868e+07	2.44366e+07	0.121786	0.0778707
Q96DZ1	ERLEC1	2.95225e+06	3.38435e+06	3.43674e+06	2.53964e+06	2.95123e+06	3.35216e+06	1.97895e+06	3.74428e+06	3.50182e+06	3.41938e+06	3.8483e+06	3.759e+06	0.121473	0.415647
O95297	MPZL1	2.09343e+06	2.50801e+06	1.87402e+06	1.66421e+06	2.15276e+06	1.46455e+06	1.84231e+06	2.25912e+06	2.13491e+06	2.21565e+06	2.15423e+06	2.1824e+06	0.121342	0.318805
O75152	ZC3H11A	7.30796e+06	8.89603e+06	8.72383e+06	9.12573e+06	8.86985e+06	7.6355e+06	8.46428e+06	8.10542e+06	7.94972e+06	1.07365e+07	1.10073e+07	8.72628e+06	0.121192	0.270401
Q9UHQ4	BCAP29	761998	911732	820799	627665	865143	1.08223e+06	665594	790637	929631	1.01722e+06	1.12674e+06	983787	0.121134	0.439628
P52788	SMS	1.18084e+07	1.24433e+07	1.17595e+07	1.03451e+07	1.28252e+07	1.33226e+07	1.11334e+07	1.33223e+07	1.5071e+07	1.23138e+07	1.23634e+07	1.46312e+07	0.120776	0.187846
Q96QR8	PURB	1.0312e+06	797413	903451	1.17343e+06	681637	1.00749e+06	1.40211e+06	1.10794e+06	959656	934370	784301	893099	0.120377	0.493796
Q96G23	CERS2	3.04652e+07	35861399	3.54293e+07	3.19262e+07	3.33305e+07	3.0414e+07	3.54452e+07	3.62831e+07	3.44357e+07	3.6064e+07	3.81516e+07	3.41522e+07	0.119874	0.031312
Q14677	CLINT1	1.43541e+07	1.50546e+07	1.46951e+07	1.46702e+07	1.62492e+07	1.35135e+07	1.67541e+07	1.66414e+07	1.58942e+07	1.52817e+07	1.51613e+07	1.64458e+07	0.119438	0.0205116
Q9H098	FAM107B	1.49675e+06	1.01508e+06	595496	1.03504e+06	1.4486e+06	1.23488e+06	1.20116e+06	1.22107e+06	1.2038e+06	976009	1.14607e+06	1.66516e+06	0.119103	0.566156
Q13769	THOC5	4.55382e+06	5.50999e+06	3.70191e+06	4.63822e+06	5.55298e+06	3.37795e+06	4.00803e+06	5.48981e+06	5.06271e+06	4.17715e+06	5.02097e+06	5.92659e+06	0.119005	0.428997
Q14739	LBR	6.11348e+07	6.36097e+07	6.13478e+07	6.77409e+07	5.60218e+07	5.90692e+07	6.40517e+07	6.89268e+07	6.37438e+07	6.92362e+07	7.36876e+07	6.09882e+07	0.118961	0.0609425
P18754	RCC1	5.68498e+07	5.65321e+07	5.52538e+07	5.98366e+07	5.51306e+07	5.5197e+07	6.04555e+07	6.39867e+07	5.50729e+07	6.30519e+07	6.87734e+07	5.64849e+07	0.118587	0.0525326
Q12981	BNIP1	1.58078e+06	1.75869e+06	1.70062e+06	1.96798e+06	1.93398e+06	1.76101e+06	1.78563e+06	2.10638e+06	1.69818e+06	1.99424e+06	2.01989e+06	2.01068e+06	0.117967	0.113215
Q8WXI9	GATAD2B	2.22596e+06	3.22098e+06	2.49569e+06	2.97095e+06	2.62099e+06	2.31928e+06	2.05335e+06	2.61654e+06	3.10657e+06	2.47656e+06	3.77477e+06	3.16886e+06	0.117294	0.464027
Q13573	SNW1	2.01914e+07	1.9112e+07	1.90346e+07	2.10258e+07	1.9377e+07	1.80021e+07	2.23697e+07	2.30855e+07	1.91481e+07	2.12907e+07	2.16872e+07	1.90437e+07	0.117225	0.0676919
Q86VR2	RETREG3	1.02907e+06	1.23102e+06	973731	603531	1.03039e+06	983986	854417	1.56957e+06	1.37393e+06	991291	796780	759810	0.116941	0.619358
Q9UFG5	C19orf25	414660	306253	325199	193103	349335	369211		496698	210903				0.116765	0.764312
Q15233	NONO	1.71668e+08	1.97707e+08	1.86473e+08	1.7706e+08	1.82666e+08	1.89614e+08	1.76014e+08	1.86257e+08	1.94717e+08	2.1759e+08	2.30617e+08	1.93015e+08	0.11659	0.121234
P06753	TPM3	7.65954e+07	7.53267e+07	8.33538e+07	8.78902e+07	8.31747e+07	7.86748e+07	9.13141e+07	7.54319e+07	8.74657e+07	8.41594e+07	8.82655e+07	9.91939e+07	0.116567	0.100194
Q96I25	RBM17	1.06216e+07	1.13996e+07	1.06396e+07	1.15359e+07	1.2388e+07	1.08544e+07	1.13341e+07	1.31288e+07	1.12063e+07	1.1266e+07	1.43072e+07	1.1795e+07	0.115053	0.144015
P17026	ZNF22	740661	827316	700217	922387	714333	645988	893570	677123	714410	1.02396e+06	935721	682803	0.114729	0.411095
Q96S52	PIGS	4.62881e+06	5.92241e+06	6.02806e+06	5.84462e+06	5.34399e+06	4.99961e+06	5.45155e+06	5.87294e+06	5.14178e+06	6.71529e+06	6.54419e+06	5.75075e+06	0.114598	0.214347
P41235	HNF4A	3.39387e+06	4.03217e+06	3.79727e+06	3.60066e+06	3.61222e+06	4.02109e+06	4.48022e+06	4.79709e+06	3.37146e+06	3.56241e+06	4.79974e+06	3.29385e+06	0.114054	0.345239
O43929	ORC4	585634	658119	652440	122762	568679	662205		807090	526333	692682	568570	335244	0.113526	0.717239
Q9H4A6	GOLPH3	1.71941e+06	1.55871e+06	1.6406e+06	1.98243e+06	1.76476e+06	1.55891e+06	2.11461e+06	1.50362e+06	1.73586e+06	1.73109e+06	1.90832e+06	2.06791e+06	0.113458	0.252476
Q5SSJ5	HP1BP3	6.54047e+07	7.60856e+07	7.04694e+07	6.89465e+07	6.84701e+07	7.07136e+07	6.72786e+07	7.67965e+07	7.27678e+07	8.29905e+07	8.37233e+07	7.06489e+07	0.112648	0.0954015
Q13724	MOGS	3.08175e+07	3.36762e+07	3.07199e+07	3.04698e+07	2.7471e+07	3.09021e+07	2.90641e+07	3.88489e+07	3.23137e+07	3.49835e+07	3.36658e+07	3.00767e+07	0.112278	0.164849
P26368	U2AF2	7.25384e+07	8.38486e+07	7.69582e+07	6.28162e+07	7.02881e+07	7.40685e+07	6.20954e+07	8.94803e+07	8.00039e+07	8.2516e+07	8.53806e+07	7.65998e+07	0.111991	0.247801
Q92575	UBXN4	2.39351e+07	2.27851e+07	2.25208e+07	2.73472e+07	2.23423e+07	2.57568e+07	2.88068e+07	2.96968e+07	2.31708e+07	2.10913e+07	2.88795e+07	2.47005e+07	0.111802	0.273145
O75955	FLOT1	1.7415e+07	1.72918e+07	1.75171e+07	1.56441e+07	1.74415e+07	1.66722e+07	1.61306e+07	1.91946e+07	1.83872e+07	1.85659e+07	1.9586e+07	1.83231e+07	0.111649	0.0384066
Q969N2	PIGT	5.14906e+06	5.28837e+06	5.07817e+06	5.63512e+06	4.76825e+06	4.84168e+06	5.99254e+06	5.36826e+06	4.77679e+06	5.6047e+06	5.53951e+06	5.95314e+06	0.111615	0.0938717
Q8IYS2	KIAA2013	4.36612e+06	3.56478e+06	4.47986e+06	3.25258e+06	5.18622e+06	3.95631e+06	3.44153e+06	5.03723e+06	4.39189e+06	4.8122e+06	4.78931e+06	4.32518e+06	0.111408	0.386945
P61106	RAB14	4.83749e+07	5.72101e+07	5.65392e+07	4.41228e+07	5.11049e+07	4.99218e+07	4.17434e+07	5.65875e+07	5.62011e+07	5.95456e+07	6.03304e+07	5.747e+07	0.111129	0.263022
Q5T8D3	ACBD5	718554		885013	786373	742943	669891	406354	990032	952393	787267	882180	910091	0.111008	0.566852
O95400	CD2BP2	4.23894e+06	3.8062e+06	4.41748e+06	5.23596e+06	4.28996e+06	4.15726e+06	5.15913e+06	4.51556e+06	4.25363e+06	4.27288e+06	5.19701e+06	4.83575e+06	0.110852	0.210524
Q9H490	PIGU	2.66593e+06	3.33233e+06	3.33742e+06	2.2069e+06	2.99283e+06	2.96837e+06	2.84785e+06	3.16937e+06	3.55706e+06	3.09788e+06	3.31291e+06	2.91407e+06	0.110655	0.284227
P49848	TAF6	563019	737141	720225	533308	374881	154626	764487		152906	667739	634049		0.110561	0.799854
P32780	GTF2H1	222269	264365	290832	87947.1	243266	326305		276035	317402	270235	209230	218099	0.110491	0.656445
Q9H6T3	RPAP3	2.2111e+06	3.16108e+06	1.77204e+06	2.37381e+06	2.12118e+06	2.90384e+06	1.65918e+06	3.29725e+06	2.55885e+06	2.89775e+06	3.19652e+06	2.0825e+06	0.109703	0.583214
Q96BY9	SARAF	2.44158e+06	2430995	2.51246e+06	2.13351e+06	2.06522e+06	1.59533e+06	2.38952e+06	2.34548e+06	2.79614e+06	2.65807e+06	2.18809e+06	1.8387e+06	0.109264	0.40368
Q15154	PCM1	877101	1.00718e+06	1.09807e+06	582031	970368	945326	1.00967e+06	819620	1.13796e+06	948525	1.07613e+06	917843	0.108898	0.426382
Q9NRA2	SLC17A5	1.28658e+06	1.29402e+06	1.30264e+06	1.44289e+06	1.4008e+06	1.5107e+06	848046	1.24614e+06	1.51388e+06	1.81632e+06	1.90324e+06	1.55507e+06	0.10877	0.524235
Q9NVP1	DDX18	5.37273e+07	6.49564e+07	5.6906e+07	6.75854e+07	5.70839e+07	5.95364e+07	6.18856e+07	6.69487e+07	5.90139e+07	6.96035e+07	7.21858e+07	5.82515e+07	0.108467	0.173797
Q9NZL9	MAT2B	3.30686e+06	3554937	3.63068e+06	1.76092e+06	3.55979e+06	3.67179e+06	3.08307e+06	3.69066e+06	4.28302e+06	3.04597e+06	3.10596e+06	3.79218e+06	0.108086	0.504872
Q96C23	GALM	878898	779396	870631	717325	796417	927254		811247	1.03759e+06	878898	620495	1.11518e+06	0.107955	0.473026
P14625	HSP90B1	2.23718e+09	2.27981e+09	2.30611e+09	2.23475e+09	2.18976e+09	2.23602e+09	2.32983e+09	2.47646e+09	2.29667e+09	2.54345e+09	2.47276e+09	2.40941e+09	0.107684	0.00198422
Q14257	RCN2	2.34234e+07	2.57096e+07	2.42331e+07	1.96576e+07	2.10569e+07	2.28836e+07	1.9891e+07	2.81607e+07	2.39705e+07	2.5011e+07	2.41017e+07	2.63692e+07	0.106957	0.251947
Q13813	SPTAN1	1.51601e+09	1.54647e+09	1.53672e+09	1.43288e+09	1.48348e+09	1.43648e+09	1.51723e+09	1.58593e+09	1.64261e+09	1.59253e+09	1.70894e+09	1.58955e+09	0.106335	0.00624663
O60508	CDC40	3.62932e+06	4.15531e+06	3.77825e+06	4.84573e+06	4.19437e+06	3.70452e+06	4.40346e+06	4.67373e+06	3.388e+06	4.70894e+06	5.06656e+06	3.92331e+06	0.106181	0.342489
Q9Y324	FCF1	1.15642e+06	1.05354e+06	984724	1.51192e+06	1.09873e+06	1.47593e+06	1.49945e+06	1.26142e+06	1.19891e+06	1.41143e+06	1.18499e+06	1.27981e+06	0.105926	0.398456
Q9NP72	RAB18	2.33794e+07	2.43395e+07	2.41841e+07	1.88591e+07	1.2731e+07	2.24261e+07	2.17701e+07	1.74004e+07	2.47114e+07	2.51822e+07	2.37612e+07	2.2648e+07	0.105511	0.48124
Q9Y3P9	RABGAP1	567225	406471	577024	700328	715725	597921	749469	394010	779524	440583	510727	960545	0.105395	0.668962
Q9UKV3	ACIN1	7.53214e+07	7.73135e+07	7.71331e+07	8.91553e+07	7.41941e+07	7.73905e+07	9.15067e+07	8.23555e+07	7.61162e+07	8.66714e+07	9.34218e+07	7.60803e+07	0.105351	0.14587
Q9BRX8	PRXL2A	3.71646e+07	3.59143e+07	3.62647e+07	3.75753e+07	3.67638e+07	3.81814e+07	3.60626e+07	4.05366e+07	3.91916e+07	4.3077e+07	4.06879e+07	3.91066e+07	0.105295	0.0194271
Q9UN36	NDRG2	1.30716e+06	1468446	1.18029e+06	1.12397e+06	1.3892e+06	1.2118e+06	1.49235e+06	1.54328e+06	1.39951e+06	1.01105e+06	1.10003e+06	1.7144e+06	0.104982	0.449927
Q04828	AKR1C1	3.55e+07	3.4548e+07	3.69911e+07	3.03104e+07	3.65477e+07	3.88926e+07	3.58677e+07	3.47137e+07	4.34344e+07	3.97381e+07	3.36393e+07	4.13272e+07	0.104156	0.214824
P20290	BTF3	1.61226e+08	1.68737e+08	1.70734e+08	1.49352e+08	1.71356e+08	1.53134e+08	1.51281e+08	1.90682e+08	1.64129e+08	1.77067e+08	1.79168e+08	1.85005e+08	0.103929	0.116377
O00764	PDXK	6.64012e+06	5.23769e+06	4.88712e+06	6.77221e+06	7.55935e+06	6.80131e+06	6.16587e+06	6.89148e+06	7.77875e+06	5.86373e+06	6.46778e+06	7.55622e+06	0.103759	0.389525
P27361	MAPK3	1.09345e+06	985870	995855	1.28821e+06	1.2321e+06	972770	1.46057e+06	1.43224e+06	1.14095e+06	1.01465e+06	718839	1.28961e+06	0.103516	0.537753
Q8WXA9	SREK1	791586	803867	830182	769726	798032	793911	1.10908e+06	852322	702964	903378	839933	735475	0.103439	0.342867
O75369	FLNB	1.99145e+08	2.09548e+08	2.1062e+08	1.87739e+08	2.07656e+08	2.13412e+08	2.10455e+08	2.21016e+08	2.3543e+08	2.08528e+08	2.09232e+08	2.3472e+08	0.10341	0.040597
P07686	HEXB	2.13948e+07	2.23214e+07	2.10472e+07	1.73752e+07	1.82213e+07	2.14799e+07	1.87507e+07	2.29089e+07	2.36164e+07	2.28309e+07	2.23843e+07	2.03918e+07	0.103292	0.206388
P00167	CYB5A	2.41261e+07	2.27854e+07	2.47593e+07	2.14175e+07	2.24268e+07	2.1963e+07	2.35521e+07	2.67289e+07	2.44299e+07	2.43935e+07	2.50864e+07	2.34441e+07	0.102833	0.0405336
O15479	MAGEB2	4.29848e+06	4.54061e+06	4.64959e+06	6.15283e+06	4.74798e+06	4.79833e+06	5.77646e+06	5.02703e+06	4.54881e+06	5.18309e+06	5.94488e+06	4.85929e+06	0.102617	0.325161
P31942	HNRNPH3	5.69311e+07	5.47041e+07	5.6781e+07	5.27368e+07	5.66344e+07	5.6167e+07	5.76476e+07	6.41761e+07	5.9179e+07	5.97217e+07	6.42329e+07	5.35947e+07	0.102532	0.0447507
O60763	USO1	6.19479e+07	5.62854e+07	5.03977e+07	5.38921e+07	4.83995e+07	4.91728e+07	5.19525e+07	5.75555e+07	6.1886e+07	6.02218e+07	5.4909e+07	5.70163e+07	0.101981	0.158766
P51570	GALK1	1.0624e+06	1.20735e+06	2.62409e+06	551244	1.06801e+06	1.22677e+06	567831	1.07391e+06	2.94295e+06	1.90159e+06	876319	943300	0.101831	0.841639
O95490	ADGRL2	1.54568e+06	1182970	837521	2.01077e+06	1.21435e+06	1.66641e+06	2.3415e+06	1.97862e+06	1.05649e+06	739991	1.33696e+06	1.61889e+06	0.101229	0.735704
Q15582	TGFBI	694652	1.41216e+06	1.65412e+06	1.57462e+06	1.80493e+06	1.82563e+06	1.17037e+06	1.73041e+06	1.35529e+06	1.67185e+06	1.60003e+06	2.08868e+06	0.101048	0.625374
Q9Y4C2	TCAF1	1.64197e+07	1.38562e+07	1.26669e+07	8.06831e+06	1.68577e+07	1.14112e+07	1.53975e+07	1.69753e+07	1.89412e+07	1.19212e+07	9.49808e+06	1.22758e+07	0.100664	0.638576
Q08209	PPP3CA	1.76132e+07	1.55348e+07	1.5234e+07	2.22091e+07	1.62974e+07	1.52136e+07	1.79224e+07	1.81326e+07	1.66898e+07	1.78838e+07	1.93375e+07	1.95136e+07	0.10065	0.322795
Q9Y2W1	THRAP3	6.79035e+07	7.35177e+07	7.4731e+07	8.85495e+07	6.84747e+07	7.77661e+07	8.2035e+07	8.093e+07	7.17929e+07	8.87129e+07	8.94799e+07	7.02974e+07	0.099821	0.2625
Q9HCU5	PREB	5.99334e+06	6.53081e+06	5.32605e+06	5.86146e+06	5.65325e+06	5.8047e+06	5.5375e+06	6.3877e+06	5.68323e+06	7.23796e+06	6.01442e+06	6.82757e+06	0.0997899	0.214255
Q93096	PTP4A1	694726	892661	786019	371470	873482	787455	649621	673682	955777	752478	921589	767808	0.0996702	0.587194
Q9BRK5	SDF4	2.1159e+07	2.39111e+07	2.26736e+07	1.57045e+07	2.12698e+07	2.13481e+07	1.59892e+07	2.86636e+07	2.10162e+07	2.65716e+07	2.46093e+07	1.82156e+07	0.0994803	0.532536
P62304	SNRPE	2.52632e+07	2.56236e+07	2.43459e+07	2.38732e+07	2.52869e+07	2.42136e+07	2.10285e+07	2.75902e+07	2.72991e+07	2.71613e+07	3.08339e+07	2.52637e+07	0.0991334	0.222554
P46109	CRKL	6.98051e+06	7.50816e+06	7.62792e+06	3.84119e+06	6.94665e+06	7.86539e+06	5.06809e+06	8.59992e+06	8.76767e+06	6.69701e+06	6.28054e+06	8.23417e+06	0.0983942	0.58966
P50336	PPOX	2.22529e+06	1.7711e+06	1.5411e+06	1.81224e+06	1.62178e+06	1.46626e+06	2.28026e+06	1.77119e+06	1.67807e+06	1.69927e+06	2.17161e+06	1.57379e+06	0.098356	0.467599
Q15942	ZYX	7.21003e+06	6.85274e+06	6.92587e+06	6.58058e+06	6.44254e+06	7.01711e+06	7.6759e+06	5.94769e+06	8.70582e+06	6.67609e+06	6.62477e+06	8.28681e+06	0.0981423	0.313237
P02652	APOA2	7.09676e+06	5.54414e+06	7.30943e+06	7.45756e+06	6.70168e+06	5.08289e+06	6.07876e+06	6.16525e+06	5.28922e+06	7.47704e+06	6.25334e+06	1.06815e+07	0.0979261	0.616923
Q9UHA4	LAMTOR3	4.66203e+06	4.15206e+06	4.64675e+06	4.11505e+06	4.2712e+06	3.81158e+06	3.97593e+06	5.80309e+06	4.63904e+06	4.44229e+06	4.58993e+06	4.004e+06	0.0975839	0.346961
P00734	F2	2.53873e+06	2.84331e+06	3.33333e+06	2.60647e+06	2.71661e+06	2.51167e+06	2.73242e+06	2.79599e+06	2.68549e+06	3.14898e+06	2.96599e+06	3.37412e+06	0.0971518	0.275541
P08236	GUSB	4.00289e+06	5266738	4.22953e+06	4.32964e+06	4.23533e+06	5.21184e+06	2.63399e+06	5.5016e+06	4.46347e+06	5.55609e+06	5.95047e+06	5.06203e+06	0.0967386	0.572075
Q12959	DLG1	9.47576e+06	8.71942e+06	6.85245e+06	7.91225e+06	6.98383e+06	7.75355e+06	8.95674e+06	9.47996e+06	6.93867e+06	7.32473e+06	8.888e+06	9.39726e+06	0.0961765	0.387602
P52732	KIF11	1.77096e+06	1.42415e+06	1.26131e+06	1.61119e+06	1.85096e+06	1.70921e+06	2.03906e+06	1.55379e+06	1.68438e+06	1.55008e+06	1.74622e+06	1.71766e+06	0.0961342	0.366479
Q92896	GLG1	9.00579e+07	8.90836e+07	8.69939e+07	8.36952e+07	8.65898e+07	8.89751e+07	9.16279e+07	9.7826e+07	8.55495e+07	9.93791e+07	9.97067e+07	8.74189e+07	0.0959026	0.0514321
P30040	ERP29	2.5594e+08	2.41804e+08	2.56651e+08	2.53841e+08	2.45866e+08	2.48994e+08	2.46452e+08	2.71151e+08	2.54698e+08	2.92799e+08	2.79085e+08	2.61167e+08	0.0949519	0.0424397
O75367	MACROH2A1	8.616e+07	8.89312e+07	8.7297e+07	8.85842e+07	8.15823e+07	8.55405e+07	8.01828e+07	1.03268e+08	8.59174e+07	9.78925e+07	9.69365e+07	8.90183e+07	0.0946248	0.143247
O95881	TXNDC12	1.88758e+07	1.77962e+07	1.87106e+07	1.4577e+07	2.04418e+07	2.13142e+07	1.38656e+07	1.82256e+07	1.93041e+07	2.41142e+07	2.18003e+07	2.19287e+07	0.0940179	0.492066
P11532	DMD	2.34475e+06	2.59651e+06	2.9794e+06	2.60559e+06	2.8295e+06	2.74644e+06	2.14875e+06	776862	3.89578e+06	2.93225e+06	2.94754e+06	4.48463e+06	0.0939613	0.745833
O15230	LAMA5	4.19419e+06	3.81277e+06	3.95564e+06	5.19919e+06	5.09887e+06	4.64534e+06	5.9517e+06	5.28148e+06	4.1967e+06	4.32184e+06	4.66057e+06	4.295e+06	0.0934897	0.438509
P05161	ISG15	198546		190788		346930	393464		332311	500242	260014	112417		0.0930393	0.850596
O95684	CEP43	2.41393e+06	2.09662e+06	2.14029e+06	760128	3.07305e+06	2.00549e+06	3.18008e+06	1.61323e+06	2.04249e+06	1.88835e+06	2.7475e+06	1.84876e+06	0.092921	0.733602
Q7Z4V5	HDGFL2	4.09769e+06	5.40038e+06	5.31677e+06	7.14681e+06	3.64506e+06	3.74156e+06	4.41667e+06	5.854e+06	5.81798e+06	5.27124e+06	4.09527e+06	5.81315e+06	0.0914263	0.62464
Q6P996	PDXDC1	1.06628e+07	1.19002e+07	1.11737e+07	5.73423e+06	1.02462e+07	1.01409e+07	6.63131e+06	1.10914e+07	1.32347e+07	1.01559e+07	9.8545e+06	1.27903e+07	0.0910628	0.632757
Q13445	TMED1	4.63663e+06	4.80684e+06	4.87211e+06	3.71595e+06	3.98933e+06	4.31373e+06	5.24712e+06	4.74866e+06	4.66063e+06	4.2594e+06	4.30024e+06	4.82501e+06	0.0905813	0.267042
Q6WCQ1	MPRIP		359849			664072	226013	380085		329431	649410	299434	559498	0.0903492	0.844481
Q01082	SPTBN1	1.06653e+09	1.11881e+09	1.10238e+09	9.78613e+08	1.08064e+09	1.04633e+09	1.0563e+09	1.10212e+09	1.15841e+09	1.12526e+09	1.20762e+09	1.15544e+09	0.0900627	0.041796
P36776	LONP1	4.65141e+07	5.34424e+07	4.75714e+07	3.3495e+07	5.06858e+07	4.58034e+07	4.05089e+07	5.73229e+07	5.00054e+07	5.08531e+07	4.84992e+07	4.81952e+07	0.0900442	0.423641
P14314	PRKCSH	4.6448e+08	4.6702e+08	4.6167e+08	4.74173e+08	4.40504e+08	4.40335e+08	4.68613e+08	4.97354e+08	4.49502e+08	5.18711e+08	4.95118e+08	4.95736e+08	0.0899751	0.0289592
Q9P0L0	VAPA	8.28112e+07	9.29456e+07	9.07329e+07	8.83259e+07	8.25402e+07	8.96234e+07	7.84939e+07	8.99952e+07	9.43461e+07	9.92754e+07	1.02933e+08	9.57907e+07	0.0898288	0.17886
Q14696	MESD	7.35923e+07	6.87374e+07	6.91492e+07	7.74503e+07	7.02961e+07	7.24823e+07	7.12565e+07	7.79872e+07	7.24773e+07	8.3053e+07	7.95555e+07	7.49704e+07	0.0893819	0.0703179
Q15029	EFTUD2	1.27266e+08	1.4165e+08	1.3797e+08	1.21736e+08	1.30255e+08	1.31789e+08	1.18737e+08	1.4419e+08	1.37106e+08	1.46649e+08	1.51332e+08	1.42972e+08	0.0890107	0.160592
Q9NP61	ARFGAP3	1.17464e+06	1.01151e+06	1.06507e+06	1.16785e+06	1.1198e+06	975957	1.08542e+06	1.02638e+06	1.03491e+06	1.15238e+06	1.0388e+06	1.58803e+06	0.0882768	0.487206
Q14118	DAG1	3.14656e+06	3.41777e+06	3.5365e+06	3.31413e+06	3.92194e+06	3.13624e+06	4.03735e+06	2.98577e+06	3.54049e+06	3.7756e+06	3.48979e+06	3.93395e+06	0.0881426	0.298711
O15498	YKT6	2.30436e+06	2.84731e+06	2.6946e+06	2.23441e+06	2.50063e+06	2.80507e+06	3.09676e+06	2.67174e+06	3.09848e+06	2.39986e+06	2.34978e+06	2.73753e+06	0.0880019	0.363945
P10619	CTSA	3.44148e+07	3.45881e+07	3.35878e+07	3.09926e+07	3.10903e+07	3.42842e+07	3.13795e+07	3.56854e+07	3.34607e+07	3.80561e+07	3.76029e+07	3.52167e+07	0.087522	0.124264
Q9H0X4	FAM234A	679570	651833	482376	749957	708538	728421	803449	572534	692907	663889	719695	797264	0.0871231	0.452527
Q9NYF8	BCLAF1	7.79252e+07	7.85676e+07	7.85572e+07	8.32078e+07	7.59247e+07	7.56667e+07	7.73207e+07	8.20965e+07	7.99471e+07	8.75346e+07	8.93202e+07	8.2846e+07	0.0870301	0.0476358
P84095	RHOG	511576	314645	1.04695e+06	454575	420669	806247	572735	424925	903133	927512	317347	629725	0.0869105	0.813339
Q8NFH5	NUP35	8.9756e+06	9917976	9.59676e+06	1.04213e+07	9.05884e+06	8.8701e+06	8.73324e+06	1.06129e+07	9.31856e+06	1.15947e+07	1.08339e+07	9.26937e+06	0.0867335	0.284697
Q9NUQ6	SPATS2L	5.078e+07	5.63619e+07	5.5744e+07	5.47465e+07	5.50531e+07	5.26707e+07	5.44183e+07	5.25878e+07	6.07361e+07	5.91276e+07	5.88682e+07	5.97406e+07	0.086576	0.0609387
O43852	CALU	2.95121e+08	2.89515e+08	2.98041e+08	3.03506e+08	2.86386e+08	2.9578e+08	3.03129e+08	3.32032e+08	2.9988e+08	3.18236e+08	3.15896e+08	3.07733e+08	0.0859534	0.00751183
Q96C90	PPP1R14B	1.74237e+06	1.60868e+06	1.41627e+06		2.40913e+06	1.76521e+06	1.53416e+06	2.14447e+06	2.47871e+06	2.1233e+06	1.34779e+06	1.7598e+06	0.0858925	0.663665
P14868	DARS1	1.69418e+08	1.54232e+08	1.59195e+08	1.75974e+08	1.68595e+08	1.4975e+08	2.08707e+08	1.55183e+08	1.74248e+08	1.53624e+08	1.67295e+08	1.77952e+08	0.0857551	0.303275
P04792	HSPB1	1.04956e+08	1.06737e+08	1.12004e+08	8.33952e+07	1.03549e+08	1.12664e+08	8.97505e+07	1.0827e+08	1.3468e+08	1.0477e+08	9.87042e+07	1.25035e+08	0.0851678	0.454263
O00560	SDCBP	2.1373e+06	2.21573e+06	1.71881e+06	1.79061e+06	2.00603e+06	2.13525e+06	1.78599e+06	2.10882e+06	2.33461e+06	2.09396e+06	1.87105e+06	2.53739e+06	0.0849562	0.411412
P18085	ARF4	2.68403e+07	3.17477e+07	2.91434e+07	2.53499e+07	3.00362e+07	2.87426e+07	2.77536e+07	2.91861e+07	3.53264e+07	2.95066e+07	2.76723e+07	3.27679e+07	0.0843909	0.293066
Q6IQ22	RAB12	1.82253e+06	1.91217e+06	1.83964e+06	1.84335e+06	1.89635e+06	1.66816e+06	1.90375e+06	1.92527e+06	1.7433e+06	1.8752e+06	2.25958e+06	1.92879e+06	0.0834147	0.194738
Q86UL3	GPAT4	1.04263e+06	994107	932517	1.47554e+06	1.12651e+06	1.02926e+06	1.29062e+06	1.38756e+06	1.13412e+06	1.13643e+06	1.01735e+06	1.0266e+06	0.0832596	0.526329
Q8WWI1	LMO7	6.38247e+07	6.04825e+07	6.50634e+07	7.53545e+07	6.54949e+07	6.35203e+07	7.31165e+07	6.66539e+07	6.01848e+07	7.09966e+07	7.88627e+07	6.71125e+07	0.0825505	0.2728
P06737	PYGL	5.93122e+07	6.77856e+07	6.85373e+07	5.62119e+07	6.43552e+07	6.37261e+07	6.71085e+07	6.43508e+07	7.2464e+07	6.43429e+07	6.2654e+07	7.13425e+07	0.0824108	0.17664
Q969V3	NCLN	1.84136e+07	1.96236e+07	1.91992e+07	1.12423e+07	1.60861e+07	1.37953e+07	1.05622e+07	1.91161e+07	1.9487e+07	1.8929e+07	1.77967e+07	1.82083e+07	0.0818169	0.632684
P01111	NRAS	1.41335e+07	1.3248e+07	1.31165e+07	1.28668e+07	1.40077e+07	1.11716e+07	1.30241e+07	1.36539e+07	1.27497e+07	1.39365e+07	1.40831e+07	1.5669e+07	0.0816289	0.236589
Q8N2U0	TMEM256	7.01984e+06	5.21233e+06	5.76375e+06	9.36054e+06	5.36602e+06	6.61927e+06	8.64866e+06	8.20157e+06	5.33815e+06	6.60391e+06	6.59072e+06	6.23516e+06	0.0811533	0.650026
P61769	B2M	545752	606403	738323	687957	486043	737892	525645	777777	683130	800793	719969	514978	0.0811196	0.591703
O43490	PROM1	5.57395e+06	5.00815e+06	5.81202e+06	5.65561e+06	3.75202e+06	5.47705e+06	6.60634e+06	6.77707e+06	5.55987e+06	6.09199e+06	4.11104e+06	3.93853e+06	0.0809849	0.622037
Q8N9T8	KRI1	5.14551e+06	4.7266e+06	4.68111e+06	6.21146e+06	4.75511e+06	4.99224e+06	5.05265e+06	5.53053e+06	5.17625e+06	5.29062e+06	5.58523e+06	5.6359e+06	0.0808682	0.27904
Q8IVM0	CCDC50	5.64884e+06	6.55665e+06	6.14053e+06	4.73755e+06	1.37897e+06	1.35152e+06	4.50638e+06	5.23059e+06	4.49892e+06	4.60861e+06	3.80593e+06	4.64341e+06	0.0804181	0.806195
P50895	BCAM	6.80111e+07	6.71335e+07	6.60754e+07	6.66841e+07	7.02666e+07	6.60752e+07	6.84323e+07	6.62711e+07	7.08851e+07	7.30723e+07	7.23377e+07	7.63852e+07	0.0802984	0.0362933
Q01469	FABP5	7.64147e+07	5.98175e+07	7.6141e+07	6.94733e+07	6.89529e+07	7.50917e+07	7.14502e+07	7.0902e+07	7.42554e+07	7.16238e+07	6.97001e+07	9.23343e+07	0.0802922	0.374884
Q76EJ3	SLC35D2	752561	795630	841553	799439	676835	562797	642629	908657	764719	860058	897229	607385	0.0797965	0.549913
P09601	HMOX1	2.66253e+06	2.6934e+06	2.72893e+06	2.0094e+06	2.51875e+06	2.82217e+06	2.12684e+06	2.92628e+06	2.9022e+06	3.23403e+06	2.78587e+06	2.33717e+06	0.079744	0.49396
P51991	HNRNPA3	3.03558e+08	3.20531e+08	3.28715e+08	2.96905e+08	3.11438e+08	3.20865e+08	2.8714e+08	3.02371e+08	3.37543e+08	3.55191e+08	3.85102e+08	3.21296e+08	0.0795086	0.275014
Q96A33	CCDC47	2.72497e+07	3.11891e+07	3.12837e+07	2.42345e+07	2.69209e+07	2.90035e+07	2.82514e+07	2.85186e+07	3.09325e+07	3.29907e+07	2.92553e+07	2.94856e+07	0.0789258	0.259058
Q9UK45	LSM7	1.32478e+07	1.21716e+07	1.28423e+07	1.39128e+07	1.28753e+07	1.32052e+07	1.38123e+07	1.41703e+07	1.35461e+07	1.29663e+07	1.42632e+07	1.38913e+07	0.0788223	0.0366222
P62879	GNB2	1.44196e+07	1.406e+07	1.22914e+07	7.60617e+06	1.09724e+07	1.2966e+07	1.40765e+07	1.31803e+07	1.00689e+07	1.33863e+07	1.28579e+07	1.27756e+07	0.0782397	0.578322
O94905	ERLIN2	2.58593e+07	2.70838e+07	2.54108e+07	2.28433e+07	2.75594e+07	2.54316e+07	2.38488e+07	2.84839e+07	2.73464e+07	2.73396e+07	2.77355e+07	2.79945e+07	0.0779554	0.167136
P13667	PDIA4	9.53139e+08	9.82693e+08	9.84099e+08	1.02041e+09	9.64766e+08	9.45287e+08	1.02838e+09	1.02969e+09	9.84899e+08	1.07228e+09	1.05439e+09	1.00271e+09	0.077288	0.0107124
Q9H9P8	L2HGDH	234173	275344	269199	22237	314577	250738	147245	329478	183713	245128	283151	252544	0.0770897	0.809095
Q3LXA3	TKFC	1.08625e+07	1.09154e+07	1.08468e+07	7.25826e+06	1.04639e+07	1.09393e+07	9.22001e+06	1.12349e+07	1.35872e+07	9.99663e+06	8.44104e+06	1.21545e+07	0.0767419	0.583675
Q96G03	PGM2	1.53133e+07	1.52504e+07	1.60208e+07	1.38968e+07	1.58214e+07	1.62232e+07	1.3389e+07	1.58637e+07	1.82234e+07	1.78234e+07	1.46486e+07	1.7628e+07	0.0766702	0.355996
P35658	NUP214	2.16138e+07	1.97095e+07	2.19313e+07	1.5738e+07	2.05534e+07	1.78122e+07	1.58263e+07	2.28277e+07	2.24382e+07	2.45643e+07	2.03219e+07	1.77496e+07	0.07625	0.539
P07737	PFN1	4.61512e+08	4.45728e+08	4.86584e+08	3.78416e+08	4.60493e+08	4.75692e+08	4.02615e+08	5.03385e+08	5.79638e+08	4.19379e+08	4.12203e+08	5.35898e+08	0.0750846	0.496955
Q86VM9	ZC3H18	6.10654e+06	4.2085e+06	4.65007e+06	7.23657e+06	5.47537e+06	5.1239e+06	7.03384e+06	6.2835e+06	3.89385e+06	6.15463e+06	6.10363e+06	5.07082e+06	0.0745421	0.656992
Q9UHD8	SEPTIN9	3.85445e+07	3.95e+07	4.03902e+07	2.81313e+07	4.11653e+07	4.00724e+07	3.5983e+07	3.64207e+07	4.73826e+07	3.56288e+07	3.83905e+07	4.6036e+07	0.0742895	0.512244
P61019	RAB2A	3.57524e+07	3.7469e+07	3.67885e+07	3.12417e+07	3.44996e+07	3.67701e+07	3.2642e+07	3.71426e+07	3.88311e+07	4.07305e+07	3.90493e+07	3.53305e+07	0.0741272	0.246612
Q9Y2Q5	LAMTOR2	742636	796752	642465	740532	872477	839668	695275	1.0238e+06	1.45683e+06	608655	710667	382877	0.0738991	0.801794
P35221	CTNNA1	4.1149e+07	4.27134e+07	4.07173e+07	3.87466e+07	5.44892e+07	4.14361e+07	3.99738e+07	4.79748e+07	4.30902e+07	4.73392e+07	4.8085e+07	4.63961e+07	0.0738034	0.416015
Q9BYC8	MRPL32	329534	480560	420460	701010	1.14291e+06	1.57617e+06			501322	722578	1.00032e+06	1.03877e+06	0.073722	0.883476
Q13111	CHAF1A	1.68948e+07	1.64235e+07	1.60531e+07	2.10862e+07	1.75844e+07	1.56526e+07	2.15514e+07	1.60402e+07	1.66077e+07	1.85361e+07	1.97072e+07	1.66338e+07	0.0730003	0.470387
Q5JWF2	GNAS	5.41109e+07	6.09422e+07	5.44149e+07	3.40313e+07	5.20145e+07	5.6497e+07	3.75204e+07	5.53517e+07	6.10707e+07	6.26172e+07	5.44344e+07	5.71551e+07	0.0727567	0.621902
Q68EM7	ARHGAP17	215923	144355	125065		181774	166478		261602	88976.3				0.0723159	0.877019
Q14151	SAFB2	3.06966e+07	3.27611e+07	3.11278e+07	4.28249e+07	3.14755e+07	3.19043e+07	4.02566e+07	3.27668e+07	2.97007e+07	3.60955e+07	3.97262e+07	3.25413e+07	0.0721486	0.518953
Q15125	EBP	6.07282e+07	8.56192e+07	7.57173e+07	4.40527e+07	6.02896e+07	6.56274e+07	4.46969e+07	5.34692e+07	8.13497e+07	8.64718e+07	7.84481e+07	6.7629e+07	0.071891	0.716706
Q9Y256	RCE1	2.61532e+06	2.62599e+06	2.20889e+06	2.73055e+06	2.2967e+06	2.47579e+06	2.58486e+06	3.43085e+06	2.34277e+06	2.56418e+06	2.72743e+06	2.06562e+06	0.0717492	0.550034
P42345	MTOR	299471	335363	336527		400413	436715		528553	317647		294214		0.0717383	0.781935
Q96CS3	FAF2	2.4875e+07	2.87127e+07	2.70916e+07	1.80156e+07	2.32139e+07	2.47591e+07	2.14356e+07	2.77967e+07	2.56793e+07	2.60344e+07	2.89961e+07	2.41805e+07	0.0715254	0.52011
Q9BVL2	NUP58	2.81043e+06	3.73304e+06	2.7828e+06	818801	2.42803e+06	2.53044e+06	413855	3.56457e+06	2.34598e+06	3.17575e+06	3.26259e+06	3.10696e+06	0.0713886	0.839476
O60568	PLOD3	2.57738e+07	2.5931e+07	2.62096e+07	2.86679e+07	2.51837e+07	2.52698e+07	2.88715e+07	2.99882e+07	2.52766e+07	2.73096e+07	2.72696e+07	2.62765e+07	0.0713027	0.159545
Q15363	TMED2	1.52168e+07	1.81046e+07	1.68995e+07	1.31768e+07	1.65411e+07	1.75104e+07	1.13432e+07	1.77606e+07	1.81301e+07	1.96344e+07	1.84137e+07	1.70819e+07	0.0709837	0.571541
P38919	EIF4A3	9.51213e+07	9.84345e+07	1.00596e+08	9.27187e+07	9.35506e+07	9.69747e+07	9.2719e+07	1.06706e+08	9.77656e+07	1.09446e+08	1.0477e+08	9.50442e+07	0.0708287	0.142622
Q8N6T3	ARFGAP1	9.78229e+06	1.09063e+07	1.08852e+07	9.94578e+06	9.25544e+06	8.53218e+06	9.35386e+06	1.12185e+07	1.2084e+07	8.51914e+06	1.01402e+07	1.09724e+07	0.0707497	0.464709
Q13177	PAK2	3.4933e+07	3.14268e+07	3.14269e+07	2.94828e+07	3.42502e+07	3.51753e+07	3.28133e+07	3.43401e+07	3.89863e+07	3.13098e+07	2.94837e+07	3.96336e+07	0.070649	0.413852
Q71UM5	RPS27L	1.30325e+07	11201824	1.17366e+07	1.19464e+07	1.22179e+07	1.27404e+07	1.18508e+07	1.28336e+07	1.31765e+07	1.22461e+07	1.2405e+07	1.40162e+07	0.0705549	0.175026
Q7Z460	CLASP1	3.17952e+06	4.37404e+06	3.56583e+06	3.77131e+06	3.23228e+06	3.7715e+06	3.84211e+06	3.74073e+06	3.94108e+06	3.8392e+06	3.57972e+06	4.04591e+06	0.0703612	0.360467
P49368	CCT3	4.78025e+08	4.77408e+08	4.68408e+08	3.67844e+08	4.72233e+08	5.00972e+08	4.45382e+08	4.88153e+08	5.55012e+08	4.4575e+08	4.24978e+08	5.43325e+08	0.0701228	0.453948
P51809	VAMP7	225818	558815		519305		568152			471076			511105	0.0694109	0.860085
P52294	KPNA1	1.59875e+07	1.58783e+07	1.59932e+07	1.42224e+07	1.46737e+07	1.39741e+07	1.65613e+07	1.61088e+07	1.53131e+07	1.57371e+07	1.54073e+07	1.60553e+07	0.0691346	0.114204
O43292	GPAA1	8.56248e+06	8.46793e+06	7.75682e+06	9.36496e+06	7.92398e+06	7.96973e+06	9.02741e+06	8.67843e+06	8.87506e+06	8.93598e+06	8.957e+06	8.01885e+06	0.068866	0.186194
P60604	UBE2G2	1.25917e+06	1.11502e+06	1.36944e+06		361601	708546		954338		1.06508e+06			0.0687006	0.887316
P16401	H1-5	5.69546e+08	5.31074e+08	5.41312e+08	6.65989e+08	5.53501e+08	5.39936e+08	5.41177e+08	6.13896e+08	5.77703e+08	6.58459e+08	6.23549e+08	5.51432e+08	0.0682832	0.344055
P51532	SMARCA4	3.57907e+07	3.82413e+07	3.71776e+07	3.7651e+07	3.54577e+07	3.72605e+07	3.64634e+07	3.77116e+07	3.59392e+07	4.22713e+07	4.3123e+07	3.67471e+07	0.0678939	0.220456
P09936	UCHL1	2.52486e+08	2.60321e+08	2.73277e+08	1.92281e+08	2.46987e+08	2.52719e+08	2.2136e+08	2.45614e+08	3.07369e+08	2.44683e+08	2.22245e+08	3.08009e+08	0.0678826	0.563063
Q9Y4A5	TRRAP	3.8958e+06	4554886	4.78786e+06	4.21201e+06	4.38411e+06	4.64302e+06	4.85704e+06	5.2894e+06	3.17233e+06	5.33834e+06	5.06189e+06	4.03151e+06	0.0677372	0.582347
Q04724	TLE1		669057	590248	284667	375851	622145	587504	393388	776545		572145	334561	0.0677257	0.827578
Q8N1G2	CMTR1	444072	520354	456151	219660	308047	376096	225862	429191	402094	309598	438134	630852	0.06751	0.800906
Q9HAN9	NMNAT1	2.81156e+06	1.90343e+06	2.06787e+06	1.52364e+06	1.89041e+06	2.54521e+06	1.47493e+06	3.11685e+06	2.82532e+06	2.23639e+06	1.89107e+06	1.80404e+06	0.0670837	0.760543
P48059	LIMS1	1.57732e+06	1633197	1.79817e+06	1.31976e+06	1.97052e+06	1.6744e+06	1.67919e+06	1.59971e+06	2.08652e+06	1.70378e+06	1.42612e+06	1.95131e+06	0.0668844	0.564966
Q15554	TERF2	3.02933e+06	2.38077e+06	2.64763e+06	3.49486e+06	3.68923e+06	3.66109e+06	2.90325e+06	3.07704e+06	2.79307e+06	3.9197e+06	4.03869e+06	3.06768e+06	0.0668511	0.645468
Q8IYL3	C1orf174				673370	557940	467542	750015		485304		543845		0.0666398	0.802089
Q13242	SRSF9	5.45935e+07	52025392	5.19236e+07	5.27891e+07	4.80625e+07	5.0274e+07	5.19945e+07	5.31083e+07	4.94965e+07	5.68949e+07	6.13542e+07	5.1381e+07	0.0662926	0.251628
P27816	MAP4	1.13032e+08	1.14195e+08	1.14409e+08	1.09692e+08	1.10151e+08	1.18827e+08	1.27294e+08	1.10428e+08	1.24805e+08	1.07213e+08	1.0809e+08	1.34392e+08	0.06614	0.304929
O15514	POLR2D	4.123e+06	4.7763e+06	4.44194e+06	3.63189e+06	4.16303e+06	4.32143e+06	2.29969e+06	5.10144e+06	5.04348e+06	4.67127e+06	5.26746e+06	4.26786e+06	0.0661044	0.686504
Q969L2	MAL2	6.93231e+06	7.67852e+06	6.52282e+06	6.62267e+06	6.97036e+06	7.13598e+06	6.58301e+06	7.06037e+06	7.18646e+06	7.92288e+06	7.77043e+06	7.29404e+06	0.0658324	0.240571
P31949	S100A11	3.17277e+07	2.83655e+07	3.15163e+07	3.52563e+07	3.39136e+07	3.63833e+07	3.63908e+07	3.52274e+07	3.75433e+07	3.21253e+07	3.23491e+07	3.2543e+07	0.0645097	0.348123
Q6DD88	ATL3	1.40062e+08	1.48371e+08	1.40414e+08	1.21411e+08	1.31421e+08	1.35597e+08	1.18787e+08	1.48157e+08	1.49942e+08	1.51137e+08	1.44049e+08	1.42345e+08	0.0641154	0.340873
P11117	ACP2	1.86037e+06	2.63284e+06	2.05925e+06	2.3062e+06	2.80214e+06	1.87659e+06	2.45852e+06	2.3788e+06	2.17034e+06	2.44058e+06	2.63491e+06	2.06943e+06	0.0641142	0.585751
Q9UIG0	BAZ1B	1.94737e+07	2.20744e+07	1.90934e+07	2.26289e+07	1.89577e+07	2.12528e+07	2.19671e+07	2.07187e+07	1.96083e+07	2.21957e+07	2.25362e+07	2.20643e+07	0.0640917	0.270034
Q15833	STXBP2	650935	659842	694459	622521	789004	832035	888135	772148	802916	650379	648257	677737	0.063367	0.557275
Q9Y394	DHRS7	1.93988e+07	2.20856e+07	2.09196e+07	1.61129e+07	2.08757e+07	2.20665e+07	1.65098e+07	2.51709e+07	2.14273e+07	2.39283e+07	2.09091e+07	1.89473e+07	0.0631372	0.581331
P24928	POLR2A	1.59996e+07	1.43031e+07	1.53489e+07	1.8301e+07	1.46516e+07	1.50334e+07	1.49346e+07	1.61606e+07	1.62432e+07	1.69083e+07	1.81607e+07	1.54047e+07	0.0629251	0.376326
P06280	GLA		1.38936e+06	1.12223e+06	387997	939266	1.15607e+06		887493	1.36087e+06	927843	1.02043e+06	1.01948e+06	0.0625142	0.8201
O75940	SMNDC1	7.90352e+06	7.52179e+06	8.05198e+06	8.05401e+06	7.83274e+06	6.31211e+06	6.46241e+06	8.43549e+06	6.86289e+06	8.08666e+06	9.29828e+06	8.51948e+06	0.0614956	0.535622
O75695	RP2	711914	892142	542830	830748	944136	794833	937470	750140	776558	759627	888035	809574	0.0613222	0.617922
Q8NEZ5	FBXO22	1.11023e+07	11780327	7.34547e+06	9.55804e+06	9.46215e+06	7.57524e+06	9.87301e+06	7.90645e+06	1.06536e+07	1.0954e+07	1.19444e+07	7.95913e+06	0.0613121	0.688218
Q13427	PPIG	6.79072e+06	6.49109e+06	4.66547e+06	5.80206e+06	5.28583e+06	4.66328e+06	3.44351e+06	7.09116e+06	5.82627e+06	6.56687e+06	6.46198e+06	5.76345e+06	0.0609757	0.713162
Q9UIJ7	AK3	6.12525e+06	6.13052e+06	7.1294e+06	6.85189e+06	6.92583e+06	6.50611e+06	6.24198e+06	7.02364e+06	6.82063e+06	7.13788e+06	7.04103e+06	7.10623e+06	0.0606217	0.229888
Q15007	WTAP	3.49801e+06	3.46636e+06	3.15894e+06	3.68536e+06	2.8968e+06	2.80744e+06	3.81684e+06	3.53068e+06	3.09091e+06	3.06165e+06	3.73686e+06	3.10545e+06	0.0600599	0.509813
O75915	ARL6IP5	289652	351812	192160	147961	327168	316937	150544	487016	341784	231178	199326	284703	0.0598503	0.850632
P51571	SSR4	4.63563e+07	5.17084e+07	5.22522e+07	4.32758e+07	4.69973e+07	4.80919e+07	5.15398e+07	5.23713e+07	5.00213e+07	5.15423e+07	5.08608e+07	4.45374e+07	0.0596744	0.288618
Q07666	KHDRBS1	1.19979e+08	1.09944e+08	1.03253e+08	9.07791e+07	1.00262e+08	9.40623e+07	1.02835e+08	9.73476e+07	1.21282e+08	9.83978e+07	1.28476e+08	9.6031e+07	0.0596307	0.55773
Q9HBK9	AS3MT	2.64333e+06	2.21743e+06	2.63385e+06	1.96102e+06	2.40532e+06	2.31946e+06	2.44498e+06	3.40886e+06	2.977e+06	1.8217e+06	1.50258e+06	2.6221e+06	0.0594764	0.753826
P33992	MCM5	1.45595e+08	1.60906e+08	1.55314e+08	1.31479e+08	1.44571e+08	1.52476e+08	1.44325e+08	1.55018e+08	1.63731e+08	1.56415e+08	1.5169e+08	1.56629e+08	0.0594692	0.235623
O75352	MPDU1	5.35059e+06	7.04835e+06	6.1504e+06	1.18809e+06	5.80716e+06	6.19828e+06	943039	8.50777e+06	6.38784e+06	6.66672e+06	5.66449e+06	4.90538e+06	0.0593192	0.871949
P20645	M6PR	1.24819e+07	1.25212e+07	1.29386e+07	8.75816e+06	1.17822e+07	1.2412e+07	1.28837e+07	1.35318e+07	1.23803e+07	1.1628e+07	1.19463e+07	1.14431e+07	0.0582142	0.508213
O60869	EDF1	3.37544e+07	3.45971e+07	3.4396e+07	3.03832e+07	3.37753e+07	3.423e+07	3.76299e+07	3.29859e+07	3.84947e+07	3.12483e+07	3.11825e+07	3.78631e+07	0.058121	0.395751
O95864	FADS2	1.33192e+08	1.60923e+08	1.53503e+08	1.06277e+08	1.37206e+08	1.42682e+08	1.16356e+08	1.48245e+08	1.53619e+08	1.64523e+08	1.49369e+08	1.35741e+08	0.0577795	0.594669
Q9Y5S9	RBM8A	5.01117e+07	5.04332e+07	4.95732e+07	5.09271e+07	4.77198e+07	4.96063e+07	5.2836e+07	5.4154e+07	4.71404e+07	5.43677e+07	5.12588e+07	5.07957e+07	0.0577298	0.118348
P46459	NSF	2.78239e+07	2.83286e+07	2.92465e+07	2.65719e+07	2.68906e+07	2.7627e+07	2.88974e+07	2.72772e+07	2.93772e+07	2.9354e+07	2.88622e+07	2.94703e+07	0.057335	0.0557752
P14678	SNRPB	7.66704e+07	7.55937e+07	7.43359e+07	6.02028e+07	7.43335e+07	7.37488e+07	5.12591e+07	7.45966e+07	8.20637e+07	8.185e+07	8.80757e+07	7.46545e+07	0.0572817	0.625057
Q9BUQ8	DDX23	2.36799e+07	2.68556e+07	2.59719e+07	2.52683e+07	2.55168e+07	2.32245e+07	2.34282e+07	2.72102e+07	2.47008e+07	2.7709e+07	2.83073e+07	2.52516e+07	0.057223	0.318866
Q16706	MAN2A1	9.78505e+06	1.4253e+07	1.09498e+07	1.3694e+07	1.11827e+07	1.10488e+07	1.3133e+07	1.20483e+07	1.11176e+07	1.30021e+07	1.34486e+07	1.10306e+07	0.0571745	0.57975
P60059	SEC61G	3.94644e+06	6627684	4.94864e+06	2.35575e+06	5.12156e+06	5.61686e+06	2.21416e+06	5.62932e+06	5.90824e+06	5.71089e+06	4.98729e+06	5.31027e+06	0.0565127	0.821947
Q9H9B1	EHMT1	1.17195e+06	1397058	1.02198e+06	1.32563e+06	1.20444e+06	1.32327e+06	1.27821e+06	502589	1.07216e+06	1.74211e+06	1.78411e+06	1.35977e+06	0.0559948	0.812047
Q8WYA6	CTNNBL1	8.11943e+06	8.51736e+06	9.31988e+06	7.38511e+06	7.59823e+06	8.8826e+06	7.7248e+06	9.04625e+06	8.63724e+06	8.48765e+06	9.57064e+06	8.32565e+06	0.0559347	0.429994
O00264	PGRMC1	3.89395e+07	3.51208e+07	3.47035e+07	4.16687e+07	3.87222e+07	3.76537e+07	3.83659e+07	4.45891e+07	3.4967e+07	4.11613e+07	3.96442e+07	3.70452e+07	0.0559229	0.409057
Q8IYQ7	THNSL1		380017	1.20316e+06	514483	1.54416e+06		977688	836131	836784	750986	1.47202e+06	804869	0.055881	0.892895
Q9Y3E0	GOLT1B	2.62151e+06	2.63152e+06	2.5194e+06	1.56906e+06	2.25664e+06	1.93144e+06	1.11271e+06	2.60756e+06	2.6935e+06	2.66887e+06	2.3919e+06	2.58911e+06	0.055854	0.776608
Q9UEU0	VTI1B					701017	809164	920726				756293	676947	0.0554091	0.78894
Q8IZ81	ELMOD2	9.17382e+06	1.86143e+06	9.04787e+06	9.62162e+06	8.80667e+06	9.11005e+06	8.81744e+06	8.51117e+06	7.88596e+06	8.78416e+06	9.09506e+06	6.38893e+06	0.0553134	0.81429
O75787	ATP6AP2		530569	512377	4.11836e+06	4.18751e+06	4.03684e+06		2.75879e+06	651864		4.93437e+06		0.0552649	0.946015
P52926	HMGA2	3.36152e+07	3.50078e+07	3.62663e+07	4.7912e+07	3.32284e+07	3.62327e+07	4.46268e+07	3.73048e+07	3.23896e+07	3.98592e+07	4.12524e+07	3.54942e+07	0.055173	0.623997
O00399	DCTN6		524531				755880						664654	0.0540679	0.922699
P49756	RBM25	2.13296e+07	2.1621e+07	2.06198e+07	2.46224e+07	2.19857e+07	1.95321e+07	2.39168e+07	2.1564e+07	1.95904e+07	2.33832e+07	2.42677e+07	2.1919e+07	0.0538234	0.431573
Q9UL25	RAB21	7.66748e+06	9.69201e+06	8.84121e+06	9.92614e+06	9.38788e+06	1.08089e+07	8.97627e+06	7.45356e+06	9.42276e+06	1.10139e+07	1.17906e+07	9.7818e+06	0.0531872	0.653357
O95347	SMC2	1.67139e+07	16277070	1.65731e+07	1.16361e+07	1.46216e+07	1.5735e+07	1.41089e+07	1.50006e+07	2.0324e+07	1.67751e+07	1.39731e+07	1.47828e+07	0.0527215	0.662747
Q07955	SRSF1	2.21858e+08	2.18748e+08	2.14409e+08	2.54277e+08	2.37476e+08	2.31846e+08	2.36668e+08	2.35457e+08	2.09659e+08	2.42084e+08	2.70438e+08	2.3561e+08	0.0527113	0.410272
Q8WVK2	SNRNP27	1.78661e+06	1.65344e+06	1.80659e+06	1.55396e+06	1.70223e+06	1.85523e+06	1.7308e+06	1.84296e+06	1.99899e+06	1.53625e+06	1.41903e+06	2.21498e+06	0.052646	0.628207
O14910	LIN7A	3.19127e+06	3.07153e+06	2.6666e+06	3.03262e+06	2.55138e+06	1.70213e+06	3.40113e+06	2.30666e+06	2.7753e+06	2.93558e+06	2.9049e+06	2.49073e+06	0.0523143	0.722508
Q9GZU8	PSME3IP1	277736	265013	272959	253077	273053	226687	248598	190670	152528	366670	364696	303092	0.0521443	0.801762
O60814	H2BC12	1.10293e+09	1.12165e+09	1.13296e+09	1.22575e+09	1.0865e+09	1.10363e+09	1.12817e+09	1.3365e+09	1.01691e+09	1.23518e+09	1.27113e+09	1.0343e+09	0.0520347	0.48561
P42696	RBM34	7.43214e+06	7.82438e+06	4.29667e+06	6.54598e+06	5.83034e+06	5.08427e+06	6.69855e+06	6.8402e+06	5.83802e+06	6.26214e+06	6.61348e+06	6.11315e+06	0.0517484	0.704841
P10412	H1-4	8.69322e+07	6.82964e+07	6.82331e+07	1.22156e+08	8.55795e+07	8.43253e+07	1.00506e+08	9.41915e+07	7.29755e+07	9.04992e+07	8.86209e+07	8.75506e+07	0.0517329	0.730969
P34896	SHMT1	3.46835e+06	4.38789e+06	4.31263e+06	2.86458e+06	4.209e+06	2.54299e+06	2.61212e+06	3.21356e+06	5.40674e+06	3.6068e+06	2.57221e+06	5.16927e+06	0.0517257	0.830515
Q92620	DHX38	1.39236e+06	2.27239e+06	2.00996e+06	1.56093e+06	2.1012e+06	2.33866e+06	1.72923e+06	2.24218e+06	1.85823e+06	1.89016e+06	2.29698e+06	2.08461e+06	0.0516886	0.705789
Q5T4S7	UBR4	4.53107e+06	3.03712e+06	4.49375e+06	3.86968e+06	3.87759e+06	4.1437e+06	5.22593e+06	4.4826e+06	4.09757e+06	2.76745e+06	3.60133e+06	4.64579e+06	0.0513411	0.736316
Q15274	QPRT	2.99046e+07	3.1294e+07	3.08173e+07	2.58273e+07	3.1104e+07	3.02062e+07	3.02974e+07	2.92196e+07	3.53529e+07	2.82848e+07	2.92138e+07	3.32453e+07	0.0511088	0.460708
Q8N5A5	ZGPAT	1.92898e+07	1.47773e+07	1.5979e+07	1.97647e+07	1.71306e+07	1.62486e+07	1.72147e+07	1.97846e+07	1.66561e+07	1.74044e+07	1.85347e+07	1.73139e+07	0.0510691	0.518596
Q9UHG3	PCYOX1	3.29971e+07	3.9244e+07	4.10953e+07	3.23644e+07	3.70355e+07	3.63484e+07	3.28922e+07	4.02953e+07	4.00432e+07	4.23229e+07	3.72183e+07	3.41858e+07	0.0509351	0.538788
Q96DH6	MSI2	4.31484e+06	4.23649e+06	4.59506e+06	2.85194e+06	4.22001e+06	4.19425e+06	2.00288e+06	4.47679e+06	4.76032e+06	4.5429e+06	4.47135e+06	5.03398e+06	0.0508404	0.783085
Q8N4V1	MMGT1	913021	1.22004e+06	1.10194e+06	1.0011e+06	975677	1.00735e+06	1.3495e+06	1.14299e+06	871475	902962	982504	1.1914e+06	0.0505346	0.683301
P38571	LIPA	586403		351763		772458	404395		1.08701e+06	316015	239759			0.0505078	0.94354
Q9BY77	POLDIP3	1.12807e+07	1.33371e+07	1.26227e+07	1.16801e+07	1.14814e+07	1.1906e+07	1.07006e+07	1.29151e+07	1.23175e+07	1.34897e+07	1.339e+07	1.20574e+07	0.050239	0.44013
Q12996	CSTF3	1.17818e+07	1.1883e+07	1.11557e+07	9.9646e+06	1.19131e+07	9.96686e+06	1.02093e+07	1.15604e+07	1.19309e+07	1.18725e+07	1.31084e+07	1.03449e+07	0.0502186	0.515598
Q96JB3	HIC2	533993	489691	531498	846857	581112	573534	919422	604730	388468	568368	655214	544174	0.0493201	0.820813
P98194	ATP2C1	4.05684e+06	3.71556e+06	4.56595e+06	4.52105e+06	3.55499e+06	4.66557e+06	4.01301e+06	3.58914e+06	3.93786e+06	4.50412e+06	5.32074e+06	4.58468e+06	0.0491744	0.656647
Q9BYV8	CEP41	352411	201163	307417		364440	337435		350159	315449	304372			0.0487985	0.799617
P30876	POLR2B	2.56037e+07	2.80598e+07	2.35458e+07	2.46729e+07	2.44576e+07	2.66112e+07	2.36766e+07	2.82689e+07	2.43726e+07	2.70677e+07	2.93293e+07	2.54905e+07	0.0487312	0.45597
Q6P2Q9	PRPF8	1.97887e+08	2.0378e+08	1.93922e+08	1.84724e+08	1.83979e+08	1.93781e+08	1.82876e+08	2.06223e+08	1.98701e+08	2.09293e+08	2.13658e+08	1.86653e+08	0.0481841	0.299154
Q96GK7	FAHD2A	993296	927285	730103	1.00918e+06	812642	1.09223e+06	1.1495e+06	820720	1.0187e+06	970016	926590	867330	0.0479638	0.675706
Q9UKL0	RCOR1	2.98563e+06	3179979	2.63452e+06	2.57038e+06	2.84981e+06	2.31243e+06	2.27252e+06	2.98397e+06	2.75787e+06	3.2724e+06	2.92536e+06	2.87594e+06	0.0476608	0.628564
Q13740	ALCAM	3.77835e+07	3.77199e+07	3.83534e+07	3.27962e+07	3.65956e+07	3.55808e+07	2.97925e+07	4.14873e+07	3.85878e+07	3.6925e+07	3.77367e+07	4.16137e+07	0.047429	0.547011
Q9BV44	THUMPD3	2.93326e+06	3.86337e+06	3.62656e+06	2.29885e+06	3.59009e+06	3.79162e+06	2.59445e+06	3.6577e+06	3.926e+06	4.55625e+06	1.5546e+06	4.48573e+06	0.0473656	0.84021
Q92930	RAB8B	9.03797e+06	9.37159e+06	9.15546e+06	8.815e+06	8.33194e+06	8.83988e+06	8.53467e+06	9.42591e+06	9.06944e+06	9.88263e+06	9.64308e+06	8.77941e+06	0.0472595	0.274574
Q9Y282	ERGIC3	1.12542e+07	1.17159e+07	1.15708e+07	1.57785e+07	1.14361e+07	1.18752e+07	1.47674e+07	1.3429e+07	1.02703e+07	1.27985e+07	1.45033e+07	1.03067e+07	0.0471207	0.712667
Q9NR56	MBNL1			990720		221182	826381		1.01808e+06	385423				0.0466447	0.957203
Q8N684	CPSF7	2.32352e+07	1.41619e+07	2.3821e+07	2.04197e+07	2.42603e+07	2.26013e+07	2.12677e+07	2.01254e+07	2.39276e+07	2.30394e+07	2.30648e+07	2.12899e+07	0.0465654	0.680979
P09211	GSTP1	2.62957e+08	2.72379e+08	3.03916e+08	1.60848e+08	2.80792e+08	2.94116e+08	1.92648e+08	2.76717e+08	3.73559e+08	2.5488e+08	2.29546e+08	2.99135e+08	0.0463982	0.800953
Q7Z6E9	RBBP6	318880	425376	373081	525426	282591	289599	552232	307732	377566	267588	400878		0.0463028	0.848382
Q9BTV4	TMEM43	2.16216e+07	2.181e+07	2.36141e+07	1.65572e+07	2.17488e+07	2.22319e+07	1.54843e+07	2.49979e+07	2.38024e+07	2.45493e+07	2.22125e+07	2.06774e+07	0.0460718	0.70221
A6NH11	GLTPD2	583907			458999		490369	591955		242123	596526	627086	580505	0.0459699	0.873464
Q9H5Q4	TFB2M	5.71051e+06	3.44711e+06	5.99333e+06	1.19463e+06	5.82142e+06	6.52584e+06	6.73503e+06	4.44538e+06	3.70407e+06	4.79602e+06	4.21563e+06	5.72273e+06	0.0458252	0.874591
Q9Y6A9	SPCS1	8.4847e+06	7.5433e+06	7.6079e+06	8.82179e+06	7.26975e+06	7.20557e+06	8.93544e+06	8.81543e+06	6.18525e+06	8.74738e+06	8.43184e+06	7.32817e+06	0.0457011	0.641385
P00374	DHFR	584252	672129		317248	608908	562933			584733		471992	643358	0.0455183	0.849726
Q15836	VAMP3	1.46928e+07	1.39905e+07	1.37026e+07	1.70605e+07	1.3799e+07	1.42032e+07	1.67682e+07	1.39395e+07	1.44077e+07	1.49444e+07	1.57592e+07	1.44123e+07	0.0451957	0.505849
P48066	SLC6A11	317861	450547	408962	459166	298594	328429	508639	386117	331490	329586	399152	380226	0.0449597	0.767918
Q86Y07	VRK2	559904	500872	303051	433720	564065					478876		495666	0.044952	0.861304
Q9NPE3	NOP10	677521	823729	762940	290060	686875	784761	284271	721626	724708	898241	665157	859231	0.0449279	0.862756
Q9BSR8	YIPF4	5.90468e+06	6.75377e+06	6.97265e+06	7.37788e+06	7.32157e+06	7.28735e+06	6.65311e+06	6.8807e+06	6.63654e+06	7.69251e+06	7.71539e+06	7.35047e+06	0.0447384	0.491103
Q96SK2	TMEM209	596366	591924	675772	1.15056e+06	548669	586584	915540	734598	603139	664936	675296	687048	0.0447326	0.837032
Q9H845	ACAD9	5.16215e+07	5.17403e+07	5.50547e+07	6.01025e+07	5.08734e+07	5.64816e+07	5.29428e+07	5.63874e+07	5.4431e+07	5.4357e+07	5.63623e+07	6.16499e+07	0.0447065	0.395408
Q92538	GBF1	1.50166e+07	1.48589e+07	1.85091e+07	1.15199e+07	1.39309e+07	1.705e+07	1.38734e+07	1.6579e+07	1.73471e+07	1.5084e+07	1.47892e+07	1.60587e+07	0.0444844	0.681483
Q9BZK7	TBL1XR1	7.13148e+06	6.47431e+06	6.19603e+06	4.90439e+06	6.25186e+06	4.55649e+06	6.33891e+06	5.78939e+06	6.29811e+06	7.03531e+06	5.55031e+06	5.61173e+06	0.0443694	0.698718
P42025	ACTR1B	1.38013e+06	1.20337e+06	1.1909e+06		795596	1.32882e+06	40158.7	2.00033e+06	1.44445e+06	1.4484e+06	1.39521e+06	970481	0.0442459	0.909174
Q9Y2B0	CNPY2	3.86087e+07	4.2803e+07	4.34537e+07	1.2256e+07	4.06286e+07	3.61164e+07	1.74667e+07	4.19809e+07	4.35081e+07	3.77458e+07	4.0203e+07	3.95607e+07	0.0438413	0.863073
O15226	NKRF	5.93844e+06	6.92018e+06	7.36776e+06	7.41666e+06	6.43564e+06	7.11873e+06	8.75466e+06	5.64568e+06	7.68376e+06	7.99338e+06	6.89685e+06	5.48552e+06	0.0435455	0.727043
P17480	UBTF	1.63069e+07	1.5938e+07	1.48622e+07	1.25554e+07	1.55464e+07	1.48495e+07	1.14288e+07	1.55412e+07	1.52255e+07	1.8025e+07	1.68995e+07	1.5691e+07	0.043434	0.675305
O60762	DPM1	1.72706e+07	1.83627e+07	1.68228e+07	1.65774e+07	1.73008e+07	1.79426e+07	1.69088e+07	1.62115e+07	1.87897e+07	1.91752e+07	1.91366e+07	1.72214e+07	0.0431566	0.393237
Q15758	SLC1A5	1.42665e+07	14731712	1.47736e+07	1.27835e+07	1.27941e+07	1.41742e+07	1.41498e+07	1.42982e+07	1.39642e+07	1.54195e+07	1.45517e+07	1.36107e+07	0.0420525	0.380875
Q6P1J9	CDC73	4.67239e+07	57415676	5.45242e+07	3.83703e+07	4.59473e+07	5.15424e+07	4.00337e+07	5.05636e+07	5.27121e+07	5.42773e+07	4.9665e+07	5.59453e+07	0.0418705	0.698481
Q15369	ELOC	1.42815e+07	1.31917e+07	1.6128e+07	1.00061e+07	1.34781e+07	1.30202e+07	1.08431e+07	1.39445e+07	1.50618e+07	1.33743e+07	1.32338e+07	1.59726e+07	0.0412676	0.729035
Q92643	PIGK	4.80314e+06	5.80674e+06	5.70783e+06	3.2731e+06	4.96786e+06	5.35715e+06	3.01244e+06	5.98876e+06	5.42702e+06	5.86967e+06	5.67153e+06	4.81213e+06	0.0411572	0.812693
Q9NZZ3	CHMP5	1.22857e+06	1.25488e+06	1.31949e+06	1.11154e+06	1.07922e+06	1.31722e+06	1.18189e+06	1.12525e+06	1.3615e+06	1.10403e+06	1.39251e+06	1.35671e+06	0.0410458	0.615109
Q03701	CEBPZ	1.03566e+07	1.04113e+07	8.99213e+06	1.17503e+07	1.02218e+07	1.18977e+07	8.91247e+06	1.26023e+07	1.09689e+07	1.10108e+07	1.20646e+07	9.90381e+06	0.0409714	0.675326
O43447	PPIH	3.21422e+06	3.4898e+06	4.09255e+06	2.95787e+06	3.08739e+06	3.42553e+06	1.86877e+06	3.17107e+06	4.1605e+06	3.9414e+06	3.7518e+06	3.95754e+06	0.0409637	0.806381
Q13363	CTBP1	2.14536e+07	2.24396e+07	2.29952e+07	2.0443e+07	2.09563e+07	2.13889e+07	1.95816e+07	2.24516e+07	2.3423e+07	2.16985e+07	2.36586e+07	2.25775e+07	0.0407434	0.407806
Q9Y4P3	TBL2	1.3009e+07	1.45359e+07	1.38112e+07	1.24428e+07	1.16757e+07	1.22383e+07	1.33307e+07	1.42034e+07	1.20313e+07	1.66342e+07	1.09948e+07	1.27249e+07	0.04039	0.69459
Q9Y5Y0	FLVCR1	2.25198e+06	2.93691e+06	2.37405e+06	2.07509e+06	1.54294e+06	3.04351e+06	2.17202e+06	2.87108e+06	1.60001e+06	2.7115e+06	2.58549e+06	2.68246e+06	0.0398196	0.828698
P45880	VDAC2	1.80634e+08	1.96393e+08	1.9459e+08	2.08802e+08	1.95126e+08	2.03285e+08	1.96086e+08	2.02671e+08	1.88154e+08	2.12804e+08	2.10354e+08	2.01641e+08	0.0396877	0.332449
Q68CZ2	TNS3	3.61861e+06	4.06428e+06	2.65684e+06	2.83092e+06	2.76624e+06	1.7406e+06	3.74956e+06	2.74424e+06	3.75383e+06	1.98226e+06	2.70227e+06	3.23493e+06	0.0394144	0.854683
Q9UBV8	PEF1	1.9635e+06	1.96175e+06	2.13843e+06	1.64613e+06	1.76875e+06	1.86882e+06	1.52853e+06	2.4199e+06	2.16899e+06	1.98879e+06	1.98434e+06	1.57098e+06	0.0393979	0.745634
P60468	SEC61B	3.58259e+07	3.71094e+07	3.30376e+07	4.19038e+07	3.1802e+07	3.46093e+07	3.59466e+07	3.30858e+07	3.39449e+07	4.42262e+07	3.65227e+07	3.64629e+07	0.0391915	0.660778
O95562	SFT2D2	951855	827087	709321	1.2865e+06	1.13124e+06	1.19745e+06	1.16304e+06	742299	948496	1.06388e+06	1.16229e+06	1.19144e+06	0.0391724	0.814141
Q96KR1	ZFR	1.15467e+07	1.07278e+07	1.15971e+07	1.14403e+07	1.0643e+07	1.20383e+07	1.22752e+07	1.04741e+07	1.0325e+07	1.18491e+07	1.34717e+07	1.14658e+07	0.0390955	0.569112
P62805	H4C1	9.43073e+09	9.74661e+09	9.84579e+09	1.1126e+10	9.37396e+09	9.60693e+09	1.04981e+10	1.06635e+10	9.08038e+09	1.06001e+10	1.06307e+10	9.26772e+09	0.0387674	0.518977
P28799	GRN	1.60435e+06	1.7188e+06	1.62474e+06	2.08368e+06	1.49614e+06	1.77096e+06	1.71742e+06	1.40218e+06	1.38546e+06	2.09201e+06	2.17719e+06	1.8028e+06	0.0384829	0.777107
Q05682	CALD1	9.1197e+07	9.18034e+07	9.74172e+07	9.07251e+07	8.96671e+07	8.94591e+07	9.39923e+07	8.52329e+07	1.02761e+08	9.35255e+07	9.13983e+07	9.82247e+07	0.0384572	0.383115
Q96MX6	DNAAF10	645300	818986	670669	220170	748960	777640	112793	1.3808e+06	656183		507526		0.0382287	0.943459
O94913	PCF11	1.00501e+06	1.03913e+06	1.47563e+06	1.01969e+06	1.30043e+06	1.86458e+06	1.23506e+06	1.18356e+06	1.28618e+06	1.50066e+06	1.36712e+06	1.33837e+06	0.0381569	0.819019
P35237	SERPINB6	4.41243e+06	4526532	4.6476e+06	2.36665e+06	4.68614e+06	2.97217e+06	1.54371e+06	4.23885e+06	3.76376e+06	4.44425e+06	4.59556e+06	5.65722e+06	0.0380978	0.882504
Q15005	SPCS2	1.03474e+07	1.30437e+07	1.17312e+07	1.01866e+07	1.22858e+07	1.1612e+07	1.04327e+07	1.23349e+07	1.23529e+07	1.27449e+07	1.29938e+07	1.01615e+07	0.0373283	0.662617
Q06210	GFPT1	9.73541e+07	1.02452e+08	1.04382e+08	7.28409e+07	1.01276e+08	1.03561e+08	9.04229e+07	9.58951e+07	1.19057e+08	9.31789e+07	8.88979e+07	1.09456e+08	0.0368213	0.726678
Q8WZA0	LZIC	5.0227e+06	5.28175e+06	4.47142e+06	4.07462e+06	6.15914e+06	5.16458e+06	4.88484e+06	4.57826e+06	6.0534e+06	5.06553e+06	4.75413e+06	5.61731e+06	0.0367851	0.734988
Q96IF1	AJUBA	674482	572772	539256	740246	825007	833192	791941	545598	787033	657162	632351	878938	0.0367819	0.806898
P51452	DUSP3	6.36389e+06	6986223	7.08651e+06	5.52685e+06	6.93695e+06	7.81409e+06	6.41839e+06	5.7217e+06	8.45504e+06	6.8204e+06	6.25279e+06	8.09502e+06	0.0366937	0.754115
Q9UJV9	DDX41	3.83156e+06	3.28408e+06	3.46174e+06	3.40616e+06	4.27865e+06	3.8794e+06	3.85769e+06	4.13465e+06	2.87746e+06	4.06438e+06	4.3214e+06	3.44411e+06	0.0359139	0.734442
P11279	LAMP1	2.13338e+07	2.0328e+07	1.95041e+07	2.13606e+07	2.12498e+07	1.82268e+07	2.00534e+07	2.08115e+07	1.9736e+07	2.22657e+07	2.1317e+07	2.08842e+07	0.035792	0.440342
Q86UP2	KTN1	1.95476e+08	2.06072e+08	2.07718e+08	1.99594e+08	2.01021e+08	1.9728e+08	1.98135e+08	2.00355e+08	1.97865e+08	2.17716e+08	2.16119e+08	2.07274e+08	0.0357688	0.252025
O00754	MAN2B1	7.94623e+06	8.1985e+06	8.43089e+06	6.5769e+06	8.56887e+06	7.62845e+06	5.49025e+06	9.16243e+06	1.00995e+07	8.31183e+06	7.66515e+06	7.80242e+06	0.0355633	0.785608
P00491	PNP	1.589e+07	1.79445e+07	1.84941e+07	7.3652e+06	1.5652e+07	1.73591e+07	5.89359e+06	1.48291e+07	2.05879e+07	1.72836e+07	1.77914e+07	1.86269e+07	0.0354707	0.890105
Q96EC8	YIPF6	5.78316e+06	5540827	4.45431e+06	6.10485e+06	5.40273e+06	8.11394e+06	6.46612e+06	7.80011e+06	5.19058e+06	5.2784e+06	6.05382e+06	5.49023e+06	0.0354024	0.823603
P30153	PPP2R1A	3.349e+07	3.45457e+07	3.62915e+07	2.40153e+07	4.03058e+07	4.07362e+07	3.33748e+07	4.30881e+07	4.51668e+07	2.87591e+07	3.25243e+07	3.15852e+07	0.0348123	0.822438
Q9H0L4	CSTF2T	2.55806e+06	2.75595e+06	2.2749e+06	2.90308e+06	2.95747e+06	2.26596e+06	2.58568e+06	2.63719e+06	2.70134e+06	2.52857e+06	3.16021e+06	2.48332e+06	0.0345493	0.699162
P04844	RPN2	2.53968e+08	2.64499e+08	2.51039e+08	1.8415e+08	2.49359e+08	2.57421e+08	1.86645e+08	2.90455e+08	2.62325e+08	2.72177e+08	2.55905e+08	2.28287e+08	0.034512	0.766178
P08195	SLC3A2	4.99374e+07	5.53251e+07	5.32981e+07	4.17005e+07	5.26394e+07	5.12842e+07	4.61499e+07	5.32698e+07	5.22748e+07	5.45107e+07	5.01222e+07	5.51984e+07	0.0344041	0.618177
Q16822	PCK2	1.34225e+07	1.4865e+07	1.53731e+07	9.04869e+06	1.20205e+07	1.40342e+07	9.89159e+06	1.42215e+07	1.39066e+07	1.54049e+07	1.39504e+07	1.32883e+07	0.0343768	0.799975
Q86TB9	PATL1	4.05376e+06	4.31176e+06	4.62355e+06	3.07447e+06	4.59171e+06	4.22145e+06	4.02417e+06	4.17986e+06	4.57011e+06	3.75198e+06	4.07488e+06	4.86818e+06	0.0339574	0.736104
Q5VIR6	VPS53	297952	209843	207785	78536.7	261012	278049	260978	193963					0.0338437	0.934032
P62873	GNB1	1.64237e+07	1.58219e+07	1.48104e+07	1.38173e+07	1.30872e+07	1.55334e+07	1.54635e+07	1.53874e+07	1.28178e+07	1.62484e+07	1.55483e+07	1.6139e+07	0.033627	0.639309
P37268	FDFT1	3.77714e+07	3.49133e+07	3.70962e+07	3.32117e+07	3.63146e+07	3.79449e+07	3.16823e+07	3.89773e+07	3.45993e+07	4.01535e+07	3.86037e+07	3.82551e+07	0.0329506	0.593206
Q13510	ASAH1	9.89879e+06	8.11022e+06	1.06688e+07	9.97696e+06	8.03366e+06	1.03897e+07	9.28992e+06	9.29355e+06	1.05352e+07	9.78722e+06	1.05436e+07	8.94598e+06	0.03292	0.695942
Q96EK4	THAP11	181531	271584	264658	188076	303847	228976		189416	207141	201141	283859	344975	0.0328817	0.877592
Q9NTJ5	SACM1L	4.88531e+07	4.90192e+07	4.95556e+07	5.48147e+07	4.9215e+07	5.12071e+07	5.3483e+07	4.96448e+07	4.79335e+07	5.42753e+07	5.45442e+07	4.97008e+07	0.0325994	0.457618
Q9UKN8	GTF3C4	878698	713344	731964	770275	644952	834419	905346	570883	823791	800309	780199	796885	0.0323642	0.768366
P48507	GCLM	8.73359e+06	9.50664e+06	9.29779e+06	7.58836e+06	9.21272e+06	9.05411e+06	6.79305e+06	8.67752e+06	1.07514e+07	9.27256e+06	8.55611e+06	1.05418e+07	0.0320448	0.767876
Q9H089	LSG1	2.70247e+06	3.1242e+06	2.92836e+06	2.12588e+06	2.45564e+06	2.50037e+06	2.12785e+06	2.61407e+06	2.38178e+06	2.85751e+06	2.96417e+06	3.24189e+06	0.0315676	0.796866
O00151	PDLIM1	5.44811e+07	5.64303e+07	5.73276e+07	4.06718e+07	5.33008e+07	5.30094e+07	4.37978e+07	4.99892e+07	6.43479e+07	5.1999e+07	5.02359e+07	6.17059e+07	0.031037	0.782675
Q9H1E5	TMX4	3.72321e+06	3799083	3.83333e+06	4.23097e+06	4.0143e+06	3.13789e+06	3.70795e+06	4.92385e+06	3.49901e+06	3.97523e+06	4.03992e+06	3.08573e+06	0.0309383	0.786131
P83111	LACTB	1.14597e+07	1.12578e+07	1.291e+07	1.04226e+07	1.43893e+07	1.23444e+07	7.68748e+06	1.5505e+07	1.30113e+07	1.28737e+07	1.31554e+07	1.21238e+07	0.0308462	0.831034
Q8NEC7	GSTCD	49083.8	91509.3			41336.7	55732.3		63694.4			57700.2		0.0307936	0.942652
Q9NVU7	SDAD1	5.31798e+06	5.37446e+06	5.78021e+06	6.62355e+06	6.26013e+06	6.24547e+06	7.37905e+06	5.04342e+06	5.60931e+06	5.02117e+06	6.14202e+06	7.16844e+06	0.0305373	0.793488
P07108	DBI	1.2573e+08	1.12831e+08	1.33855e+08	7.94821e+07	1.14815e+08	1.10747e+08	8.62373e+07	1.11025e+08	1.47118e+08	1.09706e+08	9.60135e+07	1.41697e+08	0.0302154	0.852473
Q6P587	FAHD1	6.94642e+06	7.55767e+06	7.23329e+06	3.08049e+06	7.08209e+06	7.45496e+06	3.6374e+06	7.0771e+06	7.80715e+06	7.45636e+06	7.28299e+06	6.92624e+06	0.0301938	0.88557
Q9P2X0	DPM3	2.36544e+06	2.37226e+06	2.0478e+06	3.11425e+06	1.71274e+06	2.58766e+06	2.82109e+06	2.19369e+06	1.868e+06	2.48114e+06	2.81198e+06	2.32449e+06	0.0301865	0.84309
P09661	SNRPA1	5.16536e+07	5.33035e+07	5.13582e+07	3.63647e+07	5.28207e+07	5.11327e+07	4.82336e+07	5.12085e+07	4.77691e+07	5.20486e+07	5.47533e+07	4.88626e+07	0.0300446	0.72341
P25208	NFYB	660627	750940	718296	675242	530898	574081	667000	612925	655645	548976	489189	1.01854e+06	0.0300119	0.872512
O60701	UGDH	7.90073e+07	8.27843e+07	8.83067e+07	7.14912e+07	8.63348e+07	9.23386e+07	7.80066e+07	8.83837e+07	1.00311e+08	7.90187e+07	7.52885e+07	8.96818e+07	0.0297623	0.730287
Q8N766	EMC1	1.62586e+07	1.82691e+07	1.73498e+07	2.00506e+07	1.64814e+07	1.6749e+07	1.77298e+07	2.15004e+07	1.57292e+07	1.67277e+07	1.69549e+07	1.86812e+07	0.0293966	0.72935
Q8N8A6	DDX51	929256	908270	914459	1.28056e+06	987572	2.16465e+06	1.41564e+06	1.25934e+06	2.53462e+06	673049	600309	849122	0.0292818	0.946436
P20962	PTMS	1.21213e+07	1.50837e+07	1.41937e+07	6.45013e+06	1.54624e+07	1.46525e+07	6.86976e+06	1.33175e+07	1.62325e+07	1.29918e+07	1.38939e+07	1.62366e+07	0.0289136	0.896785
Q86YP4	GATAD2A	7.52082e+06	5.30418e+06	5.61152e+06	6.03163e+06	5.75144e+06	5.18158e+06	4.81719e+06	6.2229e+06	6.68386e+06	5.58583e+06	6.72915e+06	6.07812e+06	0.0288826	0.799
O15027	SEC16A	1.73802e+07	1.91947e+07	1.74625e+07	1.6915e+07	1.76001e+07	1.70508e+07	1.87685e+07	1.61665e+07	1.89e+07	1.7987e+07	1.76338e+07	1.82762e+07	0.0287916	0.516318
Q8TCT9	HM13	8.50187e+07	8.902e+07	8.82286e+07	9.29809e+07	7.81581e+07	8.78106e+07	8.36332e+07	9.4983e+07	8.46583e+07	8.99147e+07	9.19702e+07	8.65589e+07	0.0287782	0.53464
Q9ULW0	TPX2	2.58514e+07	2.66556e+07	2.51549e+07	2.58609e+07	2.78039e+07	2.47169e+07	2.38249e+07	2.80262e+07	2.51288e+07	3.00817e+07	3.06656e+07	2.14351e+07	0.0285492	0.746324
Q5SY16	NOL9	4.7752e+06	4.78683e+06	5.61862e+06	4.03227e+06	4.70228e+06	5.31387e+06	3.47957e+06	4.609e+06	5.06713e+06	5.58328e+06	5.37056e+06	5.70151e+06	0.0284435	0.815835
P78347	GTF2I	7.75417e+07	8.39247e+07	7.18774e+07	8.4962e+07	8.88413e+07	8.75652e+07	9.11455e+07	7.75725e+07	8.66727e+07	8.61125e+07	8.60124e+07	7.68781e+07	0.0279603	0.655772
P18887	XRCC1	5.05141e+06	6.31616e+06	4.44277e+06	4.46029e+06	4.964e+06	4.18142e+06	4.50668e+06	4.85046e+06	5.676e+06	5.03819e+06	4.76636e+06	5.14959e+06	0.0277474	0.79325
Q9UEY8	ADD3	1.94197e+07	1.77218e+07	1.46906e+07	1.64949e+07	1.80518e+07	1.59068e+07	1.46302e+07	1.69428e+07	1.80496e+07	1.75424e+07	1.68772e+07	2.01716e+07	0.0269446	0.756579
P23142	FBLN1		282267		153650	261097	358666		365481	222782	344989	182752	228340	0.026802	0.931357
Q92878	RAD50	735946	2.99113e+06	3.40086e+06	3.83135e+06	2.89154e+06	2.87702e+06	892579	3.6007e+06	2.92801e+06	2.76747e+06	3.37437e+06	3.47614e+06	0.0266121	0.9328
Q96CW1	AP2M1	4.03442e+07	4.12004e+07	4.4691e+07	4.39519e+07	4.08724e+07	4.50058e+07	3.78599e+07	3.60436e+07	5.12313e+07	4.50078e+07	4.93422e+07	4.13265e+07	0.0264916	0.77126
P30533	LRPAP1	1.37556e+08	1.39915e+08	1.43514e+08	1.59606e+08	1.43122e+08	1.40603e+08	1.48788e+08	1.40819e+08	1.38209e+08	1.54924e+08	1.57889e+08	1.39644e+08	0.0263937	0.585397
Q9P2E9	RRBP1	6.62958e+08	6.65443e+08	6.58704e+08	7.60216e+08	6.54144e+08	6.52571e+08	7.37395e+08	6.54179e+08	6.42264e+08	7.07253e+08	7.0854e+08	6.78067e+08	0.0259782	0.598204
P49916	LIG3	3.11883e+07	2.93996e+07	2.81079e+07	3.33201e+07	3.04026e+07	3.14634e+07	3.58868e+07	2.8775e+07	2.764e+07	3.10618e+07	3.48284e+07	2.8914e+07	0.0250744	0.741178
P20073	ANXA7	2.63714e+07	2.71632e+07	2.79383e+07	2.78493e+07	2.66754e+07	2.72542e+07	2.71365e+07	2.89906e+07	2.867e+07	2.52975e+07	2.50502e+07	3.09595e+07	0.024991	0.634884
Q9NPA8	ENY2	6.80177e+06	6.31895e+06	6.34893e+06	6.06351e+06	8.2391e+06	7.58201e+06	6.67521e+06	6.95084e+06	7.70128e+06	7.91066e+06	6.97583e+06	5.85712e+06	0.0247875	0.800325
P62937	PPIA	9.38213e+08	9.4429e+08	1.00089e+09	7.29751e+08	8.95855e+08	9.51173e+08	8.40724e+08	9.07578e+08	1.09047e+09	8.24029e+08	8.0643e+08	1.08342e+09	0.0242319	0.818735
P62875	POLR2L	3.80177e+06	5.12654e+06	4.825e+06	4.40778e+06	4.50734e+06	5.07976e+06	3.13485e+06	4.99422e+06	5.35548e+06	5.23287e+06	4.59544e+06	4.90507e+06	0.0242195	0.844528
P11233	RALA	9.24808e+06	8.99541e+06	8.72648e+06	8.75383e+06	8.90795e+06	7.82693e+06	8.96649e+06	9.34233e+06	8.50234e+06	8.42536e+06	9.11368e+06	8.98879e+06	0.0240091	0.56484
P05387	RPLP2	1.87359e+08	166439294	1.99588e+08	1.90412e+08	1.83408e+08	1.712e+08	1.94579e+08	1.92535e+08	1.80956e+08	1.69562e+08	1.76259e+08	2.02918e+08	0.0239702	0.679193
Q9H910	JPT2	1.77977e+07	1.78392e+07	1.96671e+07	1.67152e+07	1.91669e+07	1.92128e+07	1.8177e+07	1.86912e+07	2.0464e+07	1.59885e+07	1.6966e+07	2.19588e+07	0.0239338	0.76729
Q15437	SEC23B	2.4286e+06	2.24407e+06	1.55051e+06	640105	2.44654e+06	2.22928e+06	2.61759e+06	2.55921e+06	1.81822e+06	1.23707e+06	1.72895e+06	1.77029e+06	0.023834	0.931258
Q92786	PROX1	2.15986e+07	2.72365e+07	2.54973e+07	2.6109e+07	2.37601e+07	2.42041e+07	2.55334e+07	2.29042e+07	2.61937e+07	2.38271e+07	2.69725e+07	2.54406e+07	0.0237748	0.695572
O75494	SRSF10	6.60361e+06	7.94074e+06	7.59254e+06	5.36845e+06	7.90003e+06	7.23005e+06	4.7407e+06	8.04597e+06	7.35433e+06	8.25042e+06	8.55223e+06	6.39818e+06	0.0237078	0.871963
O14497	ARID1A	1.28823e+07	1.13807e+07	9.3794e+06	1.20476e+07	1.10982e+07	1.06995e+07	1.2199e+07	1.22721e+07	8.33602e+06	1.21894e+07	1.45733e+07	9.0207e+06	0.0233825	0.866917
P17900	GM2A	196721	294245						289452	209521				0.0233388	0.955144
O95394	PGM3	2.94347e+07	3.07985e+07	3.00355e+07	2.42195e+07	3.18807e+07	3.1975e+07	2.61261e+07	2.87715e+07	3.75574e+07	2.8692e+07	2.62066e+07	3.38841e+07	0.0232215	0.831289
Q92604	LPGAT1	2.34829e+06	2.36723e+06	2.52818e+06	2.13412e+06	2.54893e+06	2.22216e+06	2.51386e+06	3.40549e+06	2.06315e+06	2.28284e+06	2.04508e+06	2.06505e+06	0.0229183	0.870264
Q99547	MPHOSPH6	726630	376022	414023	1.03019e+06	585953	573676	676199	776969	350626	436846	688567	836506	0.0228688	0.938701
Q9H3P7	ACBD3	1.54833e+07	1.51524e+07	1.47587e+07	1.63521e+07	1.50707e+07	1.33717e+07	1.57176e+07	1.41191e+07	1.52157e+07	1.46639e+07	1.56708e+07	1.6234e+07	0.022728	0.649312
P48739	PITPNB	2.12353e+07	2.04261e+07	2.15347e+07	2.25147e+07	2.24081e+07	2.4126e+07	2.50491e+07	2.05765e+07	2.12771e+07	2.24498e+07	2.24867e+07	2.2495e+07	0.0226159	0.677585
Q96SB4	SRPK1	638345	564151	364496	494513	698404	465627	612877	479196					0.0224927	0.932628
Q7Z417	NUFIP2	8.31127e+07	7.47475e+07	7.5856e+07	8.29886e+07	7.12005e+07	7.91225e+07	8.85515e+07	8.21423e+07	6.90146e+07	7.87128e+07	7.82559e+07	7.75771e+07	0.0221519	0.718731
P19174	PLCG1	3.17479e+06	3.10206e+06	2.86018e+06	2.10141e+06	1.95737e+06	2.71156e+06	2.61571e+06	3.23359e+06	2.89017e+06	2.27118e+06	2.42625e+06	2.71607e+06	0.0221033	0.873876
Q9NQT8	KIF13B	300530	428988	321990		374556	441651		410290	418018	406984	300896	359907	0.0217569	0.877525
Q9BSH4	TACO1	963564	1.02551e+06	1.18388e+06	1.27221e+06	1.18874e+06	837611	1.24335e+06	1.08938e+06	873586	1.18004e+06	1.1275e+06	1.05568e+06	0.0216893	0.851078
Q4V328	GRIPAP1	5.13282e+06	5.32966e+06	3.90516e+06	4.05157e+06	5.22178e+06	5.27126e+06	6.2118e+06	3.73984e+06	5.87349e+06	4.02013e+06	3.97336e+06	5.52768e+06	0.0214978	0.892635
Q8NBS9	TXNDC5	1.86781e+08	1.89201e+08	1.86279e+08	1.80538e+08	1.77078e+08	1.87197e+08	1.73509e+08	2.0092e+08	1.82636e+08	1.97218e+08	1.89668e+08	1.7964e+08	0.0213646	0.572742
Q15417	CNN3	3.63362e+07	4.14805e+07	4.28422e+07	3.66293e+07	4.64979e+07	4.39161e+07	3.15864e+07	3.98055e+07	4.55226e+07	4.34561e+07	4.11379e+07	4.97826e+07	0.0207534	0.846443
P61960	UFM1	5.85023e+06	6.84831e+06	6.43255e+06	3.42319e+06	6.50184e+06	6.48514e+06	4.12937e+06	5.73072e+06	7.83861e+06	6.02514e+06	5.88271e+06	6.44931e+06	0.0207387	0.906448
O43390	HNRNPR	8.04814e+07	8.78464e+07	8.76285e+07	5.37595e+07	8.17051e+07	7.51807e+07	4.90934e+07	8.36708e+07	8.29962e+07	8.83354e+07	9.22436e+07	7.69573e+07	0.0205536	0.894104
P08962	CD63	9.17142e+06	1.16006e+07	1.08898e+07	9.4148e+06	8.95141e+06	9.43845e+06	7.86257e+06	8.97024e+06	1.08476e+07	1.09243e+07	1.13817e+07	1.03231e+07	0.020307	0.846234
P08240	SRPRA	1.08092e+07	1.14258e+07	1.10256e+07	1.23431e+07	1.03845e+07	1.18258e+07	1.0215e+07	1.21841e+07	9.42578e+06	1.21383e+07	1.28159e+07	1.1996e+07	0.020302	0.799685
P07858	CTSB	8.4286e+07	8.0503e+07	8.30666e+07	9.18054e+07	8.82394e+07	8.70243e+07	9.24575e+07	8.47512e+07	8.06891e+07	9.03584e+07	9.03467e+07	8.33802e+07	0.0196414	0.651537
Q9BWJ5	SF3B5	1.02388e+07	9.98737e+06	1.03622e+07	8.45695e+06	8.44883e+06	8.01615e+06	8.82699e+06	9.65417e+06	9.39476e+06	9.9812e+06	9.50411e+06	8.9035e+06	0.0194754	0.79312
Q9P1F3	ABRACL	5.85465e+06	7.06378e+06	6.30817e+06	1.15242e+06	6.30639e+06	7.31522e+06	1.20177e+06	6.75668e+06	7.69084e+06	8.58964e+06	5.64643e+06	4.57506e+06	0.0193784	0.958141
Q86U42	PABPN1	4.28609e+07	3.99034e+07	3.9234e+07	4.37429e+07	4.17135e+07	3.97644e+07	4.2635e+07	3.67313e+07	3.71259e+07	4.26651e+07	4.90792e+07	4.23205e+07	0.0193474	0.785987
O43399	TPD52L2	1.60932e+07	17043625	1.65853e+07	1.04493e+07	1.61301e+07	1.59238e+07	1.21125e+07	1.55132e+07	1.89502e+07	1.60594e+07	1.32692e+07	1.75469e+07	0.0190529	0.890423
P49585	PCYT1A	5.41635e+06	3161566	3.19125e+06	2.7975e+06	4.5911e+06	4.44677e+06	2.18951e+06	6.32639e+06	3.61412e+06	2.89631e+06	4.49369e+06	4.3968e+06	0.0189604	0.944224
P26572	MGAT1	5.12098e+06	5.2401e+06	4.51162e+06	4.97405e+06	5.27132e+06	5.1596e+06	4.67105e+06	5.54105e+06	3.08374e+06	5.77501e+06	5.98804e+06	5.61648e+06	0.0188261	0.888323
Q9Y672	ALG6	2.51336e+06	2.12025e+06	2.07121e+06	2.40622e+06	1.95292e+06	2.31713e+06	2.3332e+06	2.01799e+06	1.98796e+06	2.63286e+06	2.16837e+06	2.41641e+06	0.0188209	0.832029
Q16629	SRSF7	5.90719e+07	5.80999e+07	5.23104e+07	6.82136e+07	6.70709e+07	5.95341e+07	5.81717e+07	5.73144e+07	5.67914e+07	6.93643e+07	7.15982e+07	5.5821e+07	0.0187289	0.837297
O43172	PRPF4	1.1511e+07	1.17139e+07	1.21151e+07	1.34669e+07	1.3033e+07	1.36712e+07	1.26948e+07	1.25223e+07	1.18125e+07	1.19842e+07	1.53433e+07	1.21391e+07	0.0186975	0.807455
Q15287	RNPS1	1.86396e+07	2.14519e+07	1.99764e+07	1.54587e+07	1.7954e+07	1.86497e+07	1.32266e+07	2.00605e+07	1.98276e+07	2.17651e+07	1.97335e+07	1.89554e+07	0.0183906	0.872457
O43809	NUDT21	4.67927e+07	4.52122e+07	4.50937e+07	4.21611e+07	4.99051e+07	4.89575e+07	4.38601e+07	4.38968e+07	4.92795e+07	4.88073e+07	4.83275e+07	4.74941e+07	0.0182626	0.707152
O95793	STAU1	4.45179e+07	4.38424e+07	4.52533e+07	3.51448e+07	4.23738e+07	4.02385e+07	3.84407e+07	4.2511e+07	4.80188e+07	4.10388e+07	3.9499e+07	4.49827e+07	0.0177979	0.811082
Q9NQG5	RPRD1B	9.33848e+06	1.03291e+07	1.01404e+07	7.60297e+06	8.87482e+06	9.93248e+06	7.87695e+06	1.14142e+07	1.04219e+07	8.94815e+06	8.29292e+06	9.95772e+06	0.0176906	0.870437
Q7LGA3	HS2ST1	1.00307e+07	1.10445e+07	1.00748e+07	8.25889e+06	1.09894e+07	9.85757e+06	8.24304e+06	1.04715e+07	1.01813e+07	1.11528e+07	1.13219e+07	9.62188e+06	0.0175277	0.846904
O75475	PSIP1	2.50245e+07	2.71509e+07	2.60373e+07	2.83993e+07	2.42004e+07	2.52049e+07	2.92391e+07	2.46639e+07	2.32243e+07	2.69969e+07	2.93374e+07	2.44586e+07	0.0174902	0.802583
O43264	ZW10	3.46972e+06	3.96454e+06	3.99052e+06	2.46058e+06	4.19049e+06	5.58755e+06	1.99153e+06	5.04383e+06	4.70566e+06	3.62148e+06	4.44183e+06	4.147e+06	0.0174498	0.938865
Q92485	SMPDL3B	920675	877803	850099	1.01282e+06	669153	799822	1.01679e+06	1.05368e+06	689039	881863	812310	737803	0.0170835	0.896904
P11021	HSPA5	2.26304e+09	2.31898e+09	2.41423e+09	2.40245e+09	2.31836e+09	2.26667e+09	2.32797e+09	2.37657e+09	2.20531e+09	2.4375e+09	2.39308e+09	2.40979e+09	0.0170739	0.534779
P50402	EMD	1.24409e+06	1.33332e+06	1.57479e+06		900770	1.18012e+06	939879	1.79311e+06	1.49762e+06	826541	1.34805e+06	1.16333e+06	0.0170313	0.939644
P48728	AMT	1.12632e+06	1.3669e+06	1.25676e+06	1.39274e+06	1.25652e+06	1.00562e+06	1.22844e+06	998329	1.15259e+06	1.32518e+06	1.35651e+06	1.43081e+06	0.0168508	0.871944
Q99519	NEU1	2.85161e+07	2.89242e+07	2.70536e+07	2.72418e+07	2.77045e+07	2.63132e+07	2.68813e+07	2.78004e+07	2.52213e+07	2.97256e+07	3.12936e+07	2.67419e+07	0.0165357	0.753031
P27707	DCK	1.91975e+06	2.1068e+06	1.53793e+06	1.24627e+06	1.74194e+06	1.84049e+06	1.50607e+06	1.74757e+06	1.98681e+06	1.67817e+06	1.51175e+06	2.08243e+06	0.0165103	0.902104
O94903	PLPBP	6.41587e+06	7.51891e+06	5.23709e+06	2.75292e+06	7.53802e+06	7.45537e+06	4.9913e+06	6.0623e+06	7.24576e+06	5.46861e+06	6.33673e+06	7.23584e+06	0.0164117	0.936317
P23246	SFPQ	3.53046e+08	3.64687e+08	3.5223e+08	3.26075e+08	3.38171e+08	3.41313e+08	3.09649e+08	3.55302e+08	3.41888e+08	3.73656e+08	4.02816e+08	3.15804e+08	0.0163075	0.804218
Q9H9E3	COG4	2.19351e+06	3.32878e+06	3.07842e+06	1.94161e+06	1.76981e+06	2.33087e+06	2.01737e+06	2.80062e+06	2.42369e+06	2.1601e+06	2.95776e+06	2.44884e+06	0.0162031	0.927508
Q96TC7	RMDN3	4.53385e+06	4.6964e+06	4.57463e+06	4.52922e+06	4.71389e+06	4.67754e+06	4.81653e+06	4.4284e+06	4.40805e+06	5.03735e+06	4.86901e+06	4.47758e+06	0.0161133	0.660971
Q9UP83	COG5	664234	821565	1.14985e+06	1.52452e+06	1.66243e+06	1.683e+06	768634	1.38659e+06	1.23779e+06	1.3425e+06	1.43405e+06	1.42027e+06	0.0161024	0.947358
Q9H5K3	POMK	1.52437e+07	1.33887e+07	1.28581e+07	1.22466e+07	1.17131e+07	1.30224e+07	1.65354e+07	1.25276e+07	1.30794e+07	1.22206e+07	1.16311e+07	1.33506e+07	0.0159439	0.869847
A6NHR9	SMCHD1	1.3531e+07	1.20797e+07	1.1598e+07	1.42044e+07	1.04196e+07	1.10215e+07	1.40774e+07	1.1509e+07	1.2149e+07	1.17377e+07	1.30004e+07	1.11903e+07	0.0159416	0.85948
P49257	LMAN1	9.2413e+07	9.92792e+07	9.91739e+07	8.54726e+07	9.08181e+07	9.14264e+07	7.4784e+07	9.93959e+07	9.76031e+07	1.03953e+08	9.45543e+07	9.43897e+07	0.0156622	0.831899
Q8WX92	NELFB	4.34572e+06	4.44297e+06	3.86656e+06	4.07549e+06	4.19732e+06	3.80643e+06	3.75859e+06	4.77795e+06	3.98977e+06	3.98883e+06	4.18953e+06	4.298e+06	0.0155585	0.806424
O75643	SNRNP200	2.63324e+08	2.74733e+08	2.69565e+08	2.36262e+08	2.64465e+08	2.63772e+08	2.33109e+08	2.64993e+08	2.73757e+08	2.6527e+08	2.85982e+08	2.65786e+08	0.015314	0.762291
Q86Z14	KLB	3.65372e+06	3.42696e+06	3.23873e+06	5.9559e+06	2.98322e+06	3.1211e+06	4.89665e+06	2.93012e+06	2.81744e+06	4.14482e+06	3.97118e+06	3.85379e+06	0.0150307	0.945427
P55061	TMBIM6	1.25354e+06	1.38644e+06	1.16218e+06	1.14528e+06	1.33169e+06	1.1064e+06	1.2781e+06	1.06538e+06	1.20326e+06	1.40023e+06	1.27824e+06	1.23713e+06	0.0149308	0.845361
Q96C19	EFHD2	1.72005e+06	2.12339e+06	2.57907e+06	357729	2.5873e+06	1.06631e+06	1.89731e+06	437258	2.40544e+06	2.40979e+06	1.06426e+06	2.32527e+06	0.0145092	0.972361
P56211	ARPP19	1.11519e+06	1.74209e+06	1.42628e+06	573226	1.52865e+06	1.34769e+06	490431	1.46381e+06	2.05628e+06	1.15771e+06	1.20511e+06	1.43702e+06	0.0143365	0.962421
Q68CP9	ARID2	1.28566e+06	1.49893e+06	1.34868e+06	1.00124e+06	1.14424e+06	1.47385e+06	703998	1.24598e+06	1.42418e+06	1.32562e+06	1.50889e+06	1.61963e+06	0.0140154	0.936064
Q8N3C0	ASCC3	1.19445e+07	1.20562e+07	1.30451e+07	1.06966e+07	1.43972e+07	1.25595e+07	7.4411e+06	1.03667e+07	1.33182e+07	1.44378e+07	1.71064e+07	1.27581e+07	0.0140153	0.935056
Q15286	RAB35	1.82161e+06	1.86887e+06	1.77207e+06	1.03952e+06	698210	804301	1.90469e+06	1.34581e+06	1.26975e+06	1.42603e+06	1.20771e+06	928582	0.0139867	0.960894
O60925	PFDN1	2.3811e+06	2496285	2.89684e+06	1.90923e+06	2.64499e+06	2.13321e+06	1.93033e+06	2.2821e+06	3.39868e+06	1.91121e+06	2.26623e+06	2.81385e+06	0.0139726	0.933885
Q9H488	POFUT1	1.20142e+07	1.27052e+07	1.3263e+07	8.46788e+06	1.22809e+07	1.28839e+07	7.63873e+06	1.37149e+07	1.28969e+07	1.38273e+07	1.27745e+07	1.14485e+07	0.0137509	0.925297
Q99816	TSG101	2.63947e+06	3.77187e+06	3.98737e+06	2.66779e+06	3.82043e+06	2.56935e+06	2.32338e+06	3.71304e+06	3.70287e+06	3.11545e+06	3.03533e+06	3.75033e+06	0.0135877	0.933904
P13984	GTF2F2	2.78791e+06	2.31516e+06	2.66966e+06	2.00212e+06	2.89059e+06	2.47306e+06	1.59693e+06	2.53821e+06	2.78831e+06	2.45613e+06	3.35111e+06	2.54915e+06	0.0134072	0.93177
O75976	CPD	5.59561e+07	5.63678e+07	6.15305e+07	5.87836e+07	5.32909e+07	5.38445e+07	5.43661e+07	6.22012e+07	5.73154e+07	5.75144e+07	6.24699e+07	4.90197e+07	0.0131582	0.834646
P61024	CKS1B	4.99425e+06	3.88019e+06	4.73115e+06	3.61288e+06	3.31893e+06	3.46898e+06	4.24764e+06	4.84143e+06	5.32118e+06	3.6055e+06	2.57618e+06	3.63222e+06	0.0130269	0.942637
Q9NZJ9	NUDT4	2.27253e+06	1.99896e+06	2.12916e+06	2.39571e+06	1.88303e+06	1.62105e+06	3.31056e+06	2.20889e+06	1.87816e+06	1.55442e+06	1.82601e+06	1.63154e+06	0.0127442	0.951023
Q13247	SRSF6	4.87398e+07	4.7885e+07	4.52282e+07	5.76172e+07	5.0048e+07	4.84208e+07	5.25754e+07	4.2423e+07	4.68608e+07	5.165e+07	5.75247e+07	4.94307e+07	0.0121776	0.880157
P61619	SEC61A1	7.02336e+07	7.11991e+07	6.38629e+07	7.77632e+07	6.38916e+07	7.42455e+07	7.47578e+07	6.60869e+07	6.60973e+07	7.59698e+07	7.6091e+07	6.56702e+07	0.0118609	0.857208
Q5BKZ1	ZNF326	3.0782e+07	2.94755e+07	2.70265e+07	2.67111e+07	2.91557e+07	3.05828e+07	2.20846e+07	2.87818e+07	2.8967e+07	3.19737e+07	3.44702e+07	2.88756e+07	0.0117381	0.900213
Q9BUN8	DERL1	2.59151e+06	2.95326e+06	2.76223e+06	1.69859e+06	2.62475e+06	2.97179e+06	2.37571e+06	3.28806e+06	2.76977e+06	3.03773e+06	2.63818e+06	1.61856e+06	0.0115943	0.946681
Q04917	YWHAH	2.97369e+07	2.86726e+07	2.97893e+07	2.8702e+07	3.02161e+07	3.0702e+07	3.08934e+07	2.86149e+07	3.28595e+07	2.76008e+07	2.73523e+07	3.18983e+07	0.011317	0.821527
Q99439	CNN2	2.15972e+07	2.37165e+07	2.55239e+07	2.11435e+07	2.37331e+07	2.50579e+07	2.22221e+07	2.29291e+07	2.69588e+07	2.19624e+07	2.0623e+07	2.71781e+07	0.0112417	0.893665
Q9NYU2	UGGT1	9.63636e+07	1.03658e+08	9.911e+07	8.58461e+07	9.6789e+07	9.91374e+07	8.38186e+07	1.07649e+08	9.84873e+07	1.04181e+08	1.01788e+08	8.93535e+07	0.0108215	0.873614
Q16643	DBN1	1.127e+08	1.22789e+08	1.17714e+08	1.03999e+08	1.11398e+08	1.13803e+08	1.06167e+08	1.14912e+08	1.18857e+08	1.18924e+08	1.18099e+08	1.10466e+08	0.0105786	0.80771
P12270	TPR	1.23065e+08	1.29297e+08	1.3224e+08	1.30376e+08	1.29495e+08	1.21375e+08	1.25435e+08	1.30055e+08	1.18872e+08	1.36209e+08	1.31163e+08	1.29601e+08	0.0102971	0.765632
Q9Y5B9	SUPT16H	3.8939e+07	3.94632e+07	3.91078e+07	3.62536e+07	3.70555e+07	3.80936e+07	3.9149e+07	3.90644e+07	3.9534e+07	3.56427e+07	3.86158e+07	3.8532e+07	0.0102071	0.733909
P24390	KDELR1	1.09851e+06	2.11137e+06	1.5958e+06	968057	1.03437e+06	1.10774e+06	839265	1.95901e+06	1.53919e+06	1.34042e+06	1.16093e+06	1.13132e+06	0.0098589	0.970861
P35637	FUS	9.60687e+07	9.6808e+07	1.03306e+08	9.87565e+07	1.0383e+08	9.46835e+07	9.27238e+07	9.76224e+07	1.03229e+08	9.42315e+07	1.12057e+08	9.74322e+07	0.00931399	0.850025
Q9UGN5	PARP2	572191	699600	647466	759706	721255	503145	556858		650918	548790	602950	913260	0.00883185	0.958605
P25098	GRK2	4.47995e+06	5.19186e+06	5.05776e+06	3.66992e+06	5.42491e+06	5.12622e+06	3.77718e+06	5.29929e+06	5.21689e+06	4.40529e+06	5.23645e+06	5.1921e+06	0.00877191	0.9377
Q96HY6	DDRGK1	1.01253e+07	1.0239e+07	9.58263e+06	9.20757e+06	1.05356e+07	9.8559e+06	8.31925e+06	1.16737e+07	1.0466e+07	1.04872e+07	9.54749e+06	9.40511e+06	0.00852255	0.910396
Q16763	UBE2S	2.60375e+06	2.90966e+06	2.51068e+06	1.97787e+06	3.18627e+06	2.5899e+06	3.54648e+06	1.87592e+06	3.12401e+06	2.07958e+06	2.54345e+06	2.69906e+06	0.00824007	0.96162
Q9C0C2	TNKS1BP1	312790	541648		363829			397080		620364	259680	383274	380535	0.00743232	0.982751
O60216	RAD21	1.14558e+07	1.23117e+07	1.36654e+07	9.01066e+06	1.09003e+07	7.91571e+06	7.835e+06	1.28688e+07	9.8931e+06	9.65566e+06	1.46143e+07	1.07237e+07	0.00729768	0.967431
P21127	CDK11B	2.74056e+06	2.37981e+06	1.82559e+06	3.27083e+06	2.75899e+06	2.90304e+06	3.15413e+06	1.84482e+06	2.82341e+06	2.60466e+06	2.75356e+06	2.77657e+06	0.0070991	0.962354
Q53FV1	ORMDL2	7.35105e+06	6.26344e+06	1.51242e+06	2.25992e+06	1.6432e+06	4.92918e+06	1.70594e+06	7.63816e+06	1.56556e+06	1.76204e+06	5.56011e+06	5.84517e+06	0.0070739	0.989799
Q8TC12	RDH11	3.31026e+07	4.01232e+07	3.81365e+07	3.01202e+07	3.33914e+07	3.63843e+07	2.56108e+07	3.66618e+07	3.50953e+07	3.95339e+07	3.6843e+07	3.84824e+07	0.00660222	0.950603
P42574	CASP3	1.62074e+06	1504102	1.383e+06	1.60288e+06	1.34987e+06	1.42301e+06	1.93997e+06	1.14308e+06	1.54409e+06	1.43324e+06	1.35321e+06	1.51009e+06	0.00649204	0.955743
Q9Y3B4	SF3B6	1.7504e+07	1.87844e+07	1.71422e+07	1.67235e+07	1.74529e+07	1.91632e+07	1.27162e+07	1.90778e+07	1.9189e+07	1.92899e+07	1.98413e+07	1.71337e+07	0.00644078	0.946932
Q9H832	UBE2Z	1.13244e+06	559079	1.03122e+06	368888	422360	1.0828e+06	498712	750427	864593	583008	857154	1.06302e+06	0.00630112	0.984358
Q92576	PHF3	2.64191e+06	2.67954e+06	2.75398e+06	2.44484e+06	2.10461e+06	2.87504e+06	2.36677e+06	2.8208e+06	2.60946e+06	2.74481e+06	2.91488e+06	2.10313e+06	0.00556881	0.953709
P08243	ASNS	2.067e+06	2.41572e+06	2.37214e+06	1.00982e+06	2.2718e+06	2.27704e+06	838644	2.60571e+06	2.6258e+06	2.3901e+06	2.21734e+06	1.78245e+06	0.0053976	0.982902
Q13464	ROCK1	1.1135e+06	1.46479e+06	1.23758e+06	1.03998e+06	422394	1.24796e+06	1.04768e+06	834920	1.29157e+06	992422	1.12787e+06	1.25582e+06	0.00531487	0.98065
P49589	CARS1	1.7963e+06	2.14623e+06	1.83791e+06	1.09632e+06	2.04155e+06	1.27054e+06	1.20679e+06	1.57022e+06	2.27566e+06	1.60789e+06	1.50903e+06	2.05602e+06	0.00519738	0.979702
O95865	DDAH2	1.73894e+06	2.50563e+06	1.80706e+06	1.71712e+06	1.36344e+06	2.31221e+06	1.89717e+06	1.59872e+06	2.66353e+06	1.65024e+06	1.97015e+06	1.70451e+06	0.00502504	0.978054
Q4VC31	MIX23	2.21924e+07	2.00049e+07	2.05013e+07	2.14805e+07	2.06817e+07	2.04172e+07	2.0626e+07	2.07449e+07	2.00607e+07	2.10064e+07	2.2796e+07	2.04711e+07	0.00491121	0.891886
Q06787	FMR1	2.685e+06	2.52487e+06	2.41234e+06	2.23271e+06	2.44769e+06	1.53713e+06	2.43968e+06	2.1886e+06	2.10452e+06	2.28609e+06	2.04354e+06	2.82134e+06	0.00458245	0.97176
Q9UKM7	MAN1B1	5.84397e+06	6.62921e+06	6.45877e+06	6.58807e+06	6.59587e+06	7.63311e+06	6.68141e+06	6.73661e+06	6.5843e+06	7.46032e+06	7.58176e+06	4.82699e+06	0.00443517	0.965954
Q9HCE1	MOV10	1.89595e+07	1.79662e+07	1.89821e+07	1.87102e+07	1.89641e+07	1.92493e+07	2.171e+07	1.74557e+07	1.90397e+07	1.7212e+07	1.74201e+07	2.03097e+07	0.00402928	0.947217
Q93052	LPP	2.22644e+06	2.2457e+06	2.40335e+06	1.89821e+06	2.38839e+06	2.17433e+06	2.80745e+06	2.21542e+06	2.29379e+06	1.9144e+06	1.9405e+06	2.20027e+06	0.00382538	0.969732
O14787	TNPO2	2.18417e+06	2.00674e+06	1.62458e+06	1.23549e+06	2.68313e+06	2.51458e+06	1.24391e+06	3.92335e+06	2.41892e+06	1.92473e+06	1.55508e+06	1.21089e+06	0.00331545	0.992289
Q9NX24	NHP2	6.6871e+06	7.99812e+06	7.60357e+06	5.8805e+06	6.49832e+06	7.37131e+06	5.15652e+06	8.20843e+06	6.3758e+06	7.83572e+06	7.55996e+06	6.97954e+06	0.00264197	0.982109
P32929	CTH	591731	610091	651382		548632	618649				632498	577737		0.00243581	0.975615
Q14103	HNRNPD	1.83297e+08	1.86399e+08	1.80347e+08	1.5809e+08	1.80083e+08	1.87226e+08	1.62845e+08	1.69346e+08	1.85586e+08	1.845e+08	1.99909e+08	1.74771e+08	0.00203043	0.971867
Q93050	ATP6V0A1	4.86398e+06	4.86402e+06	5.25814e+06	5.66763e+06	5.25483e+06	5.39873e+06	4.89495e+06	5.18164e+06	5.33194e+06	5.57796e+06	5.36318e+06	5.00004e+06	0.00195202	0.966448
Q14966	ZNF638	1.75412e+07	1.95585e+07	1.80827e+07	2.08473e+07	1.92796e+07	1.92628e+07	1.62158e+07	1.87227e+07	1.91707e+07	1.95914e+07	2.06348e+07	2.03749e+07	0.0017372	0.97778
Q14C86	GAPVD1	308352	1.46663e+06	331275		367336			911254	1.03458e+06	815219	137346	196536	0.0013723	0.998616
P08621	SNRNP70	1.01031e+08	9.84964e+07	9.81056e+07	9.71613e+07	9.3612e+07	9.67306e+07	9.63457e+07	9.01851e+07	9.52894e+07	9.76106e+07	1.14561e+08	9.14823e+07	0.000830909	0.988268
P63000	RAC1	6.07966e+07	4.98146e+07	5.02869e+07	5.28942e+07	5.15739e+07	5.20266e+07	5.53334e+07	5.08688e+07	5.33185e+07	5.4222e+07	5.18388e+07	5.19733e+07	0.000736069	0.988206
O15260	SURF4	9.12059e+07	1.03348e+08	9.43593e+07	5.38169e+07	8.41217e+07	8.90501e+07	7.12238e+07	9.44426e+07	9.46511e+07	9.04294e+07	8.65946e+07	7.87419e+07	0.000506327	0.997036
Q8NAV1	PRPF38A	9.45379e+06	8.07558e+06	8.2091e+06	1.01383e+07	5.57975e+06	7.15755e+06	1.00677e+07	7.18487e+06	6.9768e+06	7.78166e+06	8.96593e+06	7.65266e+06	0.000461495	0.997545
Q8TB61	SLC35B2	9.91171e+06	7177105	1.14119e+07	1.37381e+07	1.1564e+07	1.11274e+07	1.27323e+07	9.2032e+06	8.1912e+06	1.32024e+07	1.37835e+07	7.82952e+06	0.000262817	0.998917
Q09666	AHNAK	8.01396e+08	8.07651e+08	8.15012e+08	8.60403e+08	8.42493e+08	8.13152e+08	7.58577e+08	7.59916e+08	8.37747e+08	8.44707e+08	8.70595e+08	8.69036e+08	0.000138069	0.997332
Q99959	PKP2	9.76556e+06	1.08872e+07	1.05599e+07	8.48093e+06	9.99221e+06	1.02523e+07	9.01146e+06	1.0662e+07	9.65359e+06	1.05402e+07	1.01442e+07	9.91988e+06	-0.000165043	0.9979
Q9NVZ3	NECAP2	393915		363670	159014		405684		255319	405743				-0.000171785	0.9997
Q99829	CPNE1	4.73033e+07	5.39122e+07	5.53411e+07	4.25953e+07	5.53965e+07	5.49506e+07	4.5536e+07	5.35869e+07	5.68774e+07	4.86374e+07	4.83426e+07	5.64815e+07	-0.000173544	0.998348
P68371	TUBB4B	9.15896e+07	8.7637e+07	8.67196e+07	8.92132e+07	9.45792e+07	9.24327e+07	1.01916e+08	9.29203e+07	9.42437e+07	7.77978e+07	7.80832e+07	9.71061e+07	-0.000275722	0.996875
Q16630	CPSF6	4.24212e+07	3.72801e+07	3.50952e+07	3.44428e+07	3.56957e+07	3.36067e+07	3.45897e+07	3.26733e+07	3.55536e+07	3.79282e+07	3.98818e+07	3.78151e+07	-0.000658592	0.992324
O43768	ENSA	4.0865e+06	4.55518e+06	4.69734e+06	3.55594e+06	4.37475e+06	4.21387e+06	3.86681e+06	4.24679e+06	4.95791e+06	3.98846e+06	3.75968e+06	4.65037e+06	-0.000768014	0.993075
P23284	PPIB	5.93385e+08	605692430	5.96527e+08	5.74743e+08	5.94574e+08	5.94513e+08	5.75196e+08	5.62815e+08	5.72672e+08	6.37422e+08	6.09411e+08	5.99954e+08	-0.000796792	0.979058
Q9Y3C6	PPIL1	5.47566e+06	5.43039e+06	5.34265e+06	4.42119e+06	5.05613e+06	4.08377e+06	4.37071e+06	5.51339e+06	4.93626e+06	5.36367e+06	5.06968e+06	4.53728e+06	-0.000910253	0.991883
Q15424	SAFB	4.58753e+07	4.64105e+07	5.04391e+07	5.34574e+07	4.5729e+07	4.44387e+07	4.80024e+07	4.43109e+07	4.39939e+07	5.02934e+07	5.24045e+07	4.71491e+07	-0.000986933	0.987007
Q5HYK3	COQ5	1.0478e+06	904196	779418	982040	870546	774389	825880	903914			1.00027e+06	839627	-0.0010391	0.992221
Q96FJ2	DYNLL2	8.76013e+06	9.07262e+06	8.14417e+06	8.3222e+06	8.3601e+06	8.74202e+06	9.34122e+06	8.87132e+06	8.35366e+06	8.22771e+06	8.63197e+06	7.92381e+06	-0.00144774	0.97326
P35250	RFC2	7.2384e+06	8.08458e+06	7.32893e+06	6.89522e+06	7.25756e+06	7.15859e+06	7.93942e+06	7.3915e+06	7.46234e+06	6.83802e+06	7.0431e+06	7.2409e+06	-0.00157596	0.972401
P15586	GNS	2.35211e+07	2.58429e+07	2.74698e+07	2.11874e+07	2.48673e+07	2.39961e+07	1.98205e+07	2.47128e+07	2.52531e+07	2.78324e+07	2.58658e+07	2.32002e+07	-0.0019631	0.981698
Q6NZ67	MZT2B	2.8963e+06	2.93385e+06	2.56231e+06	1.43675e+06	2.81699e+06	3.15864e+06	1.59451e+06	3.50339e+06	3.47227e+06	2.27598e+06	2.72065e+06	2.21356e+06	-0.00223531	0.99203
Q9NR33	POLE4	195473			98088.2				146470					-0.00305734	0.997655
O60739	EIF1B	905974	978291	958125	669276	1.10897e+06	1.00159e+06	697931	915625	1.1189e+06	661581	1.0567e+06	1.15903e+06	-0.00319938	0.984798
Q10570	CPSF1	1.15431e+07	1.26442e+07	1.34107e+07	8.50852e+06	1.19484e+07	1.28966e+07	8.70616e+06	1.24448e+07	1.14159e+07	1.29127e+07	1.42471e+07	1.10636e+07	-0.00328508	0.980145
Q8IY17	PNPLA6	287860	327088	391704	28103.1	492783	327731		387859	409224	253828	183103		-0.00330767	0.99392
O96028	NSD2	7.18965e+06	8.97076e+06	7.85653e+06	8.68631e+06	8.67096e+06	9.18576e+06	8.00715e+06	9.74583e+06	6.65834e+06	9.26148e+06	9.22283e+06	7.51569e+06	-0.00424834	0.966704
Q8WXX5	DNAJC9	1.02504e+07	7064071	8.27396e+06	6.92877e+06	7.72504e+06	8.27958e+06	7.80788e+06	7.7633e+06	8.26203e+06	7.80193e+06	7.60376e+06	9.13555e+06	-0.00438781	0.964915
P04843	RPN1	4.35289e+08	4.69606e+08	4.60828e+08	4.318e+08	4.65993e+08	4.50396e+08	4.109e+08	4.68093e+08	4.52247e+08	4.77688e+08	4.75878e+08	4.20665e+08	-0.00449528	0.918736
Q96EP5	DAZAP1	1.77795e+07	2.03635e+07	1.79039e+07	1.38408e+07	1.52629e+07	1.517e+07	1.28426e+07	1.68054e+07	1.81222e+07	1.51327e+07	2.01397e+07	1.69579e+07	-0.00460974	0.970626
P52298	NCBP2	5.34842e+06	4380263	4.28786e+06	5.08669e+06	4.24459e+06	4.85051e+06	4.71004e+06	4.92536e+06	4.48536e+06	4.48839e+06	4.74294e+06	4.75462e+06	-0.00469558	0.941062
Q9HD42	CHMP1A	3.01052e+06	3.28436e+06	3.06389e+06	2.31469e+06	3.15143e+06	3.43244e+06	2.82741e+06	2.91066e+06	3.40596e+06	2.8089e+06	2.90212e+06	3.34067e+06	-0.00487533	0.958526
Q9BRP8	PYM1	4.44653e+06	4.09351e+06	4.28838e+06	4.02918e+06	3.98479e+06	4.19899e+06	5.13187e+06	3.99213e+06	4.57499e+06	3.52444e+06	3.74866e+06	3.98331e+06	-0.00496165	0.955723
Q5U5X0	LYRM7	4.75476e+06	5045768	4.98117e+06	3.43909e+06	4.46404e+06	4.84245e+06	3.52761e+06	4.50693e+06	4.24495e+06	6.61444e+06	4.59232e+06	3.94533e+06	-0.00502346	0.97528
O95249	GOSR1	2.88375e+06	3.47145e+06	3.20428e+06	2.52432e+06	2.76728e+06	2.84995e+06	3.27011e+06	2.96741e+06	2.92544e+06	2.93324e+06	2.94714e+06	2.59473e+06	-0.00514002	0.949874
P10155	RO60	7.35919e+06	8.47765e+06	7.54413e+06	5.48133e+06	7.46991e+06	7.44896e+06	7.52453e+06	6.17683e+06	9.20792e+06	6.65731e+06	6.51026e+06	7.53663e+06	-0.00553632	0.963845
O00422	SAP18	1.24884e+07	1.2718e+07	1.14168e+07	1.33299e+07	1.19187e+07	1.2261e+07	1.20255e+07	1.3077e+07	1.13991e+07	1.28917e+07	1.30852e+07	1.1356e+07	-0.00581517	0.910115
Q9NXE4	SMPD4	3.57233e+06	5.45114e+06	4.63802e+06	4.88414e+06	4.37461e+06	4.43764e+06	3.46167e+06	5.42752e+06	4.05505e+06	5.95199e+06	4.39338e+06	3.95669e+06	-0.00589584	0.96885
Q9Y2P8	RCL1	2.83603e+06	3.01333e+06	2.88407e+06	3.23845e+06	2.94867e+06	3.02546e+06	2.98873e+06	3.19217e+06	2.8241e+06	2.73206e+06	3.30942e+06	2.82626e+06	-0.00590412	0.913795
Q15717	ELAVL1	8.33667e+07	89411955	8.9459e+07	7.83535e+07	8.36915e+07	8.67921e+07	6.91042e+07	8.36123e+07	8.55622e+07	8.99719e+07	9.88503e+07	8.18367e+07	-0.00604552	0.936608
Q9NR12	PDLIM7	4.82725e+06	4.89394e+06	5.01958e+06	4.66065e+06	4.52465e+06	4.1944e+06	5.11424e+06	4.52252e+06	5.20049e+06	4.10059e+06	4.3384e+06	4.72659e+06	-0.00604835	0.928981
P52434	POLR2H	3.01714e+06	3.20689e+06	3.09832e+06	2.36744e+06	3.35978e+06	3.13563e+06	1.97121e+06	3.96965e+06	2.993e+06	3.31981e+06	3.35164e+06	2.50349e+06	-0.00607242	0.96901
O43633	CHMP2A	204972	330528	274345	69004.5	245254	265087	47799.1	250529	374548	244817	206616	258036	-0.00712615	0.984318
P08579	SNRPB2	1.68555e+07	1.77393e+07	1.85433e+07	1.99928e+07	1.76428e+07	1.82703e+07	1.83182e+07	1.59202e+07	1.75343e+07	1.89096e+07	2.02156e+07	1.75882e+07	-0.00739937	0.901747
Q13151	HNRNPA0	7.38775e+07	7.91839e+07	7.26961e+07	4.43274e+07	6.2713e+07	6.80208e+07	3.49512e+07	7.20824e+07	7.25165e+07	7.29678e+07	8.2459e+07	6.37869e+07	-0.00741551	0.968363
P37108	SRP14	4.80435e+07	5.0925e+07	4.75774e+07	4.58488e+07	4.36627e+07	5.20981e+07	3.54259e+07	4.8156e+07	5.30712e+07	4.94517e+07	4.8864e+07	5.17064e+07	-0.0074295	0.933469
P16435	POR	1.00853e+08	1.03769e+08	1.05088e+08	1.02472e+08	1.02287e+08	1.02369e+08	9.80997e+07	1.06248e+08	9.90074e+07	1.10861e+08	1.0067e+08	9.86811e+07	-0.00766877	0.808335
Q9BTX1	NDC1	1.5295e+06	1.374e+06	1.45343e+06	2.286e+06	1.62655e+06	1.45705e+06	2.2741e+06	1.47243e+06	1.14883e+06	1.55852e+06	1.46501e+06	1.75444e+06	-0.00790987	0.966666
Q9NP97	DYNLRB1	1.46616e+07	1.53961e+07	1.6155e+07	1.31149e+07	1.43289e+07	1.49866e+07	1.38701e+07	1.41127e+07	1.631e+07	1.37423e+07	1.31555e+07	1.69664e+07	-0.00793276	0.917312
P11387	TOP1	1.95426e+08	2.26065e+08	2.2098e+08	1.98177e+08	2.00895e+08	2.05087e+08	1.83467e+08	1.99092e+08	2.07109e+08	2.16475e+08	2.18355e+08	2.15228e+08	-0.00801209	0.881893
Q9Y294	ASF1A	1.15796e+07	7.46835e+06	1.11962e+07	9.86614e+06	8.42921e+06	1.10564e+07	1.15062e+07	1.02356e+07	1.06866e+07	9.84653e+06	8.06011e+06	8.92372e+06	-0.00818322	0.948467
Q9NY33	DPP3	1.19013e+08	1.14353e+08	1.20974e+08	9.88389e+07	1.24447e+08	1.32886e+08	1.08771e+08	1.25372e+08	1.39058e+08	1.02539e+08	9.88763e+07	1.3176e+08	-0.00842116	0.934866
Q86V81	ALYREF	7.70473e+07	8.98159e+07	8.10231e+07	6.26236e+07	7.18472e+07	7.25439e+07	6.57165e+07	7.69192e+07	7.53056e+07	8.30803e+07	8.25102e+07	6.87109e+07	-0.00845548	0.927454
O43169	CYB5B	5.92159e+07	6.17831e+07	5.89532e+07	4.21549e+07	5.50741e+07	5.43502e+07	5.07892e+07	6.18682e+07	5.65424e+07	5.51473e+07	5.26271e+07	5.25473e+07	-0.00877225	0.920753
Q8WUA2	PPIL4	836784	1.13634e+06	976601	1.02354e+06	1.02753e+06	969932	1.16794e+06	829588	937922	792186	1.07123e+06	1.1345e+06	-0.00905707	0.936541
O15212	PFDN6	1.27136e+07	1.40668e+07	1.46016e+07	1.02063e+07	1.42367e+07	1.21507e+07	1.211e+07	1.27739e+07	1.64314e+07	9.63972e+06	1.14907e+07	1.50414e+07	-0.00906718	0.947812
Q9NQT5	EXOSC3	1.30157e+07	12580419	1.31296e+07	9.10288e+06	1.19973e+07	1.26161e+07	8.20208e+06	1.24688e+07	1.44062e+07	1.21269e+07	1.26745e+07	1.21095e+07	-0.00906979	0.943308
Q9C0J8	WDR33	6.28258e+06	6.87465e+06	5.92888e+06	5.57427e+06	5.58936e+06	5.00214e+06	4.89302e+06	5.65405e+06	6.52055e+06	5.61172e+06	6.38794e+06	5.9573e+06	-0.00933276	0.918005
Q12906	ILF3	2.0385e+08	2.15673e+08	2.01066e+08	1.91243e+08	2.21085e+08	2.00957e+08	1.76518e+08	1.90841e+08	2.0716e+08	2.29148e+08	2.32376e+08	1.89632e+08	-0.00962003	0.896939
P29966	MARCKS	2.36924e+08	2.1358e+08	2.22256e+08	2.27414e+08	2.25016e+08	2.24016e+08	2.52189e+08	2.06515e+08	2.30788e+08	2.18065e+08	1.95103e+08	2.37508e+08	-0.00969924	0.871773
Q9Y3X0	CCDC9	208778	228406	223618	126055	227569	173128	164154	69835.7	231676	248220	242441	223217	-0.00976528	0.96829
Q9BSY9	DESI2	428542	397026	505084		371789	344137		330071	340755	385024	466247	509740	-0.0104299	0.94918
Q9Y3D0	CIAO2B	1.4416e+06	624930	1.02614e+06	1.08842e+06	1.01151e+06	999095	1.18637e+06	1.16695e+06	843790	1.0758e+06	857025	1.01617e+06	-0.0106579	0.95167
Q8WXF1	PSPC1	7.71461e+07	7.48477e+07	7.57248e+07	6.81339e+07	7.52147e+07	7.56461e+07	6.61761e+07	7.22411e+07	7.59793e+07	7.46499e+07	8.59686e+07	6.8405e+07	-0.0106753	0.864341
Q9BWF3	RBM4	7.45264e+06	6.62702e+06	7.27987e+06	7.00605e+06	6.36948e+06	6.93078e+06	6.10997e+06	6.45775e+06	6.46566e+06	6.71021e+06	8.51953e+06	7.09165e+06	-0.0108116	0.896275
Q8NHH9	ATL2	8.45091e+06	7.75973e+06	8.29903e+06	8.91386e+06	8.1889e+06	9.36532e+06	1.01053e+07	9.69043e+06	9.96945e+06	7.38074e+06	7.66335e+06	5.76783e+06	-0.0113838	0.931363
P29279	CCN2		4.04283e+06	4.6027e+06	4.66918e+06	4.20666e+06		3.98722e+06	4.2687e+06	4.29877e+06	4.25397e+06	4.62711e+06	4.63174e+06	-0.0118246	0.842548
P35080	PFN2	6.20753e+06	5.34606e+06	5.68978e+06	5.91748e+06	5.49579e+06	6.42927e+06	5.87354e+06	5.79757e+06	6.37407e+06	4.80417e+06	4.82648e+06	7.11719e+06	-0.0120943	0.906082
Q9NZ01	TECR	7.77337e+07	8.50428e+07	8.23502e+07	7.20684e+07	7.88261e+07	7.74228e+07	6.44153e+07	7.91599e+07	8.15533e+07	8.67818e+07	8.1934e+07	7.56074e+07	-0.0122168	0.858411
Q9NRG9	AAAS	1.57344e+07	18101104	1.5919e+07	1.58956e+07	8.6348e+06	1.58171e+07	1.07893e+07	1.50246e+07	1.56364e+07	1.60582e+07	1.61562e+07	1.56554e+07	-0.0125755	0.935472
Q5QJE6	DNTTIP2	3.27086e+06	4.06377e+06	4.21893e+06	2.62933e+06	3.78482e+06	2.22135e+06	3.26375e+06	3.16709e+06	3.49268e+06	3.3292e+06	3.69973e+06	3.061e+06	-0.0126045	0.933572
P61009	SPCS3	1.18883e+07	13664902	1.23831e+07	1.28268e+07	1.16768e+07	1.33548e+07	1.22836e+07	1.30033e+07	1.12597e+07	1.27575e+07	1.30179e+07	1.28044e+07	-0.0127776	0.798549
Q92614	MYO18A	1.02551e+07	1.01964e+07	8.30996e+06	8.02119e+06	7.89482e+06	8.55453e+06	7.53174e+06	1.01626e+07	8.74148e+06	8.99484e+06	8.48616e+06	8.84368e+06	-0.0128352	0.890967
Q3ZCX4	ZNF568	799988	379715	328471	233086	221287	270374	195999	170249	520028	919084	237430	169762	-0.0132206	0.982573
Q9H2M9	RAB3GAP2	5.76765e+06	5.17607e+06	4.57326e+06	5.04201e+06	6.13527e+06	4.94509e+06	4.56899e+06	4.62605e+06	5.74011e+06	4.81618e+06	5.47136e+06	6.12427e+06	-0.0133943	0.892953
O60942	RNGTT	612067	567075	970417	359946	780933	553928	296331	667574	810419	599279	713307	721546	-0.0135391	0.958768
Q8N163	CCAR2	4.128e+07	4.28352e+07	4.08818e+07	3.52392e+07	4.15244e+07	4.23428e+07	3.55635e+07	4.01816e+07	4.40449e+07	4.0653e+07	4.35647e+07	3.77689e+07	-0.0138186	0.828996
Q6IQ26	DENND5A	9.91026e+06	11510037	1.35679e+07	6.12498e+06	1.15368e+07	1.23183e+07	4.40249e+06	1.27251e+07	1.08596e+07	1.23241e+07	1.2915e+07	1.1101e+07	-0.0143048	0.950686
Q8NBX0	SCCPDH	1.59977e+07	1.54352e+07	1.45623e+07	1.40856e+07	1.37116e+07	1.20168e+07	1.36338e+07	1.58715e+07	1.32982e+07	1.53668e+07	1.38542e+07	1.29207e+07	-0.0146015	0.851587
Q9NQP4	PFDN4	2.19787e+06	1790305	2.61414e+06	2.18434e+06	2.2041e+06	2.34466e+06	2.08527e+06	2.33194e+06	2.22465e+06	2.04609e+06	2.07767e+06	2.43042e+06	-0.0151571	0.85803
Q92621	NUP205	4.85828e+07	5.25976e+07	5.04171e+07	4.42418e+07	4.96378e+07	5.2185e+07	4.15189e+07	5.50039e+07	4.70874e+07	5.12059e+07	5.1022e+07	4.85602e+07	-0.0159067	0.813241
Q8IX12	CCAR1	6.92629e+06	8.08016e+06	6.70063e+06	5.73631e+06	6.07138e+06	7.23452e+06	4.03855e+06	7.11386e+06	6.77199e+06	7.01209e+06	8.47007e+06	6.8956e+06	-0.0159177	0.915417
Q09161	NCBP1	2.72111e+07	2.88793e+07	3.04396e+07	1.81147e+07	2.73047e+07	2.77277e+07	2.51015e+07	2.75234e+07	2.76583e+07	2.51133e+07	2.7044e+07	2.54808e+07	-0.0159518	0.876754
O96013	PAK4	1.88108e+06	2.39547e+06	2.06984e+06	2.01296e+06	2.63587e+06	2.54983e+06	2.73742e+06	1.97628e+06	2.21938e+06	2.41334e+06	1.36229e+06	2.68737e+06	-0.0159559	0.921306
O14908	GIPC1	1.07331e+06	1213988	1.46576e+06	1.04102e+06	1.03491e+06	1.08281e+06	1.14333e+06	1.18094e+06	1.32384e+06	1.04475e+06	1.15843e+06	984290	-0.0160011	0.881874
P55769	SNU13	5.92396e+07	5.24411e+07	5.44698e+07	5.88698e+07	5.18089e+07	5.16195e+07	5.27412e+07	5.3585e+07	4.94435e+07	5.77528e+07	6.03539e+07	5.07442e+07	-0.0169131	0.780148
O60832	DKC1	3.09392e+07	2.69685e+07	2.65481e+07	3.73513e+07	2.89108e+07	2.93656e+07	3.27607e+07	3.26117e+07	2.17985e+07	3.0844e+07	3.22752e+07	2.76767e+07	-0.017058	0.885104
Q8WWH5	TRUB1	3.00723e+06	3.64711e+06	3.07259e+06	3.08639e+06	2.91119e+06	3.56934e+06	3.21954e+06	3.26721e+06	2.98344e+06	3.58097e+06	3.0583e+06	2.9477e+06	-0.0178082	0.809489
P23193	TCEA1	8.54823e+06	6.6689e+06	7.28267e+06	9.82267e+06	8.79177e+06	9.07267e+06	9.41191e+06	8.29986e+06	9.48626e+06	8.19556e+06	6.66673e+06	7.50676e+06	-0.0179294	0.877631
O00267	SUPT5H	3.50489e+07	3.33645e+07	3.54778e+07	2.96364e+07	3.2221e+07	3.2812e+07	2.8957e+07	3.4578e+07	3.40553e+07	3.24065e+07	3.23629e+07	3.37274e+07	-0.0180841	0.737735
Q14146	URB2	451014	566422	667126	726692	596663	498644	529028	356637	534861	728510	692411	621154	-0.0182012	0.917747
P17612	PRKACA	7.84968e+06	6.48354e+06	5.3889e+06	1.03696e+07	7.54598e+06	6.26452e+06	1.20535e+07	6.22085e+06	4.80563e+06	6.1805e+06	7.96429e+06	6.11896e+06	-0.0184719	0.942911
P35813	PPM1A	1.48227e+07	1.46267e+06	1.53414e+07	1.21646e+07	6.45803e+06	1.1673e+07	7.5781e+06	1.04336e+07	1.11454e+07	9.87022e+06	1.05016e+07	1.16032e+07	-0.0185305	0.9548
Q7Z7K6	CENPV	1.03404e+07	1.15851e+07	1.16381e+07	1.11794e+07	9.17381e+06	1.0526e+07	8.63882e+06	1.07192e+07	9.66493e+06	1.23962e+07	1.18314e+07	1.03679e+07	-0.0185744	0.844101
Q9P0V9	SEPTIN10	4.97855e+06	5.2966e+06	4.96358e+06	2.96144e+06	5.41872e+06	5.40372e+06	3.34929e+06	4.6608e+06	5.89596e+06	4.49613e+06	4.57003e+06	5.67338e+06	-0.0188638	0.909181
Q7RTV0	PHF5A	1.47978e+07	1.36296e+07	1.1945e+07	1.53998e+07	1.17571e+07	1.22022e+07	1.3451e+07	1.3026e+07	1.22482e+07	1.38918e+07	1.43693e+07	1.16963e+07	-0.0191051	0.822288
Q6NUK1	SLC25A24	9.26617e+06	8.54873e+06	9.48187e+06	9.21766e+06	8.68526e+06	8.80636e+06	8.63978e+06	9.55942e+06	8.41914e+06	9.24923e+06	9.38164e+06	8.04365e+06	-0.0191783	0.689776
P55265	ADAR	6.46767e+07	6.65753e+07	6.43437e+07	7.08373e+07	6.20683e+07	6.46893e+07	6.57792e+07	6.05726e+07	5.86256e+07	6.82804e+07	7.30629e+07	6.16131e+07	-0.019418	0.735925
Q9UIA9	XPO7	1.14003e+07	1.30868e+07	1.01985e+07	8.61612e+06	9.79584e+06	9.38703e+06	8.3334e+06	1.08756e+07	1.16286e+07	6.7196e+06	1.10542e+07	1.3028e+07	-0.0196504	0.90486
Q12905	ILF2	1.66539e+08	1.83205e+08	1.71512e+08	1.2283e+08	1.72165e+08	1.7626e+08	1.29911e+08	1.63303e+08	1.74292e+08	1.67384e+08	1.8882e+08	1.55273e+08	-0.0197993	0.854379
Q86X83	COMMD2	1.1436e+06	1.19763e+06	1.27032e+06	953649	1.06406e+06	1.14436e+06	1.1065e+06	943936	1.4576e+06	1.06914e+06	790441	1.31253e+06	-0.0200446	0.888708
P57772	EEFSEC	1.95407e+06	1.84861e+06	2.04591e+06	1.70449e+06	1.36226e+06	2.0503e+06	1.98402e+06	1.63179e+06	1.16327e+06	1.85473e+06	2.01773e+06	2.1601e+06	-0.0204074	0.890597
P52948	NUP98	3.32331e+07	3.69813e+07	3.55035e+07	3.73447e+07	3.29005e+07	3.44912e+07	3.27771e+07	3.35249e+07	2.92653e+07	3.8617e+07	4.00394e+07	3.31531e+07	-0.0212524	0.782553
Q13619	CUL4A	1.25113e+06	1.13362e+06	1.24268e+06	1.30702e+06	1.17113e+06	1.20419e+06	1.29946e+06	984013	1.23107e+06	1.12493e+06	1.23961e+06	1.3234e+06	-0.021333	0.76206
Q9Y3Q3	TMED3	1.01905e+06	1.03508e+06	1.08232e+06	1.34602e+06	952748	1.34838e+06	1.18239e+06	1.00865e+06	1.03543e+06	1.20369e+06		1.13734e+06	-0.0219892	0.846109
P04062	GBA1	2.03151e+07	2.0412e+07	1.88051e+07	2.08137e+07	1.90298e+07	2.1541e+07	2.02018e+07	2.03421e+07	1.88721e+07	2.12541e+07	2.08615e+07	1.75541e+07	-0.0220141	0.676436
Q71U36	TUBA1A	2.72581e+07	25148736	2.54424e+07	3.24901e+07	2.96565e+07	3.15706e+07	3.28896e+07	2.3423e+07	2.90865e+07	2.61138e+07	2.78167e+07	2.96376e+07	-0.0220256	0.81803
O14967	CLGN	2.56169e+07	2.6834e+07	2.75986e+07	1.88599e+07	2.52775e+07	2.80711e+07	1.85236e+07	3.03155e+07	2.57058e+07	2.68223e+07	2.49608e+07	2.36182e+07	-0.0220724	0.858352
Q9NYL4	FKBP11	4.10101e+07	4.00052e+07	3.86044e+07	3.5649e+07	3.95496e+07	3.89985e+07	3.89635e+07	4.08887e+07	3.48365e+07	3.90163e+07	3.91015e+07	3.74227e+07	-0.0223074	0.605727
Q9P0T7	TMEM9	3.42656e+06	3.39966e+06	3.5644e+06	3.38523e+06	3.44336e+06	3.39141e+06	3.04695e+06	3.02346e+06	3.40419e+06	3.69253e+06	3.64307e+06	3.48099e+06	-0.0225351	0.668932
P05114	HMGN1	1.42615e+07	1.67519e+07	1.55558e+07	2.5282e+07	1.64614e+07	1.77421e+07	1.38997e+07	1.54986e+07	1.52593e+07	1.81909e+07	2.1993e+07	1.95644e+07	-0.0226056	0.894822
Q6YP21	KYAT3	463003	788693	841508	372368	653013	481324	475130		737305	567188	496806	676452	-0.0228032	0.925181
Q6NZY4	ZCCHC8	1.79504e+06	1.53448e+06	1.5855e+06	1.40996e+06	1.29364e+06	1.45181e+06	1.50782e+06	1.2092e+06	1.69085e+06	1.4007e+06	1.7486e+06	1.37047e+06	-0.0228902	0.831556
Q9H8H3	TMT1A	5.17589e+06	5.55559e+06	5.58359e+06	4.78873e+06	4.58247e+06	4.94251e+06	5.6718e+06	4.90311e+06	4.9995e+06	4.89067e+06	4.91755e+06	4.75939e+06	-0.0231118	0.71221
O43684	BUB3	3.20576e+07	3.26068e+07	2.93009e+07	2.63926e+07	2.78816e+07	3.1092e+07	2.94948e+07	2.6529e+07	3.30747e+07	2.81145e+07	2.7854e+07	3.14076e+07	-0.0231673	0.743248
Q8NI27	THOC2	2.11675e+07	2.27764e+07	2.02367e+07	2.24114e+07	2.16654e+07	2.14529e+07	1.90456e+07	2.13414e+07	2.10692e+07	2.22612e+07	2.33412e+07	2.05549e+07	-0.0235113	0.630585
P62316	SNRPD2	1.59567e+08	1.60086e+08	1.61284e+08	1.69706e+08	1.63111e+08	1.55834e+08	1.59813e+08	1.54222e+08	1.52326e+08	1.65791e+08	1.70742e+08	1.5072e+08	-0.0239663	0.497143
Q00839	HNRNPU	9.19247e+08	9.34843e+08	9.14196e+08	8.83308e+08	9.02893e+08	9.15575e+08	8.24898e+08	8.36173e+08	8.94272e+08	9.05918e+08	1.01765e+09	9.00431e+08	-0.0241289	0.612173
Q66PJ3	ARL6IP4	573816	608478	782052	897090	575206	697239	924888	496734	529004	694839	696787	722620	-0.024287	0.891675
Q13547	HDAC1	1.83129e+07	2.18451e+07	2.27732e+07	1.17034e+07	1.96595e+07	1.94292e+07	1.0606e+07	1.97784e+07	2.38452e+07	2.01489e+07	1.97732e+07	1.76628e+07	-0.0244192	0.897563
Q16625	OCLN	406761	344288	480810	778697	509295	314230	573793	400735	308133	412728	556815	534188	-0.0244821	0.923904
Q13243	SRSF5	3.79837e+07	3.4532e+07	3.57835e+07	4.29837e+07	3.69752e+07	3.73662e+07	3.60797e+07	3.71995e+07	3.14781e+07	3.80342e+07	4.31228e+07	3.58616e+07	-0.0248196	0.748405
Q9Y314	NOSIP	1.52159e+06	1.77203e+06	2.03561e+06	294286	1.52228e+06	2.12504e+06	547322	1.77789e+06	1.84608e+06	1.72247e+06	1.64539e+06	1.57308e+06	-0.0248954	0.938714
P78406	RAE1	7.92266e+06	7.72909e+06	7.70408e+06	6.50221e+06	5.91663e+06	6.62929e+06	5.78011e+06	7.50253e+06	6.46967e+06	8.66047e+06	7.03018e+06	6.22301e+06	-0.0253295	0.82468
Q6UX04	CWC27	639871	742634	781692	612815	658106	780418	706734	526616	655836	799101	763426		-0.0253688	0.827711
Q15393	SF3B3	1.52112e+08	1.67078e+08	1.62415e+08	1.5386e+08	1.54512e+08	1.61491e+08	1.50683e+08	1.50535e+08	1.56817e+08	1.60441e+08	1.66171e+08	1.49981e+08	-0.0257622	0.456569
O75530	EED	589424	1.0374e+06	1.03413e+06	646379	807415	840549	844958	1.12476e+06	639831	558880	1.21063e+06	487717	-0.0260061	0.921134
P07199	CENPB	2.47588e+06	2.29464e+06	2.36238e+06	2.48289e+06	2.37357e+06	2.53541e+06	2.97533e+06	2.95814e+06	3.26023e+06	3.25011e+06	956166	864812	-0.0260569	0.92814
A0AVT1	UBA6	1.55844e+07	1.43011e+07	1.49999e+07	1.04271e+07	1.04412e+07	1.49538e+07	1.41097e+07	9.567e+06	1.67034e+07	1.39456e+07	1.14982e+07	1.34353e+07	-0.0261232	0.865581
Q15024	EXOSC7	6.32465e+06	5.871e+06	6.01183e+06	6.39166e+06	6.16023e+06	4.73745e+06	5.89489e+06	6.03505e+06	5.01674e+06	5.72155e+06	6.24841e+06	5.9355e+06	-0.0264426	0.730326
Q9NY35	CLDND1	622438		618978	852929		801035		738074	585968	837463	681016		-0.0265815	0.874514
Q96A57	TMEM230	2.8864e+06	2.87608e+06	2.79791e+06	4.07518e+06	3.16904e+06	3.13759e+06	3.98816e+06	2.65059e+06	2.69933e+06	3.03673e+06	3.40335e+06	2.81803e+06	-0.0265958	0.844175
O76024	WFS1	6.0046e+07	6.35146e+07	6.26099e+07	5.67337e+07	6.21417e+07	6.13263e+07	5.48632e+07	6.13995e+07	6.05734e+07	6.31885e+07	6.51202e+07	5.45319e+07	-0.0266095	0.595639
Q9Y5Q8	GTF3C5	2.31669e+06	2.60711e+06	2.24547e+06	2.27721e+06	2.38947e+06	2.58359e+06	2.57649e+06	2.4972e+06	2.42754e+06	2.21722e+06	2.35517e+06	2.08183e+06	-0.0266695	0.664222
P78310	CXADR	2.57488e+07	2.41359e+07	2.48286e+07	2.56182e+07	2.13999e+07	2.57308e+07	2.56029e+07	2.37535e+07	2.37282e+07	2.4446e+07	2.31015e+07	2.41286e+07	-0.0266744	0.571516
P42224	STAT1	2.07265e+07	2.12016e+07	2.44287e+07	1.43664e+07	2.57045e+07	1.62413e+07	1.52601e+07	1.91624e+07	2.62743e+07	1.72256e+07	1.69883e+07	2.55029e+07	-0.0267711	0.889417
P51159	RAB27A	1.48191e+06	1.20164e+06	1.29488e+06	1.41423e+06	1.32417e+06	1.14399e+06	1.36687e+06	1.48739e+06	1.012e+06	1.31622e+06	1.36694e+06	1.16323e+06	-0.0274555	0.781262
Q9BYN0	SRXN1	2.30343e+06	2179516	2.36757e+06	2.13464e+06	2.48916e+06	1.91292e+06	2.10763e+06	2.17655e+06	2.31191e+06	1.9235e+06	2.02926e+06	2.58297e+06	-0.0277904	0.74259
Q969H8	MYDGF	2.55022e+07	3.20684e+07	3.02467e+07	2.54406e+07	2.68868e+07	2.96748e+07	2.10457e+07	2.52102e+07	2.96812e+07	3.18161e+07	2.87271e+07	3.00343e+07	-0.0283547	0.784831
O43251	RBFOX2	1.63173e+06	1.44478e+06	1.3986e+06	1.51499e+06	1.54626e+06	1.60624e+06	1.25458e+06	1.07466e+06	1.45748e+06	1.6082e+06	2.02005e+06	1.54893e+06	-0.0284793	0.833014
Q7Z7K0	CMC1	6.6936e+06	5762700	5.97614e+06	8.23293e+06	6.02751e+06	6.47805e+06	7.13291e+06		4.80708e+06	6.39565e+06	6.07183e+06	7.5892e+06	-0.0288275	0.832847
P38435	GGCX	1.61178e+07	1.64909e+07	1.61527e+07	1.57299e+07	1.48218e+07	1.39009e+07	1.24402e+07	1.54599e+07	1.48799e+07	1.59923e+07	1.69413e+07	1.5652e+07	-0.0288941	0.686623
P62820	RAB1A	5.3918e+07	5.80867e+07	5.45305e+07	5.10402e+07	5.55871e+07	5.79961e+07	4.29568e+07	5.85104e+07	5.92646e+07	5.51432e+07	5.67514e+07	5.19257e+07	-0.0290723	0.692098
P31943	HNRNPH1	1.59314e+08	1.82676e+08	1.7065e+08	1.35742e+08	1.44725e+08	1.49614e+08	1.30904e+08	1.62959e+08	1.46089e+08	1.68925e+08	1.77096e+08	1.37582e+08	-0.0296349	0.763789
Q96FV9	THOC1	7.40416e+06	7.63463e+06	7.04339e+06	6.66296e+06	7.30622e+06	6.54927e+06	6.31857e+06	7.0314e+06	6.41483e+06	7.39977e+06	7.63405e+06	6.92366e+06	-0.0300568	0.607072
Q15165	PON2	6.08535e+07	6.54759e+07	6.33575e+07	5.64063e+07	6.28021e+07	6.0788e+07	5.31717e+07	5.74233e+07	5.77905e+07	6.64075e+07	6.53507e+07	6.18994e+07	-0.030128	0.613013
P18858	LIG1	2.98791e+07	2.29357e+07	2.61865e+07	3.46266e+07	2.87327e+07	2.26066e+07	3.21944e+07	2.21041e+07	2.54815e+07	2.61367e+07	2.53227e+07	3.02535e+07	-0.0307087	0.813707
Q8N0U8	VKORC1L1	2.16786e+06	1.5066e+06	5.97711e+06	6.4907e+06	5.6228e+06	6.63557e+06	6.49452e+06	1.94493e+06	4.20586e+06	1.59111e+06	6.91426e+06	6.6494e+06	-0.0308337	0.942756
Q9NUM3	SLC39A9	48084.8	59808.4	53140.7	124994	123317	228756	24960.5	52167.9	71172.5	109108	176374	190800	-0.0308904	0.955646
P42765	ACAA2	4.586e+07	4.79278e+07	4.69247e+07	4.85752e+07	3.63555e+07	4.39289e+07	4.39891e+07	4.51967e+07	3.84377e+07	4.78826e+07	4.53957e+07	4.29569e+07	-0.0309056	0.681339
Q9UM00	TMCO1	3.03278e+07	2.74409e+07	2.94242e+07	3.81295e+07	3.34834e+07	3.17647e+07	2.89409e+07	2.63044e+07	2.80882e+07	3.44804e+07	3.61263e+07	3.25856e+07	-0.0309496	0.765673
Q8NBL1	POGLUT1	649373	660171	447716	514873	580436	568804	734056	601803	424450	488607	619732	479471	-0.031225	0.835202
Q16576	RBBP7	3.01275e+07	3.31437e+07	3.15287e+07	2.13488e+07	2.57965e+07	2.88798e+07	1.56139e+07	3.00599e+07	3.18824e+07	3.0898e+07	3.04697e+07	2.81957e+07	-0.0316377	0.843613
Q9Y4R8	TELO2	1.7378e+06	2.02358e+06	1.81398e+06	1.58713e+06	1.86817e+06	1.8133e+06	1.85102e+06	1.57137e+06	1.88912e+06	1.70649e+06	1.68104e+06	1.90876e+06	-0.0317672	0.636138
P11216	PYGB	2.01238e+07	2.24069e+07	2.15585e+07	1.91298e+07	1.95529e+07	2.22122e+07	1.65747e+07	2.13344e+07	2.64273e+07	1.96265e+07	1.81543e+07	2.01354e+07	-0.0318804	0.767706
P61923	COPZ1	1.77984e+07	1.77186e+07	1.82855e+07	1.45456e+07	1.81282e+07	1.98198e+07	1.44053e+07	1.87526e+07	2.01407e+07	1.52973e+07	1.62188e+07	1.91479e+07	-0.0320234	0.749536
O75832	PSMD10	4.14651e+06	4192591	4.17435e+06	3.62024e+06	3.9453e+06	4.1584e+06	3.52965e+06	3.86394e+06	4.15374e+06	3.55633e+06	3.88635e+06	4.71188e+06	-0.0322324	0.667102
P07437	TUBB	2.22476e+08	2.44821e+08	2.42391e+08	1.09272e+08	2.33643e+08	2.32124e+08	1.55249e+08	2.35242e+08	2.68969e+08	1.85713e+08	1.83549e+08	2.27299e+08	-0.0326033	0.863919
O43583	DENR	4.05416e+06	7.28721e+06	6.98763e+06	3.71984e+06	6.74642e+06	6.94533e+06	7.25071e+06	5.6568e+06	5.61854e+06	5.5744e+06	4.95174e+06	5.86928e+06	-0.0334488	0.855396
P37198	NUP62	9.32184e+06	9.20255e+06	9.71868e+06	7.8853e+06	1.03805e+07	1.04262e+07	5.23487e+06	1.11466e+07	8.52929e+06	1.03979e+07	1.1281e+07	9.03728e+06	-0.0335374	0.832138
P48651	PTDSS1	474341	398446	389407	358017	269530	258128	681924	346632	275561	422137	265065	107130	-0.0335831	0.925457
Q8IXB1	DNAJC10	1.19763e+07	1.21243e+07	1.15088e+07	1.12383e+07	1.08568e+07	1.17074e+07	1.06788e+07	1.06616e+07	1.098e+07	1.16867e+07	1.18093e+07	1.19897e+07	-0.0337664	0.409065
P53618	COPB1	4.3655e+07	5.05516e+07	4.74446e+07	2.77626e+07	4.98327e+07	5.21987e+07	3.2935e+07	4.4348e+07	5.27825e+07	4.28021e+07	3.88228e+07	5.34753e+07	-0.0337671	0.836023
P16403	H1-2	1.75824e+08	1.36996e+08	1.36413e+08	2.88185e+08	1.68251e+08	1.55817e+08	2.01552e+08	1.93771e+08	1.35015e+08	1.70714e+08	1.71636e+08	1.64176e+08	-0.0338569	0.873428
Q9H074	PAIP1	1.03119e+07	1.05837e+07	1.06115e+07	9.27654e+06	1.01473e+07	1.05086e+07	1.06113e+07	9.64742e+06	1.10207e+07	9.06111e+06	8.70866e+06	1.09593e+07	-0.0340003	0.613499
P42167	TMPO	8.53897e+07	8.89328e+07	8.74906e+07	1.06531e+08	8.11386e+07	8.63262e+07	8.09637e+07	9.20109e+07	7.5104e+07	8.80578e+07	8.93153e+07	9.77864e+07	-0.0342517	0.677256
Q8NCW5	NAXE	1.4591e+07	1.75407e+07	1.48691e+07	9.98737e+06	1.46082e+07	1.5626e+07	8.74646e+06	1.73688e+07	1.58764e+07	1.45555e+07	1.53653e+07	1.32614e+07	-0.0342876	0.834445
Q9BVK2	ALG8	3.23165e+06	3.26033e+06	3.28896e+06	3.73486e+06	3.63952e+06	3.14172e+06	2.85245e+06	3.29019e+06	3.21646e+06	3.79354e+06	3.34562e+06	3.32017e+06	-0.0344272	0.62438
Q12874	SF3A3	5.60865e+07	5.4139e+07	5.37766e+07	5.71844e+07	5.18817e+07	5.41048e+07	5.18729e+07	5.03097e+07	4.78817e+07	5.47457e+07	6.31409e+07	5.14758e+07	-0.0345683	0.588391
O75223	GGCT	7.68745e+06	6.11911e+06	7.60418e+06	8.61601e+06	7.55912e+06	7.08397e+06	1.00482e+07	6.38721e+06	8.48175e+06	6.1813e+06	6.33412e+06	6.1707e+06	-0.0348638	0.815918
Q5VTR2	RNF20	3.17215e+06	3.31766e+06	3.44866e+06	2.39886e+06	3.28309e+06	3.70943e+06	3.52207e+06	3.28141e+06	3.56355e+06	2.17789e+06	3.16609e+06	3.15728e+06	-0.0348662	0.784694
Q6Y1H2	HACD2	1.9453e+07	1.96944e+07	1.87338e+07	2.89844e+07	1.76658e+07	2.49722e+07	2.49512e+07	1.8116e+07	1.84094e+07	2.20501e+07	2.54299e+07	1.73648e+07	-0.0358933	0.824275
P68104	EEF1A1	6.75838e+09	5.5035e+09	5.63959e+09	9.61032e+09	6.67405e+09	5.84725e+09	1.09113e+10	5.7902e+09	5.52479e+09	5.43962e+09	5.45019e+09	5.92804e+09	-0.0360882	0.882113
Q92522	H1-10	2.81749e+07	2.93346e+07	2.97036e+07	4.01688e+07	3.60935e+07	3.73114e+07	3.54802e+07	2.19465e+07	2.85829e+07	3.46344e+07	3.83298e+07	3.68322e+07	-0.0362398	0.804102
Q96I24	FUBP3	4.08513e+07	4.31505e+07	4.20903e+07	2.95041e+07	3.97339e+07	4.02647e+07	3.27293e+07	3.59138e+07	4.3438e+07	4.05937e+07	4.17225e+07	3.53165e+07	-0.0364708	0.719447
Q9NU23	LYRM2	325464	265051	356620	317884	375120	456220	249643	340874	396798	314881	382193	359484	-0.0365798	0.803021
P61020	RAB5B	6.65772e+06	6.86731e+06	8.10229e+06	5.59078e+06	6.12634e+06	7.57982e+06	6.73756e+06	8.27286e+06	6.70057e+06	6.51353e+06	6.28511e+06	5.38643e+06	-0.0367099	0.75598
O14828	SCAMP3	2.13709e+07	23611251	2.19681e+07	2.03034e+07	2.07535e+07	1.94147e+07	1.93456e+07	2.14093e+07	1.99924e+07	2.14236e+07	2.14156e+07	2.06304e+07	-0.0367527	0.459949
Q9Y608	LRRFIP2	2.92222e+06	3.38668e+06	2.83771e+06	2.86398e+06	3.37093e+06	3.09617e+06	3.35608e+06	2.93493e+06	1.7765e+06	3.12847e+06	3.45081e+06	3.3635e+06	-0.0369632	0.783681
Q93009	USP7	1.9297e+07	1.55474e+07	1.94407e+07	1.82538e+07	1.86326e+07	2.15672e+07	1.21202e+07	1.97402e+07	2.02524e+07	2.03944e+07	1.69534e+07	2.04241e+07	-0.036991	0.768219
Q9HD26	GOPC	604390	2.55391e+06	2.18357e+06	1.91702e+06	1.55028e+06	2.28154e+06	648414	2.91014e+06	2.91656e+06	2.14265e+06	312287	1.87857e+06	-0.0371663	0.931691
Q6QNY1	BLOC1S2	946802	857121	1.0491e+06	1.35472e+06	1.10637e+06	1.05662e+06	1.0129e+06	983093	729793	1.15621e+06	980033	1.34648e+06	-0.037212	0.808522
Q01081	U2AF1	2.47072e+07	2.67672e+07	2.07849e+07	1.6086e+07	2.12765e+07	2.08259e+07	1.71985e+07	2.34909e+07	2.36576e+07	2.45944e+07	2.23953e+07	1.5775e+07	-0.0373742	0.800493
P52735	VAV2	2.84122e+06	2.50457e+06	2.49974e+06	2.14195e+06	2.61906e+06	2.60361e+06	2.32279e+06	2.76192e+06	2.85826e+06	2.39876e+06	1.66236e+06	2.81573e+06	-0.0375072	0.760773
P63165	SUMO1	1.214e+07	12122163	1.20518e+07	1.28426e+07	1.15827e+07	1.23899e+07	1.07014e+07	1.229e+07	1.10491e+07	1.19846e+07	1.34601e+07	1.17603e+07	-0.0376473	0.485258
P50897	PPT1	8.89519e+06	9.72855e+06	8.46379e+06	6.7541e+06	8.61963e+06	8.66975e+06	7.09597e+06	7.97574e+06	8.45095e+06	9.35268e+06	8.62281e+06	8.31282e+06	-0.0377354	0.670211
P43243	MATR3	2.625e+08	2.7789e+08	2.60629e+08	2.26858e+08	2.64338e+08	2.57452e+08	2.29218e+08	2.5833e+08	2.45642e+08	2.67431e+08	2.83579e+08	2.25307e+08	-0.0378818	0.573966
O75436	VPS26A	4.17412e+06	4.23842e+06	3.81531e+06	3.38282e+06	3.95103e+06	3.50382e+06	3.929e+06	3.48009e+06	3.99124e+06	3.45935e+06	3.64594e+06	3.95966e+06	-0.0380424	0.577834
P02768	ALB	3.26716e+08	3.29639e+08	3.32982e+08	3.70858e+08	3.33071e+08	3.33507e+08	3.296e+08	3.29369e+08	2.90608e+08	3.3699e+08	3.53594e+08	3.33666e+08	-0.0381885	0.433691
Q08945	SSRP1	4.68177e+07	5.24824e+07	4.8924e+07	4.31756e+07	4.54142e+07	4.579e+07	3.44208e+07	4.79544e+07	5.08896e+07	4.77503e+07	4.80713e+07	4.61094e+07	-0.0383232	0.659177
O14974	PPP1R12A	1.05216e+07	9.58002e+06	1.06358e+07	1.06478e+07	1.04907e+07	1.0667e+07	9.08872e+06	8.89058e+06	1.0928e+07	1.06087e+07	1.17941e+07	9.57707e+06	-0.0387069	0.591666
P48163	ME1	2.37378e+07	2.78449e+07	2.72801e+07	1.83583e+07	2.56039e+07	2.70631e+07	2.10691e+07	2.51087e+07	3.08244e+07	2.2487e+07	2.04575e+07	2.59476e+07	-0.0389604	0.762711
Q8WYP5	AHCTF1	2.24595e+07	2.3772e+07	2.17481e+07	2.56578e+07	2.02574e+07	2.00926e+07	2.14056e+07	2.41044e+07	2.0492e+07	2.11513e+07	2.42557e+07	1.89951e+07	-0.0391083	0.633628
O43795	MYO1B	9.90061e+07	1.09234e+08	1.02018e+08	9.64642e+07	1.04706e+08	9.71981e+07	8.7423e+07	9.23943e+07	1.09069e+08	1.0558e+08	1.03293e+08	9.45534e+07	-0.0391977	0.512312
Q8WWQ0	PHIP	9.89941e+06	1.09273e+07	7.41172e+06	1.03872e+07	8.45903e+06	1.24827e+07	7.60632e+06	1.0743e+07	7.18373e+06	1.08536e+07	1.37697e+07	7.81283e+06	-0.039239	0.839836
Q8N7H5	PAF1	9.77116e+06	9.67515e+06	9.34673e+06	8.70305e+06	9.18652e+06	8.72597e+06	7.47059e+06	9.63616e+06	9.33746e+06	9.80735e+06	9.25833e+06	8.4113e+06	-0.0392571	0.555675
P48506	GCLC	4.15617e+06	4.06394e+06	4.5901e+06	3.66119e+06	3.73683e+06	4.46944e+06	3.10949e+06	3.37901e+06	4.51153e+06	4.05973e+06	4.41308e+06	4.54112e+06	-0.0393328	0.715564
Q14676	MDC1	1.02611e+07	1.04045e+07	7.73393e+06	1.24635e+07	1.1253e+07	9.06593e+06	1.00638e+07	1.13612e+07	8.00684e+06	9.68744e+06	1.15161e+07	8.89702e+06	-0.0394287	0.760253
O43709	BUD23	1.65905e+06	1.65914e+06				367312	1.19532e+06						-0.0395051	0.972764
Q9H553	ALG2	3.23692e+06	3476672	2.9986e+06	2.96195e+06	3.11933e+06	3.38328e+06	2.83364e+06	3.32646e+06	2.96697e+06	3.19807e+06	3.5223e+06	2.81015e+06	-0.0395962	0.562641
P61421	ATP6V0D1	1.0281e+07	7.96996e+06	9.07889e+06	8.91838e+06	9.05463e+06	9.71175e+06	8.1422e+06	1.03071e+07	7.3604e+06	9.4006e+06	9.4884e+06	8.82294e+06	-0.0396935	0.651642
Q12907	LMAN2	7.66419e+07	7.63466e+07	7.48031e+07	6.85986e+07	7.53042e+07	8.55638e+07	6.2731e+07	8.22101e+07	7.3699e+07	8.28465e+07	7.45675e+07	6.87909e+07	-0.0397063	0.604301
P61916	NPC2	6.65664e+06	5.47937e+06	6.26202e+06	7.29673e+06	6.55728e+06	7.30326e+06	5.90236e+06	5.81392e+06	5.69953e+06	7.27567e+06	7.75183e+06	6.03693e+06	-0.0397529	0.700879
Q92820	GGH	2.79508e+07	3.16143e+07	3.28081e+07	2.13814e+07	3.04334e+07	3.02047e+07	1.98851e+07	2.87561e+07	2.73036e+07	3.35292e+07	2.99264e+07	3.02368e+07	-0.0398879	0.759098
Q96SU4	OSBPL9	1.34582e+06	1.07545e+06	945486	1.05332e+06	1.54784e+06	2.0647e+06		754651	1.52801e+06	927144	1.60136e+06	1.69857e+06	-0.040236	0.888995
Q9UHX1	PUF60	5.56633e+07	57508294	5.47329e+07	4.64849e+07	5.63926e+07	5.64793e+07	4.60146e+07	5.40187e+07	5.53318e+07	5.29057e+07	5.78357e+07	5.21419e+07	-0.0402895	0.532039
Q9NXH9	TRMT1		653469	576269							597787			-0.0406483	0.840748
P54727	RAD23B	6.1585e+07	5.94767e+07	6.15196e+07	6.49305e+07	6.77259e+07	6.38096e+07	6.47811e+07	5.93954e+07	6.38608e+07	5.55899e+07	5.7287e+07	6.75101e+07	-0.0410099	0.450717
Q9BXS5	AP1M1	3.61143e+07	3.73919e+07	3.66628e+07	2.9663e+07	3.5194e+07	3.87268e+07	3.08968e+07	3.39134e+07	4.02259e+07	3.4316e+07	3.12394e+07	3.71434e+07	-0.0412002	0.617249
P60981	DSTN	3.75768e+07	3.4977e+07	3.69025e+07	3.80818e+07	3.13633e+07	3.5783e+07	4.07764e+07	3.18708e+07	3.37713e+07	3.22527e+07	3.23392e+07	3.74448e+07	-0.0424802	0.572164
Q96GQ7	DDX27	5.82807e+07	6.16618e+07	5.86257e+07	5.13215e+07	5.22385e+07	5.36835e+07	5.494e+07	5.50888e+07	4.91343e+07	5.36822e+07	5.1477e+07	6.17011e+07	-0.0426774	0.516315
Q9H4A4	RNPEP	7.20217e+06	7.57464e+06	8.76928e+06	2.65205e+06	4.53485e+06	8.10262e+06	4.37218e+06	8.38995e+06	6.26058e+06	7.54149e+06	4.51473e+06	6.62132e+06	-0.0428058	0.874555
Q2TAY7	SMU1	2.74172e+07	2.42643e+07	2.77772e+07	2.66163e+07	2.66423e+07	2.91437e+07	1.90694e+07	2.59832e+07	2.30639e+07	2.90207e+07	3.2218e+07	2.77505e+07	-0.0430192	0.700739
O15144	ARPC2	3.17519e+07	3.21922e+07	3.25784e+07	3.07507e+07	3.54823e+07	3.75831e+07	2.76101e+07	2.82126e+07	3.65483e+07	3.1988e+07	3.22562e+07	3.77881e+07	-0.0433874	0.632419
Q9UKY7	CDV3	2.21656e+07	2.50826e+07	2.43469e+07	1.9654e+07	2.29103e+07	2.34578e+07	1.86811e+07	2.52995e+07	2.51364e+07	1.95173e+07	1.94643e+07	2.54326e+07	-0.0434852	0.673692
P17301	ITGA2	5.86602e+06	5.29636e+06	6.0655e+06	3.92046e+06	6.26771e+06	5.98509e+06	4.4073e+06	5.07314e+06	6.23246e+06	5.77993e+06	5.6758e+06	5.2363e+06	-0.0436844	0.714087
P62330	ARF6	7.64348e+06	8.06519e+06	7.85466e+06	4.65631e+06	7.93261e+06	7.71779e+06	4.84501e+06	7.34473e+06	9.53996e+06	7.46328e+06	6.02939e+06	7.33717e+06	-0.0437533	0.799377
Q16881	TXNRD1	3.62451e+07	3.72116e+07	3.66829e+07	3.2846e+07	3.66095e+07	3.88691e+07	2.92757e+07	3.68486e+07	4.10435e+07	3.50278e+07	3.32221e+07	3.64983e+07	-0.0439034	0.557502
P62877	RBX1	8.61641e+06	7.99545e+06	6.36904e+06	7.60936e+06	6.01444e+06	7.79402e+06	8.1251e+06	7.5245e+06	7.53699e+06	6.38291e+06	6.32751e+06	7.15974e+06	-0.0442785	0.664544
Q13277	STX3	124982			431027	331219	397058				230271	388378	315088	-0.0448418	0.917016
P61204	ARF3	6.30581e+07	7.28036e+07	6.91109e+07	4.75868e+07	6.74267e+07	6.75512e+07	5.34577e+07	5.91828e+07	7.84487e+07	6.10136e+07	5.15897e+07	7.19412e+07	-0.0450083	0.732228
Q9NW81	DMAC2		1.2993e+06	1.50712e+06	1.83167e+06	1.07065e+06	1.47242e+06	1.60715e+06	1.26037e+06		1.47163e+06	1.22405e+06	1.39661e+06	-0.0451699	0.765973
P48637	GSS	2.11641e+07	2.08326e+07	2.15775e+07	1.79779e+07	2.33234e+07	2.33777e+07	1.72617e+07	2.1653e+07	2.57501e+07	1.83183e+07	1.77693e+07	2.35455e+07	-0.0451945	0.6955
Q9H8Y8	GORASP2	9.36378e+06	1.03938e+07	1.13731e+07	7.9258e+06	8.91603e+06	9.77668e+06	8.04309e+06	9.71775e+06	8.57258e+06	9.89288e+06	9.42078e+06	1.02841e+07	-0.0461489	0.623588
O14709	ZNF197	2.00814e+06	2.28318e+06	2.17942e+06	2.44293e+06	2.12665e+06	2.47831e+06	1.89944e+06	1.91753e+06	2.25281e+06	2.30667e+06	2.50701e+06	2.20657e+06	-0.0464803	0.570813
Q9BUL5	PHF23	2.08414e+06	2150684	2.25159e+06	3.76847e+06	2.40507e+06	3.92973e+06	3.66115e+06	1.75562e+06	2.1399e+06	1.66425e+06		4.16299e+06	-0.0467529	0.887054
Q06323	PSME1	3.10172e+07	3.06298e+07	3.21901e+07	2.37348e+07	3.2204e+07	3.11841e+07	2.91974e+07	2.69674e+07	3.51641e+07	2.68102e+07	2.56064e+07	3.14003e+07	-0.0471151	0.63222
Q9Y6G5	COMMD10	573554	623221	524715	375914	594917	577621	418413	660096	531027	454156	453372	647623	-0.0472022	0.760777
Q92922	SMARCC1	3.41321e+07	3.69067e+07	3.69452e+07	2.81361e+07	2.90953e+07	2.83961e+07	2.07078e+07	3.45487e+07	3.38072e+07	3.59558e+07	3.55224e+07	2.68095e+07	-0.0474174	0.738741
Q4V348	ZNF658B	785016	786841	762519	1.04529e+06	855934	783243	849167	667731	722116	992130	901024	724392	-0.0474199	0.69601
P22087	FBL	1.53643e+08	1.6831e+08	1.62321e+08	1.55959e+08	1.53847e+08	1.54633e+08	1.37227e+08	1.55948e+08	1.45862e+08	1.63939e+08	1.68527e+08	1.46523e+08	-0.047435	0.369293
Q9BRJ6	C7orf50	9.78724e+06	9.79425e+06	1.03689e+07	9.91081e+06	8.38132e+06	8.12852e+06	8.28096e+06	9.1522e+06	9.69503e+06	8.81459e+06	9.54127e+06	9.05959e+06	-0.0475431	0.491771
Q14498	RBM39	6.03943e+07	67471693	6.37993e+07	5.42519e+07	6.19698e+07	6.06341e+07	5.46983e+07	6.07499e+07	5.98739e+07	6.05767e+07	6.54117e+07	5.52565e+07	-0.047574	0.427995
P61964	WDR5	7.74415e+06	5808885	6.87476e+06	1.03579e+07	5.1517e+06	4.09298e+06	9.90356e+06	7.94433e+06	5.36251e+06	3.47666e+06	5.4471e+06	6.59479e+06	-0.0476816	0.86953
Q92905	COPS5	4.06299e+06	4.36507e+06	4.73439e+06	3.6416e+06	4.32184e+06	4.86465e+06	3.76376e+06	4.28487e+06	4.85705e+06	3.78478e+06	3.95461e+06	4.49881e+06	-0.0477787	0.591768
Q9NZN8	CNOT2	2.16316e+06	2319041	2.38774e+06	911557	2.16235e+06	2.22529e+06	2.00228e+06	2.1156e+06	2.35144e+06	1.54026e+06	1.80074e+06		-0.0478208	0.81823
Q12846	STX4	2.12951e+06	1.98261e+06	1.90542e+06	2.27669e+06	2.0597e+06	1.9694e+06	2.34741e+06	1.81163e+06	1.98771e+06	1.84379e+06	1.83054e+06	2.09952e+06	-0.0479363	0.522627
Q9Y277	VDAC3	8.81212e+07	8.85926e+07	8.39172e+07	8.3635e+07	7.9682e+07	8.79398e+07	7.21161e+07	8.69792e+07	7.99206e+07	8.88338e+07	9.04808e+07	7.68155e+07	-0.0479737	0.421652
Q92734	TFG	4.42216e+07	4.38088e+07	4.46542e+07	4.29508e+07	5.06266e+07	4.65554e+07	4.05461e+07	4.59924e+07	4.99327e+07	4.15662e+07	3.86498e+07	4.70974e+07	-0.0485761	0.493058
Q9UGY1	NOL12		775553	702408	904780	753592	688747	898254		417634	688871	953960		-0.0485884	0.832374
O75694	NUP155	3.50165e+07	3.93688e+07	3.5597e+07	3.33989e+07	2.97912e+07	3.39179e+07	3.14383e+07	3.51104e+07	3.10376e+07	3.34269e+07	3.73162e+07	3.18686e+07	-0.0488323	0.494998
P27824	CANX	5.73531e+08	6.18811e+08	5.81996e+08	6.32374e+08	5.92107e+08	6.09378e+08	5.50831e+08	5.78546e+08	5.46225e+08	6.16896e+08	6.10949e+08	5.82763e+08	-0.0496183	0.209099
Q9BZF1	OSBPL8	2.95805e+06	3.51632e+06	1.15928e+06		1.11829e+06	1.21521e+06	5.05754e+06	1.45449e+06	1.29959e+06	1.22277e+06	1.7441e+06	776705	-0.0497467	0.938126
P35580	MYH10	1.24412e+08	1.24909e+08	1.35128e+08	1.23977e+08	1.29095e+08	1.31404e+08	1.06299e+08	1.28753e+08	1.22394e+08	1.34331e+08	1.3696e+08	1.1409e+08	-0.049815	0.422999
Q9UQ35	SRRM2	8.47289e+07	9.31378e+07	8.97813e+07	8.48383e+07	8.9939e+07	8.14176e+07	7.8428e+07	8.56725e+07	7.67389e+07	8.70839e+07	9.31017e+07	8.50065e+07	-0.049907	0.348898
P09234	SNRPC	1.04352e+07	1.21158e+07	1.21998e+07	1.02907e+07	1.00794e+07	9.65028e+06	8.35492e+06	9.34032e+06	9.92922e+06	1.11842e+07	1.24184e+07	1.12924e+07	-0.0510483	0.628215
P40937	RFC5	2.26391e+06	2.3753e+06	1.38706e+06	1.12775e+06	2.61065e+06	2.77115e+06	1.32567e+06	2.36094e+06	2.24578e+06	1.99624e+06	1.84451e+06	2.32514e+06	-0.0512555	0.823432
Q9BPX5	ARPC5L	5.9787e+06	7.09059e+06	6.98852e+06	4.52165e+06	6.51383e+06	6.72945e+06	4.78536e+06	6.08054e+06	7.11097e+06	5.90892e+06	5.89947e+06	6.70771e+06	-0.0516359	0.672843
Q9BY42	RTF2	1.75255e+06	1.98414e+06	1.90231e+06	1.92006e+06	1.90354e+06	1.75692e+06	1.75378e+06	1.77144e+06	1.80278e+06	1.63445e+06	1.63104e+06	2.22881e+06	-0.0520006	0.513867
P10515	DLAT	8.89684e+07	9.74247e+07	9.15692e+07	8.09473e+07	9.15651e+07	9.10765e+07	7.19302e+07	8.91519e+07	8.45612e+07	9.27381e+07	9.45949e+07	8.9117e+07	-0.0527901	0.43479
Q7Z5G4	GOLGA7	2.77078e+06		2.96463e+06	751990	2.72614e+06	2.90378e+06				2.4094e+06	2.26205e+06		-0.0532023	0.905674
O94906	PRPF6	7.296e+07	7.47596e+07	7.29637e+07	7.10154e+07	6.91527e+07	7.71629e+07	6.44966e+07	6.57982e+07	6.98884e+07	7.2088e+07	7.94393e+07	7.0404e+07	-0.0533434	0.304724
Q09028	RBBP4	4.9829e+07	4.66066e+07	4.86182e+07	3.63572e+07	5.17119e+07	4.94596e+07	3.45142e+07	5.30267e+07	5.01651e+07	4.55122e+07	4.62698e+07	4.2829e+07	-0.0533848	0.631575
P20339	RAB5A	5.53509e+06	7.62732e+06	6.65903e+06	4.72168e+06	4.30926e+06	6.21533e+06	4.51828e+06	4.65488e+06	7.46411e+06	7.42001e+06	5.1695e+06	4.56655e+06	-0.0534046	0.788309
Q13330	MTA1	3.70975e+06	3.63328e+06	3.54934e+06	3.69869e+06	3.83938e+06	3.57784e+06	3.57776e+06	4.36194e+06	2.40316e+06	3.82199e+06	3.88995e+06	3.15256e+06	-0.0534821	0.645507
Q5RI15	COX20	4.31426e+06	4.40458e+06	4.74854e+06	2.66036e+06	4.27702e+06	3.93272e+06	2.04838e+06	3.82929e+06	4.16667e+06	4.3942e+06	4.86878e+06	4.12659e+06	-0.0545811	0.768217
P04424	ASL	3.69409e+07	3.60106e+07	3.44859e+07	2.63619e+07	3.49726e+07	3.63223e+07	2.58283e+07	3.28363e+07	4.05011e+07	3.20307e+07	3.08309e+07	3.54227e+07	-0.0547994	0.629469
A6NCS6	C2orf72	2.95295e+06	2.47598e+06	2.31751e+06	1.5682e+06	1.95493e+06	1.79892e+06	2.39315e+06	1.94593e+06	2.31789e+06	2.11221e+06	1.90841e+06	1.9035e+06	-0.0548351	0.724539
Q9H000	MKRN2	740275	850579	893721	446545	727956	689171	774936	600736	881281	499104	596841	833050	-0.0548794	0.768665
P16615	ATP2A2	3.30847e+08	3.49264e+08	3.38902e+08	3.3002e+08	3.15245e+08	3.44997e+08	3.09633e+08	3.36904e+08	3.05548e+08	3.35149e+08	3.32303e+08	3.1459e+08	-0.0549924	0.130078
Q9NRR5	UBQLN4	914618	4.33246e+06	3.53969e+06	2.7959e+06	3.1964e+06	3.2926e+06	2.9644e+06	3.47983e+06	2.85824e+06	2.67696e+06	2.81315e+06	2.60244e+06	-0.0550545	0.820968
O75340	PDCD6	6.08414e+06	5.57973e+06	5.86879e+06	6.39959e+06	5.62099e+06	5.66989e+06	5.91536e+06	5.4177e+06	5.24102e+06	5.58732e+06	6.43371e+06	5.30684e+06	-0.0551544	0.354059
Q96FW1	OTUB1	1.40877e+07	1.39802e+07	1.60885e+07	9.97521e+06	1.3525e+07	1.68325e+07	1.19294e+07	1.42992e+07	1.58048e+07	1.24379e+07	1.1298e+07	1.55459e+07	-0.0552401	0.682593
P62312	LSM6	9.18995e+06	8.59835e+06	8.93557e+06	9.09549e+06	8.0848e+06	9.37926e+06	8.06369e+06	8.67453e+06	8.83626e+06	8.65372e+06	8.10664e+06	8.94588e+06	-0.0552701	0.203401
P25685	DNAJB1	1.67236e+07	1.93118e+07	1.58542e+07	1.49248e+07	1.88259e+07	1.87563e+07	1.31184e+07	1.43304e+07	1.76235e+07	1.81737e+07	1.31873e+07	2.40377e+07	-0.055295	0.732752
Q9Y5P6	GMPPB	2.39302e+06	3.23026e+06	3.5399e+06	2.08714e+06	3.65163e+06	2.51207e+06	1.94352e+06	3.22426e+06	3.86022e+06	1.35512e+06	2.82024e+06	3.55423e+06	-0.0554359	0.823463
P35914	HMGCL	1.1213e+07	1.12025e+07	1.07896e+07	1.14885e+07	1.07186e+07	1.13497e+07	1.12958e+07	1.1287e+07	9.84826e+06	1.14286e+07	1.09379e+07	9.433e+06	-0.0557658	0.279897
O96017	CHEK2	323389	1.83929e+06	1.54683e+06	342626	393026	437481	198295	133280	1.65955e+06	263856	2.10018e+06	341827	-0.0559256	0.946653
Q9UJA5	TRMT6	3.28662e+06	2.34519e+06	4.2543e+06	3.71804e+06	4.80533e+06	3.22787e+06	5.20216e+06	2.26966e+06	4.17607e+06	3.23179e+06	2.76854e+06	3.16548e+06	-0.0559902	0.810114
Q8WU76	SCFD2	369821	672486	346142		427994	532639	265246	513860	489046	540166	467232	435530	-0.0562639	0.80329
Q16775	HAGH	2.9654e+06	3.36402e+06	2.74511e+06	2.85168e+06	2.58148e+06	3.2197e+06	2.6266e+06	2.48126e+06	3.04541e+06	3.08911e+06	2.93531e+06	2.869e+06	-0.0564886	0.480821
Q16563	SYPL1	7.95243e+06	6.72176e+06	9.38739e+06	7.20261e+06	6.32312e+06	6.90111e+06	6.74847e+06	6.65297e+06	7.06999e+06	8.41003e+06	6.95421e+06	6.93558e+06	-0.0567884	0.597091
Q15459	SF3A1	1.00879e+08	102520825	1.01468e+08	9.51124e+07	1.00758e+08	1.00444e+08	8.56317e+07	9.78388e+07	9.1676e+07	1.01027e+08	1.06619e+08	9.50866e+07	-0.0570336	0.248657
Q5BJF2	TMEM97	3.36599e+07	3.44982e+07	3.37104e+07	2.93011e+07	3.23912e+07	3.44635e+07	2.7223e+07	3.27822e+07	3.19521e+07	3.65032e+07	3.26423e+07	2.92192e+07	-0.0572351	0.422779
O75533	SF3B1	1.60046e+08	1.61018e+08	1.54331e+08	1.50556e+08	1.55215e+08	1.65089e+08	1.42085e+08	1.47811e+08	1.54117e+08	1.56717e+08	1.56368e+08	1.52267e+08	-0.0573663	0.0806298
P55854	SUMO3	2.4107e+06	1.94409e+06	2.22872e+06	2.0651e+06	2.5065e+06	2.68565e+06	1.90184e+06	1.87196e+06	2.48991e+06	2.43665e+06	2.06059e+06	2.53745e+06	-0.0576697	0.604784
Q8IZL8	PELP1	9.3723e+06	9.55607e+06	9.93158e+06	9.07785e+06	9.79668e+06	1.06387e+07	6.89742e+06	9.34458e+06	9.76282e+06	8.81423e+06	1.02453e+07	1.10209e+07	-0.0576866	0.552055
P15311	EZR	9.00627e+07	9.52224e+07	9.72732e+07	7.70697e+07	9.08687e+07	9.16252e+07	8.35298e+07	8.43634e+07	1.00989e+08	8.14471e+07	7.78607e+07	9.26227e+07	-0.0578542	0.449333
P49327	FASN	1.17967e+09	1.2295e+09	1.24357e+09	9.35591e+08	1.17789e+09	1.24433e+09	1.04065e+09	1.1123e+09	1.29346e+09	1.05244e+09	1.0104e+09	1.22556e+09	-0.0578906	0.506841
Q96T23	RSF1	2.67332e+06	2.66217e+06	2.7518e+06	2.77211e+06	2.78589e+06	2.59679e+06	2.85324e+06	1.92184e+06	2.63689e+06	2.76474e+06	2.67227e+06	2.75375e+06	-0.0579378	0.471803
Q9C0C9	UBE2O	3.28039e+06	3.52294e+06	3.55662e+06	1.02076e+06	2.74044e+06	3.81553e+06	1.71836e+06	3.53449e+06	4.20838e+06	2.10489e+06	2.7914e+06	2.87288e+06	-0.0579572	0.838183
Q9BZJ0	CRNKL1	1.40687e+07	1.71553e+07	1.56109e+07	1.39419e+07	1.44521e+07	1.26448e+07	1.30671e+07	1.34069e+07	1.54617e+07	1.57184e+07	1.40597e+07	1.26991e+07	-0.0579687	0.496867
O95696	BRD1	242117	279888	225173	119995	289531	237445		186214	169302	302563	234450		-0.0584518	0.818393
Q9BUR5	APOO	5.56896e+06	5.60612e+06	5.36117e+06	5.20107e+06	5.47718e+06	5.66049e+06	4.78821e+06	5.93227e+06	4.95155e+06	5.10465e+06	5.53814e+06	5.2528e+06	-0.0585451	0.264559
Q13616	CUL1	1.21369e+07	1.1201e+07	1.21664e+07	9.87987e+06	5.55117e+06	9.27815e+06	5.03603e+06	9.178e+06	1.02261e+07	1.10224e+07	1.00893e+07	1.22621e+07	-0.058672	0.786126
Q14409	GK3	588586	919360	491635	570542	728253	581510	783553	517933	557777	725403	489981	650470	-0.0587285	0.751538
O43913	ORC5	1.06113e+06	1.36361e+06	1.49418e+06	627440	1.02992e+06	1.11484e+06	532288	957359	2.63377e+06	774955	771743	753085	-0.0589575	0.898245
Q8NI36	WDR36	4.44363e+06	5.90451e+06	5.24388e+06	5.94166e+06	5.76369e+06	6.21645e+06	5.88539e+06	5.2136e+06	4.95789e+06	5.50534e+06	5.60291e+06	5.00122e+06	-0.0592033	0.475067
Q9Y315	DERA	6.36652e+06	7.17599e+06	5.70841e+06	2.59157e+06	5.78037e+06	4.65713e+06	3.41796e+06	7.23932e+06	6.53695e+06	4.61434e+06	4.20159e+06	4.97139e+06	-0.0592307	0.810876
P33908	MAN1A1	2.15454e+07	2.28517e+07	2.1485e+07	1.73241e+07	1.88159e+07	2.16184e+07	2.18668e+07	2.00186e+07	1.70108e+07	2.00493e+07	1.85154e+07	2.12037e+07	-0.0592616	0.475165
Q9HC35	EML4	1.16449e+07	1.67166e+07	1.67031e+07	1.07023e+07	1.288e+07	1.6304e+07	1.09371e+07	1.04677e+07	1.67003e+07	1.38944e+07	1.20879e+07	1.74438e+07	-0.0592745	0.736179
P20338	RAB4A	6.85933e+06	6.68165e+06	6.16398e+06	6.49048e+06	6.51085e+06	6.23316e+06	5.47129e+06	6.15643e+06	6.96542e+06	6.59383e+06	5.80286e+06	6.35654e+06	-0.0602642	0.30362
Q13435	SF3B2	1.03143e+08	1.01536e+08	1.01407e+08	9.88161e+07	9.99416e+07	1.03079e+08	9.04223e+07	1.01699e+08	9.40811e+07	9.90823e+07	1.09783e+08	8.79162e+07	-0.0604297	0.24429
P52272	HNRNPM	5.74368e+08	6.52677e+08	6.18354e+08	5.13086e+08	6.00965e+08	6.25204e+08	4.60646e+08	5.44821e+08	5.85434e+08	6.24916e+08	6.53914e+08	5.67817e+08	-0.0604544	0.487851
O60287	URB1	137252	87868.9	136708	43254.4	165014	169561	59322.6	150129	86702.3	75659.5	244273	93042.6	-0.0608098	0.885722
P51610	HCFC1	2.72035e+07	2.86383e+07	2.81477e+07	2.37275e+07	2.77252e+07	2.78591e+07	2.38846e+07	2.40397e+07	2.61377e+07	2.76058e+07	2.74782e+07	2.73867e+07	-0.0610717	0.290933
Q7Z4Q2	HEATR3	2.56632e+06	2.07005e+06	1.90696e+06	1.58498e+06	2.44416e+06	2.3166e+06	1.94831e+06	2.46893e+06	1.95571e+06	2.37509e+06	1.8862e+06	1.71918e+06	-0.0612385	0.652282
Q5VZE5	NAA35	585295	676812	531802	420649	462737	814654		538283	594003	624089	483257	548937	-0.0614741	0.733875
Q12872	SFSWAP	700474	736813	728107	1.06357e+06	635821	847130	698305	729048	611349	890432	896585	689290	-0.0615845	0.683729
Q9Y224	RTRAF	2.1692e+07	2.35839e+07	2.2821e+07	1.95832e+07	2.34816e+07	2.31003e+07	2.04465e+07	1.95362e+07	2.39478e+07	2.13601e+07	2.12035e+07	2.20889e+07	-0.062352	0.305626
O15020	SPTBN2	7.72684e+06	6.10784e+06	7.15707e+06	5.9283e+06	7.37852e+06	6.96595e+06	4.49657e+06	7.44146e+06	7.612e+06	6.46811e+06	6.10838e+06	7.38411e+06	-0.0626603	0.616226
Q9H0U4	RAB1B	9.05816e+07	9.47101e+07	9.1134e+07	6.30335e+07	8.10977e+07	8.37236e+07	5.598e+07	9.5097e+07	8.93824e+07	8.74405e+07	8.02665e+07	7.4632e+07	-0.0628056	0.637918
Q14166	TTLL12	2.43196e+07	2.21201e+07	2.45134e+07	2.18764e+07	2.18249e+07	2.15645e+07	2.04055e+07	2.29107e+07	2.27229e+07	2.12992e+07	2.18073e+07	2.12671e+07	-0.0628432	0.180029
Q14683	SMC1A	5.03916e+07	50741316	4.41266e+07	4.34802e+07	5.43771e+07	5.05952e+07	4.25742e+07	4.76758e+07	4.46264e+07	5.06112e+07	5.30584e+07	4.25887e+07	-0.0631407	0.418803
Q5T6V5	QNG1	8.07029e+06	7.36808e+06	7.25761e+06	6.38036e+06	7.93835e+06	5.96201e+06	6.30525e+06	7.11354e+06	7.05694e+06	6.59728e+06	6.1219e+06	7.94077e+06	-0.0631643	0.498379
Q13838	DDX39B	4.44984e+07	4.66362e+07	4.46536e+07	4.5957e+07	4.1639e+07	4.87391e+07	3.74205e+07	4.25761e+07	4.16501e+07	4.18418e+07	5.1178e+07	4.57795e+07	-0.0632751	0.383157
Q9UMY4	SNX12	1.64956e+06	1827012	1.61358e+06	1.39219e+06	1.85617e+06	1.68616e+06	1.31346e+06	1.64997e+06	1.88895e+06	1.52335e+06	1.37873e+06	1.83881e+06	-0.0634615	0.557089
Q15102	PAFAH1B3	1.37995e+07	1.50786e+07	1.47247e+07	1.21891e+07	1.45197e+07	1.43366e+07	1.26627e+07	1.30771e+07	1.55592e+07	1.24118e+07	1.20724e+07	1.52033e+07	-0.0637976	0.430632
P05067	APP	1.78288e+06	1.67493e+06	1.77803e+06	1.84953e+06	1.66947e+06	1.75704e+06	1.57969e+06	1.28856e+06	1.65431e+06	1.8451e+06	1.91281e+06	1.77466e+06	-0.0640871	0.447569
Q9BVC6	TMEM109	5.51823e+07	5.8049e+07	6.02366e+07	7.54515e+07	5.9461e+07	6.01275e+07	6.15171e+07	5.77452e+07	5.10557e+07	5.85259e+07	6.48001e+07	5.88081e+07	-0.0642679	0.45684
Q8WUM4	PDCD6IP	9.50676e+07	9.38474e+07	9.89805e+07	8.18997e+07	1.01902e+08	9.86417e+07	8.22742e+07	8.82536e+07	1.04213e+08	8.2107e+07	8.26727e+07	1.0596e+08	-0.0642911	0.461998
P40123	CAP2	1.02961e+06	818028	885205	566993	954274	973646	797996	938914	976696	562360	587029	1.13684e+06	-0.0643097	0.748122
Q01105	SET	2.13839e+08	2.27264e+08	2.20438e+08	2.37352e+08	2.40076e+08	2.20524e+08	2.2322e+08	1.95823e+08	2.41448e+08	1.96788e+08	1.94592e+08	2.4826e+08	-0.0644119	0.381725
Q9BT22	ALG1	2.10361e+06	994416	1.04379e+06	3.26568e+06	2.13284e+06	2.5679e+06	2.61313e+06	2.30137e+06	997691	846234	2.49132e+06	2.32513e+06	-0.0649932	0.857627
O75323	NIPSNAP2	4.16757e+06	4.60061e+06	4.33075e+06	5.56712e+06	5.01613e+06	4.30397e+06	4.12131e+06	4.28279e+06	4.29502e+06	4.5518e+06	4.90032e+06	4.59925e+06	-0.0651472	0.423328
P42785	PRCP	3.2252e+06	3.66679e+06	2.78727e+06	2.26105e+06	4.26702e+06	2.57157e+06	2.2544e+06	3.54461e+06	2.70333e+06	2.55569e+06	2.56941e+06	4.32134e+06	-0.0652257	0.760354
P20810	CAST	6.64281e+06	6.8417e+06	6.79004e+06	6.12778e+06	7.31005e+06	7.39525e+06	4.96305e+06	7.84192e+06	7.13409e+06	5.48723e+06	6.0668e+06	7.7835e+06	-0.0657367	0.578874
P55786	NPEPPS	2.33221e+07	2.68957e+07	3.0149e+07	1.99582e+07	2.5673e+07	2.55845e+07	2.01005e+07	2.57845e+07	2.86567e+07	2.35983e+07	1.86337e+07	2.80172e+07	-0.0661339	0.616362
P30048	PRDX3	2.34696e+08	2.50067e+08	2.41663e+08	2.25514e+08	2.40107e+08	2.33765e+08	1.93794e+08	2.37939e+08	2.2284e+08	2.46719e+08	2.31641e+08	2.28855e+08	-0.066281	0.220599
P21980	TGM2	7.7558e+06	7.48659e+06	6.26427e+06	7.56724e+06	7.08154e+06	7.61532e+06	8.31826e+06	8.06374e+06	6.70372e+06	5.94344e+06	5.20403e+06	7.56833e+06	-0.0664115	0.565506
Q53HL2	CDCA8	1.52251e+06	1.45538e+06	1.52817e+06	1.17691e+06	1.20404e+06	1.40798e+06	743133	1.37586e+06	1.29758e+06	1.55413e+06	1.43762e+06	1.51135e+06	-0.0667983	0.657584
P18206	VCL	6.95565e+07	6.58671e+07	6.48488e+07	6.79275e+07	6.85538e+07	6.86361e+07	6.01156e+07	5.75989e+07	7.73929e+07	5.83705e+07	5.83515e+07	7.51343e+07	-0.0671121	0.440251
Q9Y3B8	REXO2	2.9097e+06	2.11917e+06	2.64333e+06	2.63501e+06	2.54983e+06	2.31187e+06	2.18854e+06	2.72607e+06	2.22086e+06	2.16412e+06	2.60883e+06	2.5707e+06	-0.0671454	0.467538
Q9H307	PNN	3.1538e+07	3.30417e+07	3.55521e+07	3.75898e+07	3.27381e+07	3.29097e+07	2.81933e+07	3.44537e+07	2.84314e+07	3.41434e+07	3.75973e+07	3.1289e+07	-0.0672422	0.403479
Q9NWW5	CLN6		813512	996836						1.01198e+06	715816			-0.0673358	0.834712
P47755	CAPZA2	1.12795e+07	1.0788e+07	1.22877e+07	8.95859e+06	1.16869e+07	1.19389e+07	9.16475e+06	1.18037e+07	1.17103e+07	1.00827e+07	9.69161e+06	1.14314e+07	-0.0673944	0.468001
O75348	ATP6V1G1	5.43666e+06	5.90406e+06	6.17955e+06	5.04767e+06	4.96365e+06	5.498e+06	5.64672e+06	5.17665e+06	5.3311e+06	4.73311e+06	5.19318e+06	5.43978e+06	-0.0674672	0.301228
O14656	TOR1A	1.61019e+06	1.84851e+06	1.68033e+06	1.85355e+06	1.813e+06	1.44374e+06	1.66101e+06	1.75573e+06	1.66575e+06	1.4792e+06	1.71873e+06	1.5005e+06	-0.0674882	0.358702
Q9Y3Y2	CHTOP	5.48325e+06	6.60767e+06	5.83183e+06	5.44632e+06	5.1733e+06	5.65876e+06	4.55161e+06	4.7148e+06	5.00064e+06	6.63119e+06	5.35712e+06	6.38011e+06	-0.0676041	0.53903
O43707	ACTN4	5.36349e+08	5.58705e+08	5.37962e+08	4.11488e+08	5.2031e+08	5.15236e+08	4.65375e+08	4.69917e+08	5.63133e+08	4.58437e+08	4.50702e+08	5.31105e+08	-0.0677912	0.42617
Q01130	SRSF2	8.46675e+07	8.29181e+07	7.7556e+07	8.39984e+07	8.39213e+07	8.43061e+07	7.75581e+07	6.85178e+07	8.73334e+07	7.35906e+07	8.11443e+07	8.63801e+07	-0.0678301	0.260452
O95470	SGPL1	1.0052e+07	1.09609e+07	9.93252e+06	8.95285e+06	1.02942e+07	1.09457e+07	9.46952e+06	9.86164e+06	1.07023e+07	9.56058e+06	9.14684e+06	9.56809e+06	-0.0683531	0.237092
Q9Y2H6	FNDC3A	1.27641e+07	6.49769e+06	6.04816e+06	3.75589e+06	4.04767e+06	1.14042e+07	4.5936e+06	6.53857e+06	5.32993e+06	6.41276e+06	1.46459e+07	4.93046e+06	-0.0685743	0.878132
Q9BUP3	HTATIP2	2.34328e+07	2.35066e+07	2.51714e+07	2.57113e+07	2.5947e+07	2.64409e+07	2.2508e+07	2.254e+07	2.26602e+07	2.58258e+07	2.48773e+07	2.48244e+07	-0.0685893	0.175089
Q13263	TRIM28	2.55904e+08	2.77308e+08	2.60258e+08	2.30026e+08	2.65567e+08	2.63086e+08	2.22752e+08	2.40839e+08	2.60777e+08	2.4505e+08	2.50949e+08	2.59606e+08	-0.0686946	0.193933
Q8WW12	PCNP	1.86024e+07	1.85669e+07	1.93661e+07	1.86484e+07	1.79584e+07	1.74103e+07	1.94801e+07	1.57907e+07	1.92371e+07	1.57932e+07	1.56168e+07	1.94921e+07	-0.0687211	0.345612
Q15126	PMVK	708303	763703	924758	611180	885803	735808	661480	708423	1.02845e+06	616546	585077	813797	-0.0688627	0.67089
Q9NVA2	SEPTIN11	2.52723e+07	2.33135e+07	2.4475e+07	2.08698e+07	2.48301e+07	2.3213e+07	2.19709e+07	2.43464e+07	2.40968e+07	2.17041e+07	1.98751e+07	2.33277e+07	-0.0692381	0.271
Q16537	PPP2R5E	618298			347767	652292	378003	448015		330411		560725	563325	-0.0694939	0.816158
P22626	HNRNPA2B1	1.32323e+09	1.30603e+09	1.24665e+09	1.30686e+09	1.25632e+09	1.24126e+09	1.09922e+09	1.18893e+09	1.13334e+09	1.29653e+09	1.41859e+09	1.18248e+09	-0.0695148	0.25975
P23528	CFL1	3.5727e+08	3.36661e+08	3.40249e+08	2.97748e+08	3.41061e+08	3.5149e+08	2.99328e+08	3.57736e+08	3.50153e+08	2.89512e+08	2.79896e+08	3.5249e+08	-0.0696107	0.368057
Q96JJ7	TMX3	3.82659e+06	4.55144e+06	4.56811e+06	1.23008e+06	2.93338e+06	4.18871e+06	560812	4.12877e+06	4.32977e+06	4.03417e+06	3.86638e+06	3.37411e+06	-0.0696844	0.834883
Q9NPJ3	ACOT13	7.53444e+06	8.1393e+06	7.92727e+06	7.34008e+06	8.3267e+06	7.74505e+06	4.97221e+06	7.54342e+06	7.59523e+06	8.11632e+06	7.66189e+06	8.90673e+06	-0.0696915	0.525489
Q8TCJ2	STT3B	6.25826e+07	63224854	6.10163e+07	6.68035e+07	6.09072e+07	6.14357e+07	6.05967e+07	5.97695e+07	5.40278e+07	6.37062e+07	6.49389e+07	5.51634e+07	-0.0698421	0.172446
O60831	PRAF2	1.14103e+06	1263017	1.57494e+06				904036	1.73001e+06	1.22544e+06		1.19508e+06		-0.069852	0.796026
Q8N0S6	CENPL	151013	247300	170645	122027	125658	183816	134412	114568	211364	109816	186611	196318	-0.0699784	0.769509
P54578	USP14	8.79211e+07	9.46884e+07	9.33696e+07	7.8019e+07	8.51614e+07	8.95951e+07	7.85461e+07	8.21378e+07	9.12636e+07	8.24146e+07	7.94722e+07	8.98526e+07	-0.0700712	0.234344
Q9BZ95	NSD3	1.22528e+06	1.09631e+06	1.20583e+06		1.22997e+06		1.09176e+06	1.10447e+06	1.19325e+06	1.20916e+06	1.0745e+06	1.12364e+06	-0.0702852	0.172221
P49006	MARCKSL1	4.83679e+07	4.52901e+07	4.15081e+07	5.3174e+07	4.45964e+07	4.63927e+07	5.73685e+07	4.02146e+07	4.25023e+07	3.99455e+07	3.95026e+07	4.63027e+07	-0.0714292	0.503298
Q13185	CBX3	1.12852e+08	1.00788e+08	1.03246e+08	1.16509e+08	1.02392e+08	1.03424e+08	1.07073e+08	1.04708e+08	9.33162e+07	9.66595e+07	1.09668e+08	9.68632e+07	-0.0715423	0.203255
Q15436	SEC23A	2.80245e+07	3.50792e+07	3.55784e+07	2.02471e+07	2.80454e+07	3.01246e+07	1.96086e+07	2.57755e+07	3.84479e+07	2.57675e+07	3.12789e+07	2.76415e+07	-0.0716396	0.687956
Q8TBA6	GOLGA5	2.06319e+06	2.67569e+06	2.77129e+06	2.36782e+06	2.11764e+06	2.37931e+06	3.01485e+06	2.60793e+06	1.91155e+06	2.3651e+06	1.74596e+06	2.03285e+06	-0.071673	0.620015
P63208	SKP1	3.74164e+07	3.50089e+07	3.30885e+07	2.9159e+07	3.26646e+07	3.35398e+07	2.67165e+07	3.3256e+07	3.08527e+07	3.14726e+07	3.3352e+07	3.54797e+07	-0.0717645	0.349566
Q9HC52	CBX8	8.50953e+06	7.70975e+06	7.95146e+06	9.44941e+06	8.88473e+06	8.51805e+06	8.31103e+06	7.29582e+06	6.70259e+06	8.96076e+06	8.32663e+06	8.94122e+06	-0.0720297	0.380697
P07384	CAPN1	1.19442e+07	1.24919e+07	1.19415e+07	9.69963e+06	1.06597e+07	1.21942e+07	8.83739e+06	1.23069e+07	1.22222e+07	1.02902e+07	1.03795e+07	1.15341e+07	-0.0721109	0.444102
Q99720	SIGMAR1	2.31102e+06	2.56969e+06	2.23775e+06	3.02751e+06	2.38748e+06	2.51356e+06	2.37364e+06	2.47857e+06	2.39308e+06	2.50504e+06	2.52619e+06	2.0349e+06	-0.0723104	0.393042
P30047	GCHFR	909500	1.47942e+06	1.42096e+06		963741	995858		1.24055e+06	1.12307e+06	1.25396e+06	581565	1.28782e+06	-0.0724365	0.761284
P10909	CLU	1.16068e+07	1.29342e+07	1.41925e+07	1.3976e+07	1.16927e+07	1.16516e+07	1.10669e+07	1.34732e+07	1.13625e+07	1.24581e+07	1.22535e+07	1.17143e+07	-0.0724576	0.329374
Q86X76	NIT1	5.58348e+06	5.39283e+06	5.59237e+06	3.92366e+06	5.85527e+06	5.5962e+06	3.96392e+06	5.42514e+06	6.47265e+06	4.86338e+06	3.49871e+06	6.15171e+06	-0.0726269	0.651565
P18583	SON	4.44812e+07	4.66224e+07	4.52474e+07	4.88251e+07	4.63737e+07	4.62222e+07	4.64425e+07	4.80147e+07	4.01511e+07	4.25349e+07	4.73135e+07	3.96306e+07	-0.0728869	0.192781
P35611	ADD1	2.21318e+07	2.25896e+07	2.21968e+07	1.98373e+07	2.2536e+07	2.20801e+07	2.03371e+07	1.96307e+07	2.18856e+07	2.0338e+07	2.05833e+07	2.21209e+07	-0.0729287	0.0921126
Q9UHY7	ENOPH1	760790	1480018	1.23854e+06	818801	949483	1.083e+06	371976	937105	1.15892e+06	1.02774e+06	818019	1.70155e+06	-0.0737098	0.807119
Q15020	SART3	2.243e+07	22540385	1.99339e+07	2.17248e+07	2.06312e+07	2.42741e+07	2.32283e+07	1.97346e+07	2.10691e+07	1.88842e+07	1.89147e+07	2.31458e+07	-0.0737818	0.312358
Q08211	DHX9	4.61802e+08	4.95829e+08	4.72614e+08	4.2725e+08	4.80538e+08	4.72326e+08	3.98285e+08	4.41726e+08	4.52493e+08	4.62335e+08	4.96445e+08	4.18466e+08	-0.0740504	0.195708
P53985	SLC16A1	1.52005e+07	1.73256e+07	1.7531e+07	1.60779e+07	1.84486e+07	1.57899e+07	1.76923e+07	1.60145e+07	1.36651e+07	1.44986e+07	1.59934e+07	1.74765e+07	-0.074218	0.331613
Q9NXC5	MIOS	2.80923e+06	1605714	2.28163e+06	2.33503e+06	2.91495e+06	3.15959e+06	2.30483e+06	1.08677e+06	2.4856e+06	3.00261e+06	2.90317e+06	2.56421e+06	-0.0743681	0.734917
Q15910	EZH2	380114	399748	152423		188162	234997		384509	219417	223046	208783	251573	-0.0743879	0.825927
O43617	TRAPPC3	2.09774e+06	2.12231e+06	2.20973e+06	1.92048e+06	2.31901e+06	1.83005e+06	1.94632e+06	1.86467e+06	2.00804e+06	1.94973e+06	1.77737e+06	2.32343e+06	-0.0745837	0.34677
P29558	RBMS1	2.38209e+06	2.25535e+06	1.86215e+06	1.96056e+06	1.74727e+06	1.13054e+06	1.92006e+06	1.96171e+06	1.6982e+06	2.02997e+06	2.11411e+06	1.04021e+06	-0.0749122	0.701151
Q9NW64	RBM22	350219	257420	245823	274080	444772	471153		414804	380638	450403	184576	186296	-0.0749172	0.806156
Q9Y3B3	TMED7	9.29021e+06	9.21452e+06	8.51886e+06	4.06332e+06	7.04368e+06	7.73327e+06	4.77207e+06	8.92559e+06	8.63413e+06	8.93317e+06	6.3453e+06	5.92289e+06	-0.0752434	0.728104
P17096	HMGA1	2.82561e+07	2.58052e+07	2.75242e+07	4.16657e+07	3.01979e+07	2.89312e+07	3.38963e+07	2.79708e+07	2.39685e+07	2.87889e+07	3.12396e+07	2.72383e+07	-0.0753236	0.581836
P07947	YES1	5.98678e+06	5.5776e+06	4.95321e+06	7.27158e+06	6.52264e+06	6.29789e+06	7.00342e+06	5.98703e+06	3.25602e+06	5.48756e+06	6.67739e+06	6.32346e+06	-0.0758401	0.635901
P15529	CD46	6.37977e+06	5.65271e+06	7.0511e+06	8.96376e+06	6.78132e+06	7.81101e+06	7.76935e+06	6.20251e+06	5.36736e+06	6.65028e+06	7.42647e+06	7.03309e+06	-0.0760907	0.550824
Q8WUM0	NUP133	2.83971e+07	2.78058e+07	2.6936e+07	2.34221e+07	2.65269e+07	2.5486e+07	2.4803e+07	3.03504e+07	2.46785e+07	2.37837e+07	2.62672e+07	2.05415e+07	-0.0761177	0.387063
P30622	CLIP1	3.29608e+06	3.70026e+06	2.98801e+06	4.0025e+06	4.57086e+06	3.89286e+06	4.31984e+06	3.43892e+06	3.75556e+06	2.91959e+06	3.67953e+06	3.18328e+06	-0.0761211	0.539042
O95758	PTBP3	3.555e+06	4.07658e+06	3.78834e+06	3.91636e+06	4.01187e+06	5.39144e+06	4.09205e+06	3.22697e+06	4.26363e+06	4.01608e+06	4.22915e+06	3.63146e+06	-0.0766591	0.509286
Q96PZ0	PUS7	3.03156e+06	2.36348e+06	3.39833e+06	2.77686e+06	3.93354e+06	2.91322e+06	1.83156e+06	3.46977e+06	2.4354e+06	2.81192e+06	3.37418e+06	3.53974e+06	-0.0767714	0.663941
P53621	COPA	1.40018e+08	1.39228e+08	1.33732e+08	1.11017e+08	1.33522e+08	1.33528e+08	1.16662e+08	1.20137e+08	1.43707e+08	1.19014e+08	1.18841e+08	1.31522e+08	-0.0770936	0.288522
Q9BXP5	SRRT	5.46433e+07	5.84868e+07	5.38761e+07	5.1354e+07	5.6219e+07	5.45522e+07	3.91929e+07	5.22023e+07	5.41676e+07	5.71982e+07	5.69414e+07	5.22568e+07	-0.0773064	0.343626
Q9H3H5	DPAGT1	2.56143e+06	2.77715e+06	2.38155e+06	3.08633e+06	2.39492e+06	2.75589e+06	2.67116e+06	2.20476e+06	2.32893e+06	2.74754e+06	2.7455e+06	2.42166e+06	-0.0777987	0.359204
P50570	DNM2	1.85208e+07	2.23304e+07	2.16909e+07	1.49377e+07	2.41241e+07	2.41985e+07	1.93619e+07	2.10213e+07	2.35881e+07	1.79433e+07	1.69308e+07	2.03355e+07	-0.0780072	0.545057
Q9BS26	ERP44	5.42478e+07	5.74734e+07	5.52732e+07	4.78551e+07	5.04426e+07	5.26089e+07	4.9498e+07	5.14409e+07	4.75256e+07	5.3959e+07	5.08801e+07	4.78537e+07	-0.0780599	0.136616
Q16539	MAPK14	1.47027e+06	2.02229e+06	1.3723e+06	815143	1.29736e+06	1.44165e+06	1.15116e+06	1.48014e+06	2.3951e+06	1.14715e+06	745166	1.05557e+06	-0.0782997	0.798049
Q6P2E9	EDC4	3.17575e+07	3.1785e+07	2.97624e+07	3.32589e+07	3.18872e+07	3.08721e+07	3.19519e+07	2.95999e+07	2.95146e+07	3.00461e+07	2.9458e+07	2.87376e+07	-0.0784102	0.028611
Q9NQG1	MANBAL	1.53735e+06	1.93836e+06	1.58734e+06	1.97522e+06	1.77971e+06	1.69046e+06	1.59172e+06	1.36517e+06	1.65803e+06	1.92841e+06	1.91793e+06	1.49005e+06	-0.0785927	0.451461
O43663	PRC1	2.47556e+06	1.88481e+06	1.92872e+06	1.85633e+06	2.24127e+06	1.32846e+06	2.07309e+06	1.64798e+06	1.78278e+06	2.0153e+06	1.90668e+06	1.66802e+06	-0.0786143	0.56735
Q6PJG2	MIDEAS	2.52461e+06	2.2999e+06	2.83002e+06	2.66374e+06	2.14875e+06	1.9416e+06	3.05662e+06	2.25172e+06	2.24794e+06	2.0893e+06	1.97019e+06	2.02805e+06	-0.0786849	0.561834
Q15800	MSMO1	1.89457e+07	1.90382e+07	1.75119e+07	6.51275e+06	1.52937e+07	7.67138e+06	5.29229e+06	1.44582e+07	1.54936e+07	1.6909e+07	1.42999e+07	1.4004e+07	-0.0787988	0.797384
Q6NUQ1	RINT1	575319	327590	368490	448075	758052	838832	288560	896039	608970	793811	273175	279511	-0.0788047	0.841733
Q99729	HNRNPAB	4.49255e+07	5.43247e+07	4.84542e+07	3.77833e+07	4.71246e+07	5.07053e+07	3.11553e+07	4.72875e+07	4.74082e+07	4.94966e+07	5.12211e+07	4.16282e+07	-0.0791275	0.521132
P61966	AP1S1	4.5928e+06	4.11576e+06	4.35991e+06	3.55982e+06	4.33106e+06	4.08527e+06	3.1923e+06	4.04045e+06	4.90387e+06	3.84604e+06	3.20638e+06	4.50941e+06	-0.0797077	0.493665
Q9Y333	LSM2	1.14062e+07	1.16623e+07	1.16259e+07	6.73027e+06	1.12948e+07	7.17344e+06	5.54731e+06	1.2527e+07	1.21847e+07	1.00792e+07	1.04812e+07	5.85329e+06	-0.0797347	0.740144
Q9UBC2	EPS15L1	3.00034e+06	2.94001e+06	2.74391e+06	2.52515e+06	3.14645e+06	2.6861e+06	3.25329e+06	2.41574e+06	2.8371e+06	2.49222e+06	2.19652e+06	2.92942e+06	-0.0798576	0.425254
Q96KC8	DNAJC1	1.50071e+06	1.33788e+06	1.58999e+06	2.0099e+06	1.48646e+06	1.59421e+06	1.49291e+06	1.41737e+06	1.30727e+06	1.62742e+06	1.61182e+06	1.54606e+06	-0.0804503	0.433368
Q92982	NINJ1	647043	580503	691445	491529	554139	446981	547388	684712	615833	531300	451934	395406	-0.080463	0.600835
P52209	PGD	1.92421e+08	1.85454e+08	1.87463e+08	1.4855e+08	1.88446e+08	1.95833e+08	1.6344e+08	1.78059e+08	2.0233e+08	1.62621e+08	1.52326e+08	1.79772e+08	-0.0805276	0.347949
P22059	OSBP	3.64939e+07	37137857	3.55566e+07	3.10646e+07	3.86874e+07	3.59847e+07	2.99661e+07	3.18148e+07	3.93344e+07	3.09258e+07	3.27365e+07	3.84783e+07	-0.0805379	0.341215
Q9UNZ2	NSFL1C	7.68808e+07	7.53747e+07	7.85774e+07	7.17676e+07	7.67958e+07	7.66235e+07	7.53914e+07	6.89572e+07	7.97474e+07	6.39268e+07	6.64594e+07	7.67646e+07	-0.0805823	0.163425
P60953	CDC42	2.93431e+07	2.92795e+07	2.861e+07	2.59112e+07	2.81668e+07	2.89351e+07	2.971e+07	2.59479e+07	2.53923e+07	2.65121e+07	2.64541e+07	2.6975e+07	-0.0806357	0.0857339
Q9NTI5	PDS5B	1.51584e+07	1.71061e+07	1.52876e+07	1.32512e+07	1.51113e+07	1.44052e+07	1.30342e+07	1.43522e+07	1.53012e+07	1.43075e+07	1.47945e+07	1.36e+07	-0.0809833	0.209598
P60602	ROMO1	7.15744e+06	5.59473e+06	5.96104e+06	9.35208e+06	5.51075e+06	6.97306e+06	8.09353e+06	6.19777e+06	4.27872e+06	6.14607e+06	7.61726e+06	6.00028e+06	-0.0810592	0.657505
Q92688	ANP32B	3.05403e+07	38061925	3.516e+07	2.23873e+07	3.55897e+07	3.63643e+07	2.01392e+07	2.1713e+07	3.33749e+07	3.55856e+07	3.50781e+07	4.13832e+07	-0.0811044	0.674427
Q9Y5Y2	NUBP2	5.53387e+06	5.60636e+06	5.74363e+06	290210	5.07602e+06	5.89997e+06	408374	5.73209e+06	4.92087e+06	5.35084e+06	5.26809e+06	4.93061e+06	-0.0811218	0.83566
P55072	VCP	9.73672e+08	1.03422e+09	1.01099e+09	7.84078e+08	9.72499e+08	9.95921e+08	7.9989e+08	9.27911e+08	1.02306e+09	8.62401e+08	8.71106e+08	9.69239e+08	-0.0817053	0.308759
Q5SNT2	TMEM201		382561	493814	208724	321113	281588	130405	329153	322581	390144	342203	399031	-0.0819509	0.770249
P36507	MAP2K2	2.82312e+06	3.45462e+06	3.20605e+06	2.99222e+06	3.49498e+06	3.40912e+06	2.9369e+06	3.14512e+06	3.4386e+06	2.72511e+06	2.75835e+06	3.30296e+06	-0.0821785	0.299921
O75792	RNASEH2A	1.92381e+06	1.52086e+06	1.61532e+06	1.39424e+06	1.31986e+06	1.55042e+06	1.31306e+06	1.57832e+06	1.29724e+06	1.48352e+06	1.55544e+06	1.5806e+06	-0.0821833	0.415497
Q99426	TBCB	1.00641e+07	8.98271e+06	8.61768e+06	8.80071e+06	8.71833e+06	9.56476e+06	9.58682e+06	7.53775e+06	9.76043e+06	7.81173e+06	7.85406e+06	9.15691e+06	-0.0824338	0.303869
P35659	DEK	4.14638e+07	4.29127e+07	4.15853e+07	4.01567e+07	4.10591e+07	4.08774e+07	3.86634e+07	3.86991e+07	3.81138e+07	4.03229e+07	4.0932e+07	3.75334e+07	-0.0825218	0.00561738
Q86XP3	DDX42	1.06714e+07	1.15075e+07	1.18269e+07	9.43192e+06	9.6706e+06	1.00122e+07	8.9711e+06	1.00948e+07	9.9157e+06	9.51303e+06	1.11773e+07	9.92299e+06	-0.0829186	0.268509
Q9UBS4	DNAJB11	4.93766e+07	48014373	5.14619e+07	5.06358e+07	4.66145e+07	4.6487e+07	4.50634e+07	4.52889e+07	4.22422e+07	5.00185e+07	4.71949e+07	4.64045e+07	-0.0831027	0.0709393
Q3MHD2	LSM12	7.01196e+06	8.20218e+06	7.49759e+06	5.95052e+06	6.17228e+06	3.83576e+06	6.66145e+06	5.20954e+06	7.76778e+06	5.03412e+06	5.25656e+06	6.56804e+06	-0.0834288	0.646494
P09651	HNRNPA1	1.06165e+09	1.10925e+09	1.10906e+09	9.84667e+08	1.05595e+09	1.05716e+09	8.5106e+08	9.84924e+08	1.01747e+09	1.03457e+09	1.14682e+09	9.84508e+08	-0.0834391	0.197363
P51149	RAB7A	1.70231e+08	1.72508e+08	1.71416e+08	1.69755e+08	1.68563e+08	1.71003e+08	1.40567e+08	1.67507e+08	1.61759e+08	1.68422e+08	1.63883e+08	1.63568e+08	-0.0838183	0.0466016
Q7L5D6	GET4	526590	531527	320421	141141	505992	588427	134076	581692	448073	484683	420517	396968	-0.0841336	0.795798
Q9P2I0	CPSF2	2.44487e+07	2.53067e+07	2.44416e+07	1.92724e+07	2.49917e+07	2.52655e+07	1.92913e+07	2.45571e+07	2.53266e+07	2.18472e+07	2.16089e+07	2.29463e+07	-0.0842101	0.32167
Q8NFD5	ARID1B	518399			450642				824027	337554	241123	535265	347094	-0.084324	0.880522
Q9NUP9	LIN7C	1.93066e+06	1.32332e+06	1.42748e+06	2.09222e+06	1.78103e+06	1.93999e+06	1.93022e+06	1.75301e+06	1.68956e+06	1.4311e+06	1.42669e+06	1.66658e+06	-0.0845735	0.517665
P30043	BLVRB	2.05053e+07	1.99437e+07	1.80437e+07	1.25888e+07	1.82016e+07	1.86575e+07	1.33255e+07	1.92697e+07	2.24726e+07	1.52322e+07	1.34769e+07	1.80171e+07	-0.0845869	0.595939
Q14203	DCTN1	1.45785e+07	1.73395e+07	1.48363e+07	1.25937e+07	1.38136e+07	1.46036e+07	1.27229e+07	1.38302e+07	1.59761e+07	1.3281e+07	1.20472e+07	1.48833e+07	-0.0850541	0.35749
Q16401	PSMD5	2.91776e+07	3.10692e+07	3.32041e+07	2.63674e+07	3.35518e+07	3.45629e+07	2.64562e+07	3.13318e+07	3.39799e+07	2.63271e+07	2.78237e+07	3.12398e+07	-0.0851774	0.341075
Q9Y2V2	CARHSP1	5.38657e+06	4.93523e+06	6.44883e+06	1.39192e+06	5.31996e+06	5.39915e+06	1.55902e+06	5.30345e+06	6.17268e+06	4.12214e+06	4.4001e+06	5.66233e+06	-0.0855016	0.783581
Q969Q0	RPL36AL	5.67309e+06	4.89673e+06	5.53189e+06	7.47753e+06	6.01559e+06	7.10228e+06	6.81603e+06	4.91533e+06	5.73651e+06	5.43152e+06	5.7709e+06	5.90962e+06	-0.0857319	0.476273
O75844	ZMPSTE24	3.0787e+07	2.92937e+07	3.00792e+07	3.38281e+07	3.29651e+07	3.52562e+07	3.01238e+07	3.13718e+07	3.00951e+07	3.31527e+07	3.2216e+07	2.41481e+07	-0.0858318	0.278322
Q9Y5U2	TSSC4	970646	1.03008e+06	1.02669e+06	1.04929e+06	1.40092e+06	1.15499e+06	794263	1.11969e+06	1.40614e+06	980606	894566	1.0506e+06	-0.086676	0.56313
Q9NZ43	USE1	1.65148e+06	2.01654e+06	1.74019e+06	1.73237e+06	1.95947e+06	1.44721e+06	1.09226e+06	1.23664e+06	1.74428e+06	2.00033e+06	1.95423e+06	1.90045e+06	-0.0872666	0.581643
Q8NBQ5	HSD17B11	6.6097e+07	7.24079e+07	6.6267e+07	6.9335e+07	6.88888e+07	7.21647e+07	6.05883e+07	6.38496e+07	6.27156e+07	7.03404e+07	6.68476e+07	6.63661e+07	-0.0875799	0.0469861
Q9P035	HACD3	5.73512e+07	7.13658e+07	5.99423e+07	4.54297e+07	6.01078e+07	5.98494e+07	4.65285e+07	6.33288e+07	5.79442e+07	5.69031e+07	5.64057e+07	5.20642e+07	-0.0876597	0.416333
P55196	AFDN	1.24332e+07	1.17169e+07	1.0482e+07	8.88267e+06	1.00673e+07	9.76222e+06	8.81474e+06	1.21689e+07	1.04391e+07	8.77711e+06	1.0214e+07	9.19329e+06	-0.0877308	0.427478
Q86WB0	ZC3HC1	625473	560221	690242	980308	529738	654747	748917	766329	423260	600369	699868	563141	-0.0879007	0.649175
Q14204	DYNC1H1	3.36165e+08	3.42181e+08	3.51456e+08	2.86546e+08	3.4534e+08	3.45903e+08	2.87004e+08	3.06493e+08	3.51613e+08	3.0316e+08	2.99916e+08	3.40652e+08	-0.0879669	0.195902
Q9HD20	ATP13A1	2.21026e+07	2.2173e+07	2.31728e+07	2.22867e+07	2.13263e+07	2.19922e+07	1.92291e+07	2.24349e+07	1.90284e+07	2.07678e+07	2.29383e+07	2.07622e+07	-0.0882262	0.0886814
Q15645	TRIP13	985305	965793	1.02923e+06	584224	1.02273e+06	975325	709858	801800	1.25592e+06	823182	772200	869132	-0.0883747	0.613671
P09327	VIL1	1.00036e+08	104615818	1.04063e+08	1.04116e+08	1.01804e+08	1.04614e+08	9.75342e+07	9.49303e+07	9.73988e+07	9.2681e+07	9.79049e+07	1.01857e+08	-0.0887435	0.00190923
Q07960	ARHGAP1	8.53211e+06	8.65783e+06	9.49791e+06	6.52676e+06	9.92858e+06	9.83e+06	7.85225e+06	8.76415e+06	1.08015e+07	7.56034e+06	6.59714e+06	8.23721e+06	-0.0887519	0.514189
Q05519	SRSF11	6.83313e+06	5.41749e+06	6.7424e+06	3.4259e+06	7.26189e+06	6.50013e+06	3.55929e+06	6.18388e+06	6.36785e+06	6.59698e+06	5.93726e+06	5.37649e+06	-0.0887719	0.635631
Q9UH62	ARMCX3	5.76583e+06	5.70482e+06	6.15021e+06	6.36498e+06	6.45373e+06	6.61002e+06	5.35137e+06	5.41835e+06	5.41253e+06	5.95058e+06	6.04894e+06	6.65579e+06	-0.0888143	0.184406
P49773	HINT1	5.37114e+07	4.55357e+07	5.02033e+07	4.12387e+07	4.34796e+07	4.29624e+07	4.10631e+07	4.32642e+07	5.11344e+07	4.00249e+07	4.09369e+07	4.4135e+07	-0.0889612	0.308351
P51648	ALDH3A2	4.80192e+07	6.31422e+07	4.74418e+07	4.85576e+07	4.81221e+07	5.14321e+07	5.4435e+07	4.79555e+07	4.27883e+07	4.86042e+07	5.00189e+07	4.45681e+07	-0.0889775	0.33052
P61165	TMEM258	5.15709e+06	6128029	6.07448e+06	3.73825e+06	4.9073e+06	5.11619e+06	2.58758e+06	5.54161e+06	5.34843e+06	5.52297e+06	4.47588e+06	5.77265e+06	-0.089511	0.619754
Q13428	TCOF1	2.67738e+07	2.58225e+07	2.52324e+07	3.44035e+07	2.6009e+07	2.68623e+07	2.83506e+07	2.31907e+07	2.39598e+07	2.65034e+07	2.81656e+07	2.49884e+07	-0.0896273	0.340278
P22234	PAICS	1.53221e+08	1.44142e+08	1.48572e+08	1.3492e+08	1.52749e+08	1.59793e+08	1.33573e+08	1.37184e+08	1.5326e+08	1.29536e+08	1.25855e+08	1.60126e+08	-0.0897153	0.204139
O15392	BIRC5	1.05304e+06	547810	658281	1.40925e+06	583004	618476	1.29236e+06	744657	430272	616171	902526	590022	-0.0897916	0.799758
P48147	PREP	1.47946e+07	1.55037e+07	1.49826e+07	7.54926e+06	1.31972e+07	1.48877e+07	7.72483e+06	1.32887e+07	1.81746e+07	1.08558e+07	1.18097e+07	1.41677e+07	-0.0900044	0.674609
O00161	SNAP23	6.1846e+06	5.28611e+06	5.97979e+06	6.1535e+06	5.53427e+06	5.70108e+06	5.54074e+06	5.58189e+06	5.0518e+06	5.47044e+06	5.37667e+06	5.69881e+06	-0.0905295	0.0689236
P38117	ETFB	2.68422e+08	2.63748e+08	2.58479e+08	2.62703e+08	2.64148e+08	2.44433e+08	2.35383e+08	2.38208e+08	2.25475e+08	2.63585e+08	2.60505e+08	2.43389e+08	-0.0909105	0.0458584
Q16762	TST	4.56971e+07	4.7237e+07	4.64494e+07	4.03548e+07	4.53858e+07	4.91748e+07	3.48164e+07	4.61378e+07	4.24908e+07	4.59644e+07	4.59472e+07	4.21835e+07	-0.0909523	0.223317
Q13423	NNT	4.55718e+07	4.72884e+07	4.83728e+07	4.44102e+07	4.45788e+07	4.31811e+07	4.75836e+07	3.86326e+07	4.4037e+07	4.06869e+07	4.47696e+07	4.09517e+07	-0.0911635	0.102658
Q8N0Y2	ZNF444	987412	1.0448e+06	816147	1.23259e+06	1.09405e+06	948104	912702	1.04651e+06	1.03679e+06	1.01256e+06	1.02327e+06	716006	-0.0912443	0.439386
Q9UNX3	RPL26L1	4.5896e+06	5.20268e+06	4.5587e+06	4.18832e+06	4.15564e+06	4.5528e+06	3.56062e+06	4.08561e+06	4.59747e+06	4.42107e+06	4.22541e+06	4.68661e+06	-0.0913015	0.249432
P56557	TMEM50B	239512	244255	206147	141242	171897	219023	180110	313981	187822	168246	152884	143804	-0.0916618	0.687691
Q9H223	EHD4	3.68241e+06	4.40161e+06	3.00004e+06	3.13783e+06	3.9188e+06	3.87519e+06	3.07029e+06	3.83088e+06	4.1834e+06	3.21301e+06	2.95296e+06	3.4079e+06	-0.0918136	0.451656
Q8WUD4	CCDC12	4.75797e+06	3597066	4.51022e+06	5.50703e+06	4.93753e+06	4.26733e+06	4.4805e+06	4.23093e+06	4.05554e+06	4.33612e+06	4.41597e+06	4.3555e+06	-0.0919402	0.31937
Q13564	NAE1	582272	389782	698624	679593	532137	593135	592940	553188	615602	464892	415063	618392	-0.0923326	0.545205
Q92769	HDAC2	1.16718e+07	1.99321e+07	1.26572e+07	6.29916e+06	1.06412e+07	1.92133e+07	5.99517e+06	1.80497e+07	1.22522e+07	1.09549e+07	1.77621e+07	1.03799e+07	-0.0930093	0.775984
Q14669	TRIP12	2.6564e+06	3.62524e+06	2.53762e+06	2.93357e+06	2.8663e+06	3.30774e+06	1.66468e+06	3.08917e+06	2.06746e+06	4.28443e+06	3.71836e+06	1.981e+06	-0.093224	0.69563
Q9Y383	LUC7L2	3.22615e+07	3.21148e+07	3.0955e+07	2.56859e+07	2.79987e+07	2.93086e+07	2.48233e+07	2.62723e+07	2.92427e+07	2.98427e+07	2.84815e+07	2.85032e+07	-0.0932255	0.186218
P50225	SULT1A1	974555	805997	879126	797234	1.72775e+06	1.40462e+06	1.71827e+06	844356	1.20136e+06	683039	1.2208e+06	508804	-0.0933006	0.778261
Q96GD4	AURKB	2.33698e+06	2.30474e+06	2.7265e+06	2.53233e+06	2.47791e+06	2.37879e+06	1.70725e+06	2.61276e+06	2.12273e+06	2.52905e+06	2.56282e+06	2.2981e+06	-0.0933406	0.344754
Q96CM8	ACSF2	3.45947e+07	4.13067e+07	3.86949e+07	2.54888e+07	3.34095e+07	3.28407e+07	2.02033e+07	2.25767e+07	3.64099e+07	4.28595e+07	3.68756e+07	3.44693e+07	-0.0934459	0.62345
Q86Y82	STX12	259773	480544	328920	150150	232861	252942	173275	221867	339271	311779	243302	308499	-0.093672	0.741222
Q9NTZ6	RBM12	1.32095e+07	1.55507e+07	1.44015e+07	1.25681e+07	1.599e+07	1.67031e+07	1.02803e+07	1.33185e+07	1.57528e+07	1.31812e+07	1.40008e+07	1.63278e+07	-0.0937217	0.420304
Q9HBL7	PLGRKT	379251	664270	402145					319262	583211		452174		-0.0938175	0.811357
P48444	ARCN1	5.26069e+07	5.96796e+07	5.68878e+07	4.82487e+07	5.72187e+07	5.95897e+07	5.06679e+07	4.88796e+07	5.48759e+07	4.7923e+07	5.62686e+07	5.45418e+07	-0.0939618	0.159997
O60828	PQBP1	1.7261e+07	1.5496e+07	1.63069e+07	1.51892e+07	1.68347e+07	1.58077e+07	1.2584e+07	1.57844e+07	1.57901e+07	1.53192e+07	1.5319e+07	1.59695e+07	-0.0942748	0.127255
O60306	AQR	6.94961e+06	8.0268e+06	7.34495e+06	6.53213e+06	5.79185e+06	7.86682e+06	6.61182e+06	5.59461e+06	6.31803e+06	6.40504e+06	7.65634e+06	7.21986e+06	-0.0949007	0.343871
Q9Y274	ST3GAL6	413017	697491	617700	567242	580156	664698	339268	450041	596645	630752	592942	704214	-0.0953598	0.590837
P62942	FKBP1A	4.26571e+07	3.93609e+07	4.16359e+07	3.80607e+07	3.95438e+07	4.20681e+07	4.02254e+07	3.91654e+07	3.86575e+07	3.67089e+07	3.40997e+07	3.87854e+07	-0.0961248	0.0487973
Q8IYB3	SRRM1	2.14779e+07	2.43739e+07	2.27848e+07	2.07157e+07	2.43554e+07	2.18176e+07	1.84928e+07	2.12886e+07	2.1604e+07	2.17465e+07	2.33219e+07	2.03343e+07	-0.0961422	0.13965
Q96DB5	RMDN1	5.43231e+06	5024297	5.18489e+06	5.61479e+06	5.27242e+06	4.06422e+06	5.09015e+06	5.04511e+06	5.03764e+06	5.1912e+06	5.1334e+06	3.12049e+06	-0.096276	0.428407
Q13561	DCTN2	2.05596e+07	2.26473e+07	2.21512e+07	1.53895e+07	2.21097e+07	2.12192e+07	1.53345e+07	1.98723e+07	2.29466e+07	1.80088e+07	1.82634e+07	2.16327e+07	-0.0963802	0.414429
Q96F63	CCDC97	1.70458e+06	1.80677e+06	1.63282e+06	1.8773e+06	1.7642e+06	1.93815e+06	1.68717e+06	1.87148e+06	1.6776e+06	1.56738e+06	1.61059e+06	1.6153e+06	-0.0965674	0.0977854
Q9H773	DCTPP1	2.80248e+06	4.22204e+06	3.28929e+06	2.38711e+06	4.22558e+06	4.1941e+06	2.33268e+06	2.6221e+06	4.66009e+06	3.17234e+06	3.84896e+06	3.11125e+06	-0.096987	0.643337
P26583	HMGB2	4.34611e+07	4.23495e+07	4.28634e+07	3.6316e+07	4.11607e+07	4.14743e+07	3.5333e+07	3.64865e+07	4.6781e+07	3.74663e+07	3.47532e+07	4.06441e+07	-0.0973689	0.233622
P61626	LYZ	867917	1.23914e+06	1.28397e+06	1.05285e+06	1.18845e+06	1.25466e+06	1.00817e+06	1.84997e+06	914042	1.05278e+06	983612	628508	-0.0974668	0.684938
Q9Y2W2	WBP11	7.41937e+06	7.36219e+06	7.42931e+06	8.61905e+06	7.67933e+06	7.60622e+06	7.13202e+06	6.87449e+06	7.11811e+06	7.23323e+06	7.09967e+06	7.62665e+06	-0.0980933	0.0430343
P36956	SREBF1		1.03375e+06	1.0075e+06				953509						-0.0981354	0.207949
P30086	PEBP1	1.25409e+08	1.30724e+08	1.37645e+08	9.55688e+07	1.33767e+08	1.35029e+08	1.10827e+08	1.21419e+08	1.41093e+08	1.04452e+08	9.84816e+07	1.32011e+08	-0.0981398	0.39152
P61026	RAB10	2.10896e+07	2.18349e+07	2.09731e+07	2.0905e+07	2.0417e+07	2.17591e+07	2.04913e+07	2.08501e+07	1.95991e+07	2.08767e+07	1.93664e+07	1.74276e+07	-0.098347	0.0368052
Q9NQR4	NIT2	1.07213e+07	1.31608e+07	1.22293e+07	8.193e+06	1.17753e+07	1.18094e+07	8.02119e+06	1.06509e+07	1.15237e+07	9.94335e+06	1.08242e+07	1.24476e+07	-0.0984473	0.442996
Q99613	EIF3C	8.25076e+07	8.9852e+07	8.55822e+07	8.53102e+07	8.04788e+07	8.50397e+07	8.38162e+07	7.10052e+07	7.53699e+07	8.08543e+07	8.09821e+07	8.29895e+07	-0.0990354	0.0415264
P46063	RECQL	3.20225e+07	3.34823e+07	3.18601e+07	2.61206e+07	3.29039e+07	3.30603e+07	2.83976e+07	2.82976e+07	3.08342e+07	2.84828e+07	3.16605e+07	2.92068e+07	-0.099048	0.128199
P49748	ACADVL	6.10614e+07	6.81622e+07	6.39118e+07	6.32658e+07	6.42638e+07	6.74476e+07	6.13989e+07	5.98028e+07	5.3698e+07	6.31436e+07	6.56551e+07	5.85584e+07	-0.0994617	0.0570012
P51687	SUOX	1.44558e+06	953414	1.13433e+06	1.21556e+06	997231	779966	1.27481e+06	1.45223e+06	749549	1.36672e+06	965068	279987	-0.100163	0.729572
P49419	ALDH7A1	4.8067e+07	4.97396e+07	4.88704e+07	4.44277e+07	4.75525e+07	4.86164e+07	4.24329e+07	4.46417e+07	4.51205e+07	4.66047e+07	4.39403e+07	4.52055e+07	-0.100486	0.00668663
Q96J01	THOC3	9.36116e+06	8.41516e+06	1.04343e+07	7.72449e+06	8.80807e+06	9.86583e+06	4.8711e+06	9.87753e+06	1.05096e+07	9.52993e+06	8.61773e+06	7.52537e+06	-0.100585	0.525223
O95757	HSPA4L	3.90805e+06	2.99779e+06	4.29846e+06	3.37103e+06	3.43807e+06	4.05152e+06	3.51438e+06	2.82092e+06	3.88634e+06	3.48251e+06	3.4844e+06	3.38996e+06	-0.100616	0.333827
O75083	WDR1	1.28876e+08	1.31909e+08	1.45207e+08	9.42902e+07	1.2251e+08	1.28231e+08	1.0081e+08	1.22167e+08	1.3848e+08	1.06936e+08	1.06495e+08	1.25411e+08	-0.100881	0.372788
P27348	YWHAQ	9.0735e+07	8.86961e+07	8.67734e+07	8.07983e+07	9.45855e+07	9.20259e+07	8.31687e+07	8.37413e+07	9.07744e+07	7.63787e+07	7.35301e+07	8.9881e+07	-0.101175	0.111604
Q96RN5	MED15	502911	440078	557062	420958	451473	428113	223135	409981	445658	578478	425506	526992	-0.101822	0.571668
Q14376	GALE	2.63082e+06	3.23751e+06	2.52835e+06	2.08863e+06	2.76852e+06	2.30778e+06	2.31539e+06	2.09199e+06	3.03302e+06	2.37631e+06	1.89885e+06	2.7848e+06	-0.101903	0.473086
Q8WZ73	RFFL	236878	284930	269627	270268	213013	268733	282347	132603	243036	235816	262203	282127	-0.10196	0.503739
P42858	HTT	2.0879e+06	1.73325e+06	1.94314e+06	1.01146e+06	2.01077e+06	1.92079e+06	1.18485e+06	2.54864e+06	1.69368e+06	1.86707e+06	1.42063e+06	1.26171e+06	-0.101977	0.65226
Q9Y6A5	TACC3	6.07132e+06	5.37367e+06	5.33595e+06	5.42538e+06	5.09168e+06	5.21084e+06	4.67317e+06	5.28341e+06	6.70987e+06	3.45457e+06	4.16769e+06	6.00027e+06	-0.102039	0.483728
O00487	PSMD14	3.94732e+07	3.50748e+07	3.51709e+07	4.11376e+07	3.92951e+07	3.76588e+07	3.60758e+07	3.55405e+07	3.58132e+07	3.68915e+07	3.29747e+07	3.49479e+07	-0.102112	0.0468673
O43813	LANCL1	1.26671e+06	1.23612e+06	1.17246e+06	1.13858e+06	1.37402e+06	1.35063e+06	1.02038e+06	1.10516e+06	1.27608e+06	1.25292e+06	1.10949e+06	1.25805e+06	-0.102382	0.167425
Q96HQ2	CDKN2AIPNL	2.28176e+06	2.15556e+06	1.90977e+06	2.13454e+06	2.05442e+06	2.23876e+06	1.71566e+06	1.84868e+06	2.0902e+06	2.36968e+06	2.15061e+06	1.72156e+06	-0.102778	0.252852
Q9H444	CHMP4B	9.09989e+06	8.02935e+06	1.0319e+07	9.82374e+06	9.5354e+06	8.92703e+06	9.81468e+06	4.85919e+06	9.29948e+06	9.07467e+06	8.32209e+06	1.05296e+07	-0.102842	0.48339
Q6UX53	TMT1B	1.6094e+07	1.62073e+07	1.44632e+07	1.16165e+07	1.53148e+07	1.62969e+07	1.41364e+07	1.43451e+07	1.48605e+07	1.52531e+07	9.76531e+06	1.5414e+07	-0.103299	0.382057
Q9Y490	TLN1	2.46562e+08	2.50942e+08	2.58225e+08	1.97732e+08	2.51064e+08	2.5313e+08	2.00366e+08	2.1597e+08	2.62015e+08	2.16708e+08	2.05752e+08	2.56113e+08	-0.103308	0.26195
P07741	APRT	3.56025e+07	3.32928e+07	3.48431e+07	2.87841e+07	3.53424e+07	3.58828e+07	2.99077e+07	3.19719e+07	3.80465e+07	2.77393e+07	2.83789e+07	3.35228e+07	-0.104075	0.245038
Q8WY22	BRI3BP	1.47542e+06	1.69415e+06	1.67122e+06	1.88531e+06	1.67756e+06	2.01669e+06	1.29913e+06	1.05658e+06	1.68258e+06	1.94401e+06	1.98491e+06	1.72788e+06	-0.104078	0.489703
A8MXV4	NUDT19	7.74662e+06	8.62524e+06	7.74019e+06	8.03656e+06	7.25868e+06	6.84973e+06	7.14492e+06	6.7517e+06	5.98846e+06	7.87089e+06	8.05121e+06	7.22666e+06	-0.104201	0.206012
P82979	SARNP	5.0479e+07	49609510	4.63121e+07	4.93784e+07	4.66677e+07	4.57753e+07	4.25341e+07	4.1102e+07	4.67115e+07	4.22069e+07	5.03915e+07	4.51812e+07	-0.104263	0.0684513
Q96DI7	SNRNP40	3.24114e+07	3.38475e+07	3.13823e+07	2.05547e+07	2.76304e+07	2.90213e+07	1.85263e+07	3.37965e+07	3.03498e+07	3.02079e+07	2.71607e+07	2.26025e+07	-0.104384	0.515196
Q86VS8	HOOK3	276494	278488	269856	182518	257275	257460	208365	111143	281010	231081	299209	284916	-0.104516	0.595039
P61981	YWHAG	3.74188e+07	4.10017e+07	4.1693e+07	3.5152e+07	4.11396e+07	4.36265e+07	2.92661e+07	3.64619e+07	4.6209e+07	3.60971e+07	3.37884e+07	4.14241e+07	-0.104586	0.329899
O95782	AP2A1	7.04472e+06	1.08682e+07	7.53092e+06	1.00986e+07	6.0041e+06	5.80551e+06	9.08663e+06	6.49013e+06	9.07164e+06	6.40029e+06	6.60583e+06	6.38245e+06	-0.104713	0.602131
O43505	B4GAT1	2.90915e+07	3.08029e+07	2.78929e+07	3.16707e+07	2.99701e+07	3.21208e+07	2.71064e+07	3.15634e+07	2.51787e+07	2.91827e+07	2.95503e+07	2.62458e+07	-0.10481	0.0998816
P39687	ANP32A	5.40455e+07	5.14046e+07	5.39194e+07	5.71901e+07	5.9115e+07	5.49738e+07	5.7776e+07	4.2913e+07	5.61852e+07	4.62403e+07	4.676e+07	5.75858e+07	-0.104898	0.217367
O00425	IGF2BP3	4.89882e+07	4.07635e+07	4.31155e+07	5.66815e+07	4.78407e+07	4.43216e+07	5.85286e+07	3.79344e+07	3.93058e+07	4.03512e+07	4.28196e+07	4.30026e+07	-0.104967	0.41203
O76094	SRP72	1.52299e+07	1.38013e+07	1.54789e+07	1.53035e+07	1.45451e+07	1.53255e+07	1.74975e+07	1.33125e+07	1.43089e+07	1.17883e+07	1.31844e+07	1.32885e+07	-0.105151	0.236761
Q8NB37	GATD1	316114	525132	319188		307963	357448		218794	680240	262087	196516		-0.105539	0.822618
Q12802	AKAP13	4.31797e+06	4.58731e+06	2.39124e+06	2.31089e+06	2.68005e+06	4.0013e+06	3.6392e+06	3.68927e+06	2.4306e+06	2.13274e+06	4.42892e+06	2.52836e+06	-0.106186	0.677871
P61160	ACTR2	3.43942e+07	3.42655e+07	3.32741e+07	2.5748e+07	3.21672e+07	3.17774e+07	2.7178e+07	3.01803e+07	3.16738e+07	2.84793e+07	2.78242e+07	3.26872e+07	-0.106234	0.184874
O00193	SMAP	4.26646e+06	2.43408e+06	2.71951e+06	3.86946e+06	3.88732e+06	5.00476e+06	3.43227e+06	2.17483e+06	3.82002e+06	2.09709e+06	3.24048e+06	5.83397e+06	-0.106811	0.707148
Q99961	SH3GL1	1.33785e+07	1.43378e+07	1.51017e+07	1.50074e+07	1.48169e+07	1.47298e+07	1.38026e+07	1.30961e+07	1.4324e+07	1.23186e+07	1.255e+07	1.50442e+07	-0.106838	0.0665288
Q4KMQ2	ANO6	691517	642517	626216	444334	691313	643983	479351	405865	639309	645225	657046	646065	-0.106867	0.460014
O00567	NOP56	1.19463e+08	1.30088e+08	1.22369e+08	1.31624e+08	1.14951e+08	1.18471e+08	1.12716e+08	1.16325e+08	1.03654e+08	1.21588e+08	1.24191e+08	1.0582e+08	-0.106983	0.0706606
Q9Y281	CFL2	2.44684e+07	2.22446e+07	2.32929e+07	2.17534e+07	2.32923e+07	2.2779e+07	2.09475e+07	2.04056e+07	2.26897e+07	2.07323e+07	2.06632e+07	2.25377e+07	-0.107023	0.0157642
P13861	PRKAR2A	2.77725e+07	2.65783e+07	2.74865e+07	2.68816e+07	2.894e+07	2.79981e+07	2.62059e+07	2.7432e+07	2.60614e+07	2.427e+07	2.53543e+07	2.44001e+07	-0.107861	0.00773155
P18031	PTPN1	2.35198e+07	2.77016e+07	2.81608e+07	3.1478e+07	2.38675e+07	2.49687e+07	2.75383e+07	2.56242e+07	1.81064e+07	2.64188e+07	2.59048e+07	2.45821e+07	-0.108035	0.32636
Q9Y3A6	TMED5	1.55418e+07	1.61968e+07	1.64273e+07	1.10542e+07	1.44215e+07	1.58614e+07	1.03712e+07	1.38531e+07	1.49148e+07	1.47608e+07	1.49005e+07	1.42321e+07	-0.108261	0.34606
Q14562	DHX8	1.83157e+06	2.26582e+06	1.76802e+06	1.25422e+06	2.65818e+06	3.10633e+06	1.02467e+06	1.62142e+06	1.82608e+06	1.87726e+06	3.19781e+06	2.40527e+06	-0.108281	0.710953
O95486	SEC24A	5.14611e+06	5.27118e+06	4.59068e+06	3.6964e+06	5.11461e+06	5.7132e+06	3.18797e+06	4.0396e+06	5.37484e+06	4.3579e+06	4.50321e+06	5.92598e+06	-0.108665	0.481986
Q86TX2	ACOT1	1.01068e+07	9.5615e+06	1.02351e+07	1.25012e+07	1.02744e+07	9.9441e+06	1.0716e+07	9.422e+06	8.27104e+06	1.04666e+07	1.00732e+07	9.12968e+06	-0.10869	0.211271
P41240	CSK	1.38134e+06	1.24216e+06	1.26584e+06	1.56657e+06	1.57392e+06	1.84878e+06	1.31232e+06	1.30774e+06	1.22331e+06	1.36016e+06		1.65812e+06	-0.108744	0.408077
Q99747	NAPG	916923	1.01605e+06	1.21173e+06	607316	1.13452e+06	941541	278829	1.03318e+06	1.03227e+06	1.01542e+06	956327	1.08824e+06	-0.108921	0.652712
Q9P0B6	CCDC167	2.00685e+06	1.91221e+06	1.96079e+06	2.21975e+06	1.85098e+06	2.00268e+06	2.10687e+06	2.06658e+06	1.74643e+06	2.03283e+06	1.06956e+06	2.05879e+06	-0.109306	0.418193
Q9UQE7	SMC3	4.94458e+07	5.44022e+07	5.18496e+07	4.78071e+07	4.30894e+07	4.6452e+07	4.52173e+07	4.6211e+07	4.11293e+07	5.04854e+07	5.07778e+07	3.78289e+07	-0.10938	0.208586
Q9UJU6	DBNL	7.65467e+06	8.22612e+06	7.84347e+06	4.6737e+06	7.16394e+06	7.53876e+06	5.19926e+06	5.64077e+06	8.30287e+06	6.82163e+06	6.74542e+06	7.23599e+06	-0.109661	0.465526
P47756	CAPZB	4.45302e+07	4.55389e+07	4.14417e+07	3.58872e+07	3.869e+07	4.28698e+07	3.67484e+07	3.80539e+07	4.19551e+07	4.00672e+07	3.47098e+07	3.91753e+07	-0.109823	0.125442
Q99497	PARK7	1.40006e+08	1.45831e+08	1.50489e+08	1.25033e+08	1.44799e+08	1.5083e+08	1.16323e+08	1.23288e+08	1.53498e+08	1.26288e+08	1.2171e+08	1.53047e+08	-0.109857	0.209028
Q9Y2T2	AP3M1	8.53429e+06	8.52997e+06	8.71679e+06	7.51566e+06	9.0994e+06	9.68368e+06	7.08498e+06	7.98782e+06	9.01256e+06	7.41753e+06	7.57442e+06	9.15894e+06	-0.110606	0.192414
P52597	HNRNPF	5.05164e+07	5.57824e+07	5.11165e+07	3.91871e+07	4.6072e+07	4.69514e+07	4.14923e+07	4.50652e+07	4.79936e+07	4.33798e+07	4.66272e+07	4.36246e+07	-0.110974	0.18231
Q32P28	P3H1	7.49299e+06	7.73804e+06	5.8116e+06	8.84522e+06	7.80817e+06	8.35653e+06	6.91938e+06	9.66736e+06	6.79235e+06	5.54791e+06	6.75716e+06	6.95655e+06	-0.11105	0.434389
P46013	MKI67	7.72814e+07	8.6579e+07	9.00565e+07	1.00838e+08	8.41955e+07	8.30941e+07	8.25577e+07	8.20689e+07	7.01076e+07	8.52353e+07	8.97946e+07	7.35757e+07	-0.111136	0.17644
Q9UBT2	UBA2	3.83854e+07	3.42799e+07	3.33145e+07	2.80781e+07	3.5205e+07	3.70927e+07	3.00721e+07	3.47936e+07	3.27267e+07	3.01132e+07	2.88084e+07	3.45037e+07	-0.111427	0.185233
Q8NI60	COQ8A	944569	1.5575e+06	1.40966e+06	980350	1.22545e+06	559534		1.00642e+06	1.00748e+06	1.10627e+06	1.0467e+06	983324	-0.111553	0.62567
O75131	CPNE3	7.19583e+06	5.39409e+06	5.25487e+06	8.13248e+06	8.34288e+06	5.88686e+06	6.96171e+06	6.04913e+06	6.23187e+06	4.28243e+06	5.30307e+06	8.38489e+06	-0.111637	0.547901
Q92888	ARHGEF1	5.46832e+06	4.70165e+06	4.84464e+06	4.82226e+06	4.83946e+06	5.2342e+06	4.74736e+06	5.02943e+06	4.99904e+06	4.40788e+06	3.30379e+06	5.19553e+06	-0.111652	0.258407
Q9HC38	GLOD4	7.46761e+06	6.35347e+06	5.8529e+06	5.52969e+06	7.89695e+06	7.94e+06	5.39959e+06	6.16076e+06	7.69328e+06	5.46202e+06	5.06973e+06	8.19032e+06	-0.111976	0.474941
Q9NZ08	ERAP1	6.48964e+07	6.60281e+07	7.12907e+07	6.31881e+07	7.03166e+07	6.91075e+07	5.96476e+07	6.17819e+07	6.01442e+07	6.12829e+07	6.48596e+07	6.68147e+07	-0.112222	0.0163997
P46939	UTRN	7.88805e+06	1.01891e+07	8.11286e+06	8.31039e+06	9.36132e+06	9.03878e+06	7.25582e+06	5.84277e+06	1.07028e+07	9.69447e+06	8.27906e+06	7.16281e+06	-0.112332	0.435839
P12814	ACTN1	6.06495e+07	6.29142e+07	6.2293e+07	4.04655e+07	5.97766e+07	6.00393e+07	4.44963e+07	5.47482e+07	6.42036e+07	5.22666e+07	4.88083e+07	5.55601e+07	-0.112901	0.350036
O14647	CHD2	242488	505117	715981	372607	404988	389896	534149	506987	276531		304273		-0.11297	0.742771
P00352	ALDH1A1	3.85568e+08	4.10302e+08	4.10657e+08	2.62458e+08	3.93281e+08	4.22098e+08	2.81e+08	3.69668e+08	4.26448e+08	3.29532e+08	3.08818e+08	3.96813e+08	-0.112993	0.406911
Q99567	NUP88	2.45334e+07	2.38561e+07	2.26594e+07	2.84677e+07	2.49774e+07	3.08857e+07	2.41842e+07	2.59361e+07	2.61101e+07	2.13229e+07	2.20227e+07	2.40953e+07	-0.113027	0.224514
Q96EX1	SMIM12	8.83156e+06	8.05784e+06	8.83439e+06	9.99528e+06	9.1733e+06	1.05457e+07	1.02823e+07	7.88554e+06	9.10339e+06	7.23411e+06	7.45561e+06	9.29223e+06	-0.113235	0.280995
Q8WTS6	SETD7	4.11758e+06	2.47822e+06	1.21551e+06	8.39225e+06	4.44904e+06	3.99247e+06	7.627e+06	1.76222e+06	1.37739e+06	3.35511e+06	4.89839e+06	3.76001e+06	-0.113524	0.823969
P13797	PLS3	2.8051e+07	2.94935e+07	3.13733e+07	2.01085e+07	3.00085e+07	3.04377e+07	2.23933e+07	2.70239e+07	3.17745e+07	2.45621e+07	2.21482e+07	2.87218e+07	-0.113747	0.371503
Q9NUU7	DDX19A	4.14457e+07	3.91507e+07	3.85405e+07	3.94624e+07	4.07951e+07	3.97911e+07	3.67441e+07	3.67821e+07	3.82702e+07	3.50327e+07	3.5382e+07	3.88364e+07	-0.113774	0.00256436
Q9NY12	GAR1	9.92256e+06	1.07071e+07	1.14353e+07	6.56403e+06	1.07377e+07	1.09001e+07	6.00707e+06	1.08283e+07	1.08862e+07	1.10377e+07	9.71316e+06	7.22387e+06	-0.113781	0.518713
O75600	GCAT	260594	352962	211780	109572		356733		237959			239509		-0.113803	0.810546
Q13011	ECH1	9.34973e+07	1.01134e+08	1.00867e+08	8.6418e+07	8.3794e+07	9.74349e+07	8.42872e+07	8.76666e+07	8.1892e+07	9.10388e+07	9.16414e+07	8.38738e+07	-0.113886	0.0644484
P37837	TALDO1	1.4352e+08	1.33632e+08	1.47679e+08	1.42585e+08	1.58599e+08	1.5556e+08	1.36916e+08	1.24676e+08	1.48166e+08	1.23082e+08	1.30498e+08	1.5108e+08	-0.114315	0.0968448
Q9NUQ7	UFSP2	794692	894231	1.0665e+06	606096		849714	867467	676529	965248	353843	1.02724e+06		-0.114351	0.664515
O60725	ICMT	2.22078e+06	2.69238e+06	2.16968e+06	2.53857e+06	2.91236e+06	2.32388e+06	2.81195e+06	2.03448e+06	2.144e+06	2.36606e+06	2.43356e+06	1.93438e+06	-0.114461	0.309859
Q96H55	MYO19	711612		806105		782500							708056	-0.114873	0.410005
Q12972	PPP1R8	5.24834e+06	4.87737e+06	5.14579e+06	3.90865e+06	5.04183e+06	5.03469e+06	2.53248e+06	4.61354e+06	5.5493e+06	4.38796e+06	4.70637e+06	5.22368e+06	-0.115094	0.449293
P12235	SLC25A4	5.31144e+06	5.83629e+06	4.7032e+06	4.56762e+06	4.42836e+06	5.25116e+06	4.85963e+06	4.22305e+06	4.21077e+06	5.20074e+06	4.84643e+06	4.44286e+06	-0.115443	0.190298
P62993	GRB2	7.34562e+06	7.42381e+06	7.0993e+06	6.1142e+06	7.28443e+06	7.13131e+06	6.38531e+06	6.24191e+06	6.86502e+06	5.93927e+06	6.41652e+06	7.28746e+06	-0.115542	0.0788102
Q9UJW0	DCTN4	2.97181e+06	2.65194e+06	3.1664e+06	2.42843e+06	3.27848e+06	3.48306e+06	1.57196e+06	3.4197e+06	1.85379e+06	1.79966e+06	3.64308e+06	4.30747e+06	-0.115598	0.655416
P40925	MDH1	9.07002e+07	9.23497e+07	8.84985e+07	6.8456e+07	8.52878e+07	9.48279e+07	7.11349e+07	7.69946e+07	9.36152e+07	7.38496e+07	7.19705e+07	9.24825e+07	-0.115669	0.270412
Q9Y6D9	MAD1L1	2.09095e+06	2.22089e+06	1.82779e+06	1.7165e+06	2.49073e+06	2.35702e+06	1.29298e+06	2.21085e+06	1.03177e+06	1.99777e+06	2.42258e+06	2.7676e+06	-0.115859	0.597252
Q96PU8	QKI	9.24838e+06	9.97907e+06	8.61474e+06	8.93494e+06	9.5913e+06	9.49118e+06	8.06095e+06	7.89257e+06	9.59513e+06	8.20922e+06	8.79573e+06	8.98843e+06	-0.116056	0.0555111
Q13148	TARDBP	3.16649e+07	3.29098e+07	3.15536e+07	2.45666e+07	3.17936e+07	3.23191e+07	2.70931e+07	3.04156e+07	3.02181e+07	2.65066e+07	3.06533e+07	2.55927e+07	-0.116426	0.158171
Q13557	CAMK2D	2.10233e+07	2.24136e+07	2.1514e+07	1.9352e+07	2.13485e+07	2.20731e+07	2.05333e+07	2.01932e+07	1.91674e+07	1.79331e+07	1.8863e+07	2.11279e+07	-0.116472	0.0300673
Q13257	MAD2L1	5.16748e+06	5.11351e+06	5.69631e+06	6.53652e+06	7.10282e+06	7.79029e+06	4.1919e+06	6.44868e+06	4.98067e+06	6.79931e+06	5.76428e+06	6.31782e+06	-0.116598	0.440257
P35606	COPB2	9.25562e+07	1.00346e+08	9.80883e+07	7.99258e+07	9.50803e+07	9.6597e+07	8.08167e+07	8.17897e+07	9.7606e+07	8.67843e+07	7.97376e+07	9.19963e+07	-0.117107	0.109198
O60231	DHX16	1.71816e+06	1.12937e+06	1.10623e+06	1.35293e+06	1.79438e+06	2.2007e+06	1.22357e+06	1.43864e+06	1.81661e+06	1.42928e+06	1.4443e+06	1.22299e+06	-0.117305	0.551751
P61326	MAGOH	1.9806e+06	2292122	1.63668e+06	1.10457e+06	1.54848e+06	1.9477e+06	744927	1.91561e+06	2.07623e+06	1.67374e+06	1.45743e+06	1.81721e+06	-0.117939	0.604679
O14745	NHERF1	8.40517e+07	7.95478e+07	8.44201e+07	9.19221e+07	8.95146e+07	8.85873e+07	8.91097e+07	7.54235e+07	7.76756e+07	7.32284e+07	7.2478e+07	8.93091e+07	-0.118406	0.0915074
Q9Y639	NPTN	2.38099e+07	2.51612e+07	2.36219e+07	2.06084e+07	2.37809e+07	2.33144e+07	2.08478e+07	1.96447e+07	2.17703e+07	2.26329e+07	2.26435e+07	2.16902e+07	-0.118546	0.0377544
Q92600	CNOT9	1.97107e+06	1.52e+06	1.60772e+06	1.60718e+06	1.77998e+06	1.62581e+06	1.96474e+06	1.74759e+06	1.89958e+06	1.75395e+06	484626	1.46317e+06	-0.118611	0.583217
Q9NNW7	TXNRD2	6.89952e+06	6378033	6.09912e+06	6.5804e+06	7.4082e+06	7.88282e+06	5.94639e+06	6.0936e+06	5.9612e+06	6.88786e+06	6.92333e+06	6.16112e+06	-0.119334	0.129174
Q9H1E3	NUCKS1	9.64911e+06	9.41067e+06	9.78174e+06	1.11059e+07	8.23548e+06	1.11767e+07	1.08615e+07	7.14835e+06	9.76013e+06	8.43362e+06	8.50843e+06	9.92846e+06	-0.119512	0.292003
Q9Y4Z0	LSM4	2.17893e+07	2.68239e+07	2.61739e+07	1.33786e+07	2.45504e+07	2.64886e+07	1.40933e+07	2.12528e+07	2.71503e+07	2.15842e+07	1.90381e+07	2.50156e+07	-0.119549	0.527395
P84103	SRSF3	3.78415e+07	3.88113e+07	3.63443e+07	5.15711e+07	4.52694e+07	4.77508e+07	3.61239e+07	3.60305e+07	3.44025e+07	4.32074e+07	5.03015e+07	3.69827e+07	-0.119885	0.356229
O60333	KIF1B		905275		1.00876e+06	1.15741e+06		550383	873008	962120	830749	1.12504e+06	1.30953e+06	-0.120453	0.63016
P61086	UBE2K	2.13573e+07	1.94572e+07	2.27265e+07	1.43343e+07	2.1076e+07	1.88599e+07	1.87156e+07	1.84087e+07	2.1557e+07	1.72881e+07	1.46786e+07	1.77168e+07	-0.120581	0.321174
Q8TED0	UTP15	1.08436e+07	1.0844e+07	9.84156e+06	7.08422e+06	7.83397e+06	1.25135e+07	4.98753e+06	1.06144e+07	1.01967e+07	7.57417e+06	1.04082e+07	1.04431e+07	-0.120823	0.542402
Q8NBN3	TMEM87A	3.02655e+06	3.32636e+06	2.08128e+06	2.96205e+06	2.31986e+06	2.50976e+06	2.8526e+06	3.584e+06	2.11462e+06	2.32498e+06	2.45654e+06	1.58733e+06	-0.121041	0.535073
Q9Y5U9	IER3IP1	8.1885e+06	9.6637e+06	9.34965e+06	1.9936e+06	2.88407e+06	8.65829e+06	806655	7.63001e+06	8.3158e+06	9.64815e+06	7.68605e+06	3.37268e+06	-0.121043	0.786953
P08134	RHOC	3.08367e+06	4.05219e+06	3.16676e+06	2.77995e+06	3.30183e+06	3.35805e+06	3.51632e+06	2.64591e+06	2.94307e+06	2.50182e+06	2.92954e+06	3.60677e+06	-0.121854	0.316531
O95218	ZRANB2	4.44902e+06	4.26094e+06	4.06056e+06	5.0271e+06	4.12018e+06	4.28991e+06	4.61284e+06	4.0365e+06	3.763e+06	3.88173e+06	3.52854e+06	4.26239e+06	-0.121857	0.126505
Q14320	FAM50A	2.10714e+06	2.3577e+06	2.17989e+06	1.83433e+06	2.30085e+06	2.11636e+06	1.70738e+06	1.73938e+06	2.35942e+06	1.78087e+06	1.84977e+06	2.41339e+06	-0.122041	0.277026
O14562	UBFD1	6.78385e+06	8902421	8.13367e+06	3.89756e+06	7.50742e+06	7.70456e+06	3.85322e+06	5.85824e+06	8.26256e+06	7.29133e+06	5.96391e+06	8.20649e+06	-0.122465	0.570113
Q13416	ORC2	1.26811e+06	1.60724e+06	1.23701e+06	1.18685e+06	1.49252e+06	1.34924e+06	1.07399e+06	1.2507e+06	1.21851e+06	1.35441e+06	1.41587e+06	1.16388e+06	-0.122672	0.215639
Q9UBE0	SAE1	5.27293e+07	4.74712e+07	4.88995e+07	5.55398e+07	4.8554e+07	4.58332e+07	6.81515e+07	4.46623e+07	4.68379e+07	3.70196e+07	3.55905e+07	4.23648e+07	-0.122805	0.437937
Q96K76	USP47	968665		826118	499341	737516	995308		664674	752931	814489	726520		-0.122838	0.552823
P34931	HSPA1L	818931	419880	516732	945671	868570	698038	1.06438e+06	568021	466840	364942	723124	731645	-0.123032	0.667964
Q9Y376	CAB39	2.81366e+06	3.51376e+06	3.38706e+06	2.40372e+06	3.43706e+06	3.32488e+06	1.69049e+06	3.06035e+06	3.87203e+06	2.99242e+06	2.50847e+06	3.21124e+06	-0.123179	0.478072
P78318	IGBP1	818630	304672	738216	945203	623283	434939	901570	555494	638391	429108		432221	-0.123384	0.702736
Q14839	CHD4	1.00064e+08	1.08371e+08	1.02408e+08	1.01783e+08	9.75859e+07	9.73022e+07	8.4803e+07	9.1385e+07	1.00437e+08	9.41983e+07	9.94481e+07	8.74448e+07	-0.123386	0.0219928
O15145	ARPC3	1.22413e+07	1.3571e+07	1.27711e+07	9.41147e+06	1.28817e+07	1.34707e+07	9.78595e+06	1.08197e+07	1.34646e+07	1.15243e+07	1.10918e+07	1.15662e+07	-0.123395	0.232738
Q86TI2	DPP9	3.34013e+06	3.76822e+06	3.6831e+06	2.68451e+06	4.7882e+06	3.78051e+06	4.28102e+06	4.16983e+06	2.93447e+06	2.88994e+06	2.64673e+06	3.31491e+06	-0.123441	0.467237
Q8N1F7	NUP93	5.48548e+07	5.74932e+07	5.69431e+07	5.87478e+07	5.518e+07	5.16691e+07	4.58322e+07	5.4979e+07	4.84411e+07	5.27391e+07	5.59321e+07	4.94555e+07	-0.12366	0.0374739
Q15435	PPP1R7	9.3258e+06	8.42658e+06	9.18972e+06	7.75205e+06	1.11869e+07	8.85934e+06	6.41033e+06	7.96914e+06	8.74817e+06	8.4977e+06	6.71e+06	1.18989e+07	-0.123936	0.439502
Q16181	SEPTIN7	1.63143e+07	14793789	1.41744e+07	1.29681e+07	1.61117e+07	1.69823e+07	1.0549e+07	1.26998e+07	1.62154e+07	1.51126e+07	1.28162e+07	1.64228e+07	-0.124096	0.293681
P48723	HSPA13	2.47607e+06	2.77961e+06	2.6865e+06	1.90503e+06	2.33411e+06	1.3168e+06	1.72854e+06	2.87621e+06	1.39623e+06	2.46963e+06	2.75806e+06	1.15596e+06	-0.124208	0.630943
P78417	GSTO1	1.72238e+08	1.75872e+08	1.78517e+08	1.17247e+08	1.61409e+08	1.61293e+08	1.40916e+08	1.48397e+08	1.61975e+08	1.47984e+08	1.40199e+08	1.47355e+08	-0.124231	0.204434
P63104	YWHAZ	1.86495e+08	1.908e+08	1.84771e+08	1.55528e+08	1.87831e+08	2.031e+08	1.51636e+08	1.80151e+08	1.97371e+08	1.51563e+08	1.51134e+08	1.85071e+08	-0.124429	0.179166
P41567	EIF1	2.44751e+06	2.64837e+06	3.0331e+06	1.04205e+06	2.90899e+06	2.82877e+06	326323	2.49473e+06	3.21964e+06	1.9463e+06	2.44967e+06	3.23951e+06	-0.124499	0.707867
Q9UNX4	WDR3	1.18188e+07	1.27693e+07	1.19473e+07	1.21791e+07	1.10839e+07	1.12846e+07	9.63022e+06	1.28378e+07	9.93195e+06	1.0399e+07	1.24108e+07	9.9789e+06	-0.124885	0.14443
O95861	BPNT1	6.56039e+06	6.46975e+06	5.18e+06	4.7611e+06	6.42668e+06	5.57113e+06	4.8166e+06	5.62849e+06	6.13794e+06	5.15527e+06	5.20776e+06	5.12173e+06	-0.124954	0.216152
O00401	WASL	2.20829e+06	2.30832e+06	2.66959e+06	2.46043e+06	2.93277e+06	3.41979e+06	2.43108e+06	2.62802e+06	2.50554e+06	1.84203e+06	2.44579e+06	2.8187e+06	-0.125015	0.354573
Q92841	DDX17	1.86438e+08	1.81079e+08	1.86177e+08	1.85592e+08	1.80714e+08	1.75569e+08	1.62029e+08	1.48393e+08	1.57764e+08	1.71482e+08	1.95147e+08	1.6973e+08	-0.125138	0.0483739
Q8N511	TMEM199	804151		938860	857317		757330	658085			917784	600897	901898	-0.125151	0.470706
P09960	LTA4H	1.07296e+07	1.26186e+07	1.40762e+07	9.33395e+06	1.23943e+07	1.41883e+07	8.68138e+06	1.13269e+07	1.47964e+07	9.54142e+06	9.37524e+06	1.35128e+07	-0.125424	0.443319
Q8N1G4	LRRC47	2.0742e+07	2.29119e+07	2.16862e+07	1.72122e+07	2.16294e+07	2.13417e+07	1.6079e+07	1.75118e+07	2.32381e+07	1.90286e+07	1.78686e+07	2.13441e+07	-0.125441	0.224467
Q9BTE1	DCTN5	291432	420273	385317	158971	297616	377056	103311	363468	424981	283947	194133	399827	-0.125621	0.685724
O75116	ROCK2	797719	1.13142e+06	184698	1.80724e+06	717930	368891	149751		268336	928460	1.53819e+06	939624	-0.125952	0.845439
O00203	AP3B1	1.0811e+07	9.95024e+06	1.06078e+07	9.61596e+06	1.08358e+07	9.37517e+06	9.20724e+06	8.75234e+06	1.024e+07	1.01013e+07	9.06818e+06	8.69168e+06	-0.126444	0.0467775
Q9Y3E5	PTRH2	7.04015e+06	7.23452e+06	6.84545e+06	5.0801e+06	6.64471e+06	7.06814e+06	4.44887e+06	7.95248e+06	5.87552e+06	6.88053e+06	6.15399e+06	5.24993e+06	-0.126543	0.371935
Q96KG9	SCYL1	1.19863e+06	1.67261e+06	1.55581e+06	803445	2.8657e+06	3.8298e+06	718041	1.82919e+06	3.21728e+06	2.0164e+06	1.52903e+06	1.61236e+06	-0.126832	0.77584
Q9NW13	RBM28	1.41742e+07	1.55739e+07	1.56604e+07	1.64485e+07	1.41786e+07	1.36465e+07	1.25504e+07	1.44216e+07	1.31422e+07	1.49313e+07	1.4285e+07	1.27976e+07	-0.126948	0.0628633
P52907	CAPZA1	2.22552e+07	2.45154e+07	2.25664e+07	1.41248e+07	2.27495e+07	2.21869e+07	1.33073e+07	2.27054e+07	2.47782e+07	1.88854e+07	1.7056e+07	2.08363e+07	-0.127122	0.44088
Q86W92	PPFIBP1	1.77887e+06	2.085e+06	1.68705e+06	776383	2.0543e+06	2.22707e+06	1.62602e+06	1.90036e+06	851146	2.00545e+06	1.5148e+06	1.81574e+06	-0.12718	0.597916
Q9P2R3	ANKFY1		340447	253704	220475				329662		174034	242125		-0.12731	0.71043
P49441	INPP1	703314	1.00774e+06	880711	161010	814000	758552		1.00291e+06	926050	594020	417514	359488	-0.127319	0.739463
P61158	ACTR3	4.82044e+07	4.35403e+07	4.53914e+07	3.65796e+07	4.3468e+07	4.72096e+07	3.44186e+07	4.37001e+07	4.24268e+07	4.42354e+07	3.58877e+07	4.13809e+07	-0.127383	0.151189
Q9UK22	FBXO2	249982	422395	262463		300224	392623		378335	441698	232614	139119		-0.127796	0.713207
Q6UXN9	WDR82	5.54835e+06	6.58445e+06	6.6021e+06	5.44604e+06	4.6465e+06	6.47312e+06	3.34547e+06	6.41505e+06	6.10443e+06	6.74299e+06	5.97917e+06	3.7185e+06	-0.127906	0.480234
Q4G0N4	NADK2	4.74524e+07	4.3455e+07	4.67329e+07	4.39606e+07	4.42048e+07	4.39019e+07	4.08987e+07	4.31197e+07	3.93355e+07	4.29268e+07	4.16236e+07	3.88885e+07	-0.128096	0.00339165
O15143	ARPC1B	1.24029e+07	1.18086e+07	1.20378e+07	1.09694e+07	1.24137e+07	1.29027e+07	1.04758e+07	1.11389e+07	1.24536e+07	1.01286e+07	1.05114e+07	1.16548e+07	-0.128301	0.0444196
Q9NWU1	OXSM	2.96931e+06	3.7277e+06	1.45045e+06	773719	641934	983936	861574	2.42742e+06	948870	1.75396e+06	1.8675e+06	1.78964e+06	-0.128395	0.801082
Q9NPA0	EMC7	5.87381e+06	7.71908e+06	6.22629e+06	4.6125e+06	7.26865e+06	7.05755e+06	4.66194e+06	6.59812e+06	6.36959e+06	6.38441e+06	5.88457e+06	5.5528e+06	-0.128646	0.338168
P50135	HNMT	4.69449e+06	3906083	4.37678e+06	6.82683e+06	6.54927e+06	6.85619e+06	4.3036e+06	4.26187e+06	5.7576e+06	4.48128e+06	5.25815e+06	6.30346e+06	-0.129148	0.484071
Q9UPU5	USP24	239998	457199	932103	728923	619152	1.0615e+06	195924	1.03785e+06	583719	307035	1.01846e+06	549980	-0.129173	0.766991
Q8N5G0	SMIM20	5.0257e+06	4.65113e+06	5.73052e+06	5.85514e+06	5.15113e+06	5.39459e+06	5.87928e+06	4.57874e+06	3.77032e+06	4.95794e+06	5.16197e+06	4.72874e+06	-0.129521	0.208757
P98175	RBM10	1.49038e+07	1.76083e+07	1.37659e+07	1.48222e+07	1.72507e+07	1.55773e+07	1.07846e+07	1.34912e+07	1.39204e+07	1.85653e+07	1.67426e+07	1.23582e+07	-0.129533	0.332519
Q06124	PTPN11	6.60268e+06	6.54268e+06	6.29868e+06	5.40829e+06	6.74546e+06	7.63794e+06	4.80625e+06	5.86942e+06	6.7891e+06	5.38152e+06	5.73841e+06	7.27455e+06	-0.129823	0.262147
Q8N5M9	JAGN1	5.88095e+06	7.03563e+06	6.26289e+06	5.16383e+06	5.06815e+06	5.72218e+06	5.38786e+06	4.20307e+06	5.88883e+06	5.96232e+06	5.90038e+06	4.76726e+06	-0.129842	0.258149
P04818	TYMS	4.29953e+06	4.19403e+06	3.91284e+06	3.98127e+06	4.53429e+06	4.74161e+06	3.65939e+06	4.05916e+06	4.6569e+06	3.41115e+06	3.38577e+06	4.28191e+06	-0.129871	0.16521
Q15382	RHEB	5.01617e+06	5.39671e+06	5.55053e+06	4.11575e+06	5.31576e+06	4.96237e+06	4.10219e+06	4.60607e+06	5.56969e+06	4.49168e+06	4.27888e+06	4.68979e+06	-0.130163	0.171215
P52594	AGFG1	7.16559e+06	5912515	5.73066e+06	8.30063e+06	5.58308e+06	6.33814e+06	6.64126e+06	6.4166e+06	4.88999e+06	5.48631e+06	6.16671e+06	6.06084e+06	-0.13023	0.290171
P61970	NUTF2	2.82156e+07	2.39813e+07	2.74452e+07	1.39392e+07	2.51519e+07	2.69943e+07	1.40371e+07	2.71291e+07	3.07096e+07	2.29909e+07	1.82868e+07	1.9977e+07	-0.13043	0.537818
Q13885	TUBB2A	8.51813e+06	8598009	8.6417e+06	7.56766e+06	8.86754e+06	9.12073e+06	7.85586e+06	7.41639e+06	8.27372e+06	7.12663e+06	7.01776e+06	9.18542e+06	-0.130503	0.0930355
O60493	SNX3	9.58442e+06	1.05097e+07	1.01303e+07	8.25691e+06	1.05898e+07	1.11091e+07	8.35743e+06	7.71577e+06	1.11751e+07	8.93096e+06	8.16053e+06	1.06298e+07	-0.130659	0.248413
Q96GM5	SMARCD1	1.83876e+06	1.7238e+06	1.34635e+06	2.86669e+06	2.66808e+06	1.86615e+06	1.8309e+06	1.52939e+06	1.79686e+06	1.80863e+06	2.18359e+06	2.09444e+06	-0.130679	0.507469
P30990	NTS	4.22833e+06	5953667	6.26079e+06	4.04331e+06	5.35721e+06	4.92958e+06	3.39235e+06	5.54273e+06	5.3296e+06	5.03981e+06	5.14723e+06	3.65573e+06	-0.130707	0.417116
Q9BW92	TARS2	4.29227e+06	4.09608e+06	4.29534e+06	5.37118e+06	5.39557e+06	5.61112e+06	3.82901e+06	4.48944e+06	4.01781e+06	5.0389e+06	5.04424e+06	4.12411e+06	-0.130753	0.260342
P07099	EPHX1	4.62887e+07	4.73744e+07	4.72661e+07	3.80018e+07	4.54263e+07	4.8037e+07	3.5347e+07	4.77839e+07	3.81465e+07	4.78329e+07	4.07045e+07	3.89655e+07	-0.130824	0.163653
Q04206	RELA	1.31873e+06	1.47355e+06	1.35887e+06	465708	1.50077e+06	1.20268e+06	647193	1.37365e+06	1.45984e+06	938848	730308	1.53441e+06	-0.131138	0.645726
Q16778	H2BC21	4.90817e+08	5.09418e+08	5.15806e+08	5.43194e+08	4.68177e+08	5.25096e+08	4.66997e+08	4.88568e+08	4.36221e+08	4.81633e+08	4.89068e+08	4.24766e+08	-0.131151	0.0179208
Q562R1	ACTBL2	2.00882e+06	2.81995e+06	64390.3	300294	2.44119e+06	233197	2.71336e+06	3.58995e+06	53428.1	282558	423577	120249	-0.131357	0.890817
P04179	SOD2	2.06089e+07	2.13429e+07	2.15318e+07	2.17245e+07	1.98146e+07	2.10445e+07	1.97471e+07	1.96052e+07	1.76962e+07	2.13101e+07	2.10251e+07	1.57092e+07	-0.131394	0.0738093
Q8TAT6	NPLOC4	9.58779e+06	1.29666e+07	1.0331e+07	1.05238e+07	1.08519e+07	1.17022e+07	8.68815e+06	1.21452e+07	1.04969e+07	1.0635e+07	9.58487e+06	8.65851e+06	-0.131692	0.218267
O14662	STX16	765294	986515	789675	598592	745583	1.04598e+06	591001	708618	724487	878461	732012	866639	-0.131751	0.394855
O75477	ERLIN1	1.74758e+07	1.7108e+07	1.57812e+07	1.89454e+07	1.67799e+07	1.69419e+07	1.44139e+07	1.54953e+07	1.46054e+07	1.74019e+07	1.63986e+07	1.56988e+07	-0.132151	0.0365903
Q92945	KHSRP	1.97162e+08	1.9269e+08	1.9606e+08	1.91605e+08	2.08039e+08	1.92187e+08	1.65827e+08	1.63656e+08	1.86396e+08	1.77482e+08	1.88245e+08	1.93048e+08	-0.132154	0.0118293
Q7KZF4	SND1	2.26525e+08	2.24912e+08	2.21917e+08	1.99689e+08	2.21479e+08	2.29232e+08	1.86393e+08	2.11575e+08	2.19034e+08	1.88495e+08	1.92354e+08	2.1003e+08	-0.132158	0.0221669
Q15370	ELOB	1.78442e+07	15749867	1.74455e+07	1.79216e+07	1.87023e+07	1.72885e+07	1.49733e+07	1.56756e+07	1.78123e+07	1.50248e+07	1.45127e+07	1.77583e+07	-0.132278	0.0591002
Q9BTC0	DIDO1	2.82876e+07	2.76708e+07	2.73854e+07	3.13969e+07	2.41652e+07	2.76956e+07	2.86617e+07	2.44708e+07	2.02272e+07	2.50306e+07	2.93206e+07	2.42899e+07	-0.132322	0.170749
P49354	FNTA	1.41871e+06	973292	1.41092e+06	670736	1.48271e+06	1.57901e+06	1.09119e+06	1.28776e+06	1.47507e+06	1.02352e+06	837782	1.15911e+06	-0.132435	0.532346
P54725	RAD23A	5.90968e+06	4.83367e+06	5.50161e+06	6.00461e+06	6.25245e+06	6.2318e+06	4.62011e+06	6.12045e+06	5.19219e+06	4.41955e+06	4.80799e+06	6.51687e+06	-0.132898	0.245271
Q12929	EPS8	1.67992e+06	2.12139e+06	1.92958e+06	2.09148e+06	1.89193e+06	2.14901e+06	1.67176e+06	1.64192e+06	2.06746e+06	2.00491e+06	1.6097e+06	1.82159e+06	-0.133161	0.13905
P53634	CTSC	3.22537e+07	3.69277e+07	3.57155e+07	2.53212e+07	3.19994e+07	3.38104e+07	1.91329e+07	2.91177e+07	3.03599e+07	3.62435e+07	3.47058e+07	2.91738e+07	-0.133248	0.354031
Q96JB2	COG3	601198	687342	562891	470792	693343	981285	648782	1.04462e+06	426779	426327	643774	453293	-0.13351	0.636136
O43143	DHX15	2.60783e+08	2.65044e+08	2.61276e+08	2.40665e+08	2.48329e+08	2.61209e+08	2.14755e+08	2.32146e+08	2.41356e+08	2.36314e+08	2.46139e+08	2.3024e+08	-0.133999	0.00322429
P55735	SEC13	4.29432e+07	4.58621e+07	4.26149e+07	3.53846e+07	3.8492e+07	4.19764e+07	3.60746e+07	3.93141e+07	3.82922e+07	3.59802e+07	3.6018e+07	3.9595e+07	-0.134425	0.0524825
Q86YS7	C2CD5	896281	989980	964221	1.16992e+06	1.00755e+06	1.16459e+06	720243	1.03163e+06	954991	953323	966036	1.01464e+06	-0.134614	0.185288
P54687	BCAT1	2.7571e+06	2.81832e+06	2.55649e+06	2.02545e+06	2.99108e+06	2.85554e+06	1.92359e+06	2.31478e+06	2.98163e+06	2.11387e+06	1.90952e+06	3.33335e+06	-0.134762	0.415866
P59998	ARPC4	1.50214e+07	1.47893e+07	1.51146e+07	1.09738e+07	1.38192e+07	1.67349e+07	1.53327e+07	9.78635e+06	1.43742e+07	1.26035e+07	1.34319e+07	1.3197e+07	-0.135086	0.270213
Q8IY37	DHX37	443114	617926	546646	28248.6	458909	681015	297454	946165	86968.4		317985	457586	-0.135287	0.809446
O00505	KPNA3	8.41961e+06	8.22802e+06	8.96575e+06	6.90849e+06	8.0367e+06	8.04185e+06	6.70076e+06	7.68255e+06	8.06493e+06	7.70271e+06	6.70783e+06	7.37967e+06	-0.135668	0.0705818
P07910	HNRNPC	6.75351e+08	7.07961e+08	7.01127e+08	6.52357e+08	6.74008e+08	6.615e+08	5.51564e+08	5.64794e+08	6.00051e+08	6.57848e+08	7.30773e+08	6.01748e+08	-0.13568	0.0589232
Q9BW27	NUP85	1.12457e+07	1.23861e+07	1.09945e+07	1.63435e+07	1.43291e+07	1.51032e+07	1.51604e+07	1.23218e+07	1.04513e+07	1.20448e+07	1.18793e+07	1.13256e+07	-0.135718	0.30167
Q9NUD5	ZCCHC3	3.13526e+06	4.01805e+06	2.9492e+06	1.98722e+06	3.46096e+06	3.81105e+06	3.32914e+06	3.83633e+06	2.67252e+06	2.33038e+06	2.61293e+06	2.84062e+06	-0.135838	0.454142
Q9NRY2	INIP	1.91316e+06	2.06836e+06	2.01929e+06	2.31899e+06	1.79062e+06	2.29607e+06	1.82916e+06	1.40838e+06	1.71054e+06	2.05241e+06	2.35418e+06	1.9336e+06	-0.136272	0.259586
P50395	GDI2	1.03747e+08	1.07829e+08	1.0911e+08	7.09714e+07	9.76726e+07	1.04946e+08	8.32653e+07	9.08441e+07	1.10179e+08	8.46542e+07	7.52704e+07	9.6482e+07	-0.136318	0.27149
Q14247	CTTN	6.15687e+07	6.05054e+07	5.89351e+07	5.95557e+07	6.11854e+07	6.20206e+07	5.32369e+07	5.12583e+07	5.82904e+07	5.39937e+07	5.5108e+07	5.90616e+07	-0.136422	0.00202378
P07942	LAMB1	2.89611e+07	3.21835e+07	3.03238e+07	2.99969e+07	2.92085e+07	2.98219e+07	2.75123e+07	2.93624e+07	2.53896e+07	2.84776e+07	2.71085e+07	2.63419e+07	-0.136579	0.00463183
Q9H8V3	ECT2	827005	755360	965406	634517	716769	708911	588644	724594	764410	823151	592016		-0.136706	0.327791
Q6ZRS2	SRCAP	342147	358268	864889	180001	633839	192123	265567	816772	432705	297286	232930	293462	-0.13676	0.790405
P43246	MSH2	1.17038e+07	1.01735e+07	1.03183e+07	1.19896e+07	1.20147e+07	1.32748e+07	1.02961e+07	9.54296e+06	1.03113e+07	1.09461e+07	1.0524e+07	1.15469e+07	-0.137309	0.0853705
P63279	UBE2I	4.07354e+07	4.15198e+07	3.99455e+07	3.18941e+07	3.77942e+07	3.87683e+07	3.16286e+07	3.47999e+07	4.07132e+07	3.44595e+07	3.07286e+07	3.72959e+07	-0.137935	0.120843
P00533	EGFR	2.12089e+07	2.16008e+07	2.11696e+07	2.00578e+07	2.09394e+07	2.03291e+07	1.69615e+07	1.98324e+07	2.00181e+07	2.06831e+07	1.9417e+07	1.6895e+07	-0.138859	0.0219633
P49792	RANBP2	8.42875e+07	8.61547e+07	8.38963e+07	8.74064e+07	7.98554e+07	8.63465e+07	7.34206e+07	7.96582e+07	7.23205e+07	8.06444e+07	8.10169e+07	7.42483e+07	-0.138944	0.00265127
Q96MU7	YTHDC1	6.34201e+06	6.41603e+06	4.64097e+06	6.92389e+06	6.29443e+06	5.70867e+06	5.53873e+06	3.49739e+06	5.64219e+06	5.8844e+06	6.88982e+06	5.53552e+06	-0.13906	0.340203
Q8IZP0	ABI1	2.04239e+06	1.5771e+06	1.72989e+06	1.27681e+06	1.86355e+06	1.30857e+06	1.39731e+06	1.85532e+06	1.5091e+06	1.14706e+06	1.36495e+06	1.61976e+06	-0.139784	0.364982
O14548	COX7A2L	828691	791211	862591	1.0456e+06	694715	856964		878671	802880	814579	702270	643329	-0.139974	0.25533
P51858	HDGF	1.50277e+08	1.38724e+08	1.43541e+08	1.53287e+08	1.43796e+08	1.45506e+08	1.41771e+08	1.26055e+08	1.3518e+08	1.22479e+08	1.21568e+08	1.46996e+08	-0.140271	0.0188661
Q13618	CUL3	1.51907e+06	1.76118e+06	1.66026e+06	1.30438e+06	1.7625e+06	1.56694e+06	1.25604e+06	1.65774e+06	1.79714e+06	1.3111e+06	1.31006e+06	1.35432e+06	-0.140413	0.229014
P68366	TUBA4A	5.77078e+07	8.5257e+07	7.4517e+07	2.22701e+07	6.06912e+07	7.65069e+07	2.84218e+07	6.34579e+07	7.66512e+07	6.14075e+07	5.32103e+07	5.8823e+07	-0.140496	0.615009
Q9Y265	RUVBL1	8.10215e+07	8.69401e+07	8.1196e+07	6.10696e+07	7.3766e+07	7.55884e+07	5.32821e+07	7.85103e+07	7.61173e+07	6.90616e+07	6.66609e+07	7.31734e+07	-0.140947	0.199421
Q15904	ATP6AP1	920976	1.41854e+06	1.11976e+06	1.18449e+06	1.344e+06	1.35995e+06	857244	1.01953e+06	1.21407e+06	1.21753e+06	1.14889e+06	1.20643e+06	-0.14097	0.2655
O14979	HNRNPDL	9.03525e+07	9.04968e+07	9.66613e+07	7.40608e+07	9.13009e+07	9.47294e+07	6.20078e+07	8.42431e+07	7.86531e+07	8.57038e+07	9.7015e+07	7.99009e+07	-0.141066	0.174509
Q9H8S9	MOB1A	5.7144e+06	5.95705e+06	5.71223e+06	4.47371e+06	6.5154e+06	5.94991e+06	4.90038e+06	4.96962e+06	5.79883e+06	5.07558e+06	4.48668e+06	5.88492e+06	-0.141506	0.163515
Q9Y4E8	USP15	2.56814e+06	2.95009e+06	2.80353e+06	2.67332e+06	2.75297e+06	2.83795e+06	2.88013e+06	2.47186e+06	2.34175e+06	2.11956e+06	2.32065e+06	2.90107e+06	-0.14164	0.0966071
P50750	CDK9	768296	683170	483515	942725	945130	786554	708908	650798	527246	683091	794409	813275	-0.141858	0.404168
Q9NVD7	PARVA		1.02385e+06			756881	635152	534595	597618	1.19323e+06	934116	537082	582481	-0.141907	0.686527
Q9Y512	SAMM50	4.20528e+07	4.25714e+07	4.15516e+07	3.95481e+07	4.08122e+07	4.38991e+07	3.86787e+07	3.97583e+07	3.3516e+07	3.78523e+07	4.16756e+07	3.54416e+07	-0.142237	0.0157713
P58546	MTPN	1.16543e+07	1.00934e+07	1.1412e+07	6.52678e+06	1.16929e+07	1.15809e+07	6.43138e+06	9.9535e+06	1.05418e+07	9.14044e+06	9.09865e+06	1.18801e+07	-0.142322	0.397851
Q9UQ16	DNM3	210916	298892	361875	100619	258372	494525		290045	295542	195937			-0.142402	0.754217
O75431	MTX2	2.85257e+06	2.87854e+06	2.71589e+06	2.77066e+06	2.78383e+06	2.47291e+06	2.68673e+06	2.53947e+06	2.11727e+06	2.68941e+06	2.70667e+06	2.18308e+06	-0.142723	0.0650635
O43347	MSI1	373357	492025	480930		475542	471767		624671	433050	371751	232585		-0.14273	0.585224
O00299	CLIC1	1.18419e+08	1.28591e+08	1.26127e+08	9.38444e+07	1.22457e+08	1.29669e+08	1.06118e+08	1.07024e+08	1.30416e+08	9.62377e+07	9.57124e+07	1.15836e+08	-0.142788	0.170367
Q9H2G2	SLK	2.083e+06	1.53001e+06	2.34564e+06	820322	3.51154e+06	1.25459e+06	868171	1.64791e+06	3.59992e+06	914910	509560	2.91595e+06	-0.142891	0.783102
[truncated: 2,101 more rows]

## Sheet: Table S2
Table S2: Upregulated genes in transcriptome after 24h or 48h of stimulation (log2(FC)>1; padj<0.05)
ENSEMBL Gene_id	Gene Name	log2-FC-24h	log2-FC-48h	padj-24h	padj-48h
ENSG00000106366	SERPINE1	4.4312	4.03218	4.51908e-25	1.94908e-20
ENSG00000168209	DDIT4	3.11962	3.27573	1.04564e-08	9.53303e-10
ENSG00000118520	ARG1	3.27786	3.30646	5.29657e-08	2.01416e-08
ENSG00000061656	SPAG4	4.58905	4.2268	2.2393e-16	4.54151e-14
ENSG00000265972	TXNIP	4.02951	2.61675	1.30424e-12	1.63686e-05
ENSG00000247095	MIR210HG	5.07178	3.00158	3.42877e-09	0.000155282
ENSG00000130427	EPO	8.96097	3.61727	0.000279225	0.098459
ENSG00000109107	ALDOC	4.52044	2.74111	2.03199e-09	0.000170579
ENSG00000244062	AC080128.1	4.47737	2.61441	1.86196e-09	0.000747762
ENSG00000141526	SLC16A3	3.6491	3.18816	1.08207e-09	4.50486e-08
ENSG00000006659	LGALS14	8.03998	6.16833	6.65734e-05	8.23815e-06
ENSG00000114268	PFKFB4	4.23387	3.29256	8.66892e-06	0.00044574
ENSG00000226510	UPK1A-AS1	1.1197	3.62502	0.729497	1.57017e-05
ENSG00000120937	NPPB	3.40599	5.49638	0.000279225	1.35326e-08
ENSG00000169429	CXCL8	2.66208	5.46009	0.000150798	9.32641e-11
ENSG00000124875	CXCL6	2.48715	3.81525	0.0641391	0.000158394
ENSG00000146678	IGFBP1	6.58338	7.78687	0.0171959	0.000102776
ENSG00000131910	NR0B2	2.25241	3.38583	0.0527214	5.67931e-05
ENSG00000266256	LINC00683	4.68428	4.09765	0.00722548	0.00460992
ENSG00000143595	AQP10	4.15816	2.26533	0.000493442	0.049275
ENSG00000177181	RIMKLA	1.96685	4.67972	0.709062	0.00744351
ENSG00000164849	GPR146	8.20594	2.79279	0.000162468	0.164934
ENSG00000123999	INHA	4.97078	7.35014	0.20993	0.00422777
ENSG00000111674	ENO2	6.97004	6.26031	0.0269408	0.00996924
ENSG00000217801	AL390719.1	6.38896	2.05628	0.0127059	0.347591
ENSG00000079308	TNS1	6.51554	6.14524	0.0626656	0.015681
ENSG00000171234	UGT2B7	6.80651	1.89866	0.00985012	0.458399
ENSG00000146674	IGFBP3	-0.0212321	4.70522	0.999695	0.0160998
ENSG00000225205	AC078883.1	7.55109	2.521	0.00133803	0.264708
ENSG00000093134	VNN3	6.83609	2.93691	0.000387403	0.0351903
ENSG00000265254	AC015917.2	6.70486	2.42105	0.00580704	0.253216
ENSG00000102981	PARD6A	1.10403	6.13559	0.953828	0.00798589
ENSG00000139890	REM2	4.04831	4.80554	0.421705	0.0431578
ENSG00000227192	AL023581.2	6.00676	0.709748	0.0317295	0.8397
ENSG00000163739	CXCL1	1.75906	3.19467	0.0231422	2.38704e-07
ENSG00000146904	EPHA1	3.75671	1.57533	0.0440529	0.400952
ENSG00000167552	TUBA1A	2.24088	2.84771	0.0377125	0.00117862
ENSG00000143590	EFNA3	3.07768	3.26502	0.119158	0.017004
ENSG00000169245	CXCL10	3.51575	1.63702	0.0248102	0.343974
ENSG00000287093	AC003093.1	2.8184	2.67115	1.48622e-09	4.74418e-08
ENSG00000160180	TFF3	1.5053	3.02659	0.659424	0.0109604
ENSG00000005448	WDR54	2.06339	3.09801	0.169599	0.0004892
ENSG00000213886	UBD	2.33695	2.47563	0.0157163	0.00805762
ENSG00000167733	HSD11B1L	4.04333	0.552085	0.0492206	0.808563
ENSG00000130821	SLC6A8	2.66008	3.35797	0.0711658	0.00255114
ENSG00000213213	CCDC183	2.93907	2.36931	0.000300344	0.00134934
ENSG00000170525	PFKFB3	3.07015	2.64856	0.000986524	0.00328608
ENSG00000204681	GABBR1	2.38209	2.40972	0.0142109	0.0129989
ENSG00000255398	HCAR3	2.10729	3.20345	0.445033	0.0176915
ENSG00000139269	INHBE	1.47416	3.71814	0.863345	0.0331649
ENSG00000122787	AKR1D1	1.75143	2.79002	0.568894	0.0215539
ENSG00000176171	BNIP3	2.83403	2.64935	1.53018e-40	1.12212e-34
ENSG00000152256	PDK1	3.65882	1.4544	6.61102e-05	0.202819
ENSG00000113739	STC2	2.59831	2.72764	0.0764174	0.0110847
ENSG00000182782	HCAR2	1.71685	3.25449	0.724485	0.0386245
ENSG00000197358	BNIP3P1	2.70604	2.55873	6.18933e-25	1.20264e-21
ENSG00000151715	TMEM45B	1.45964	2.92748	0.75556	0.0337583
ENSG00000134107	BHLHE40	2.20843	2.33208	0.0669066	0.0110102
ENSG00000119950	MXI1	3.38684	1.28811	9.19066e-12	0.0315009
ENSG00000104765	BNIP3L	2.67493	2.33719	4.50699e-20	6.56582e-15
ENSG00000168497	CAVIN2	1.15848	2.70859	0.760754	0.0121426
ENSG00000104419	NDRG1	2.55153	2.15914	0.00225038	0.00334253
ENSG00000044446	PHKA2	3.28797	1.58425	2.57864e-05	0.0649326
ENSG00000110245	APOC3	1.39996	2.89802	0.35226	5.61085e-05
ENSG00000108551	RASD1	1.44794	1.7065	0.0532945	0.00443263
ENSG00000102144	PGK1	2.82003	1.93816	4.50699e-20	5.11289e-09
ENSG00000272896	AL355987.3	2.35801	2.14246	0.00421928	0.0018162
ENSG00000108852	MPP2	2.07052	2.28628	0.122754	0.0135583
ENSG00000127863	TNFRSF19	-0.585892	3.54095	0.976283	0.0280381
ENSG00000130513	GDF15	1.57535	2.02552	0.0239594	0.000369135
ENSG00000114023	FAM162A	1.7662	2.40739	0.000654282	1.22516e-07
ENSG00000158856	DMTN	1.67845	2.41945	0.202094	0.00278298
ENSG00000079739	PGM1	2.41977	1.82043	1.42038e-11	1.20521e-06
ENSG00000171223	JUNB	1.89029	1.50283	0.0144292	0.0367594
ENSG00000188060	RAB42	1.46686	2.81875	0.643197	0.00857015
ENSG00000072682	P4HA2	1.89609	1.96312	3.16615e-07	1.09622e-07
ENSG00000228232	GAPDHP1	2.65792	2.03492	0.000711787	0.00822473
ENSG00000235587	GAPDHP65	2.68025	1.80253	0.000115115	0.0108242
ENSG00000105707	HPN	1.73111	2.14543	0.174475	0.00811984
ENSG00000071282	LMCD1	2.65155	2.13972	0.00477364	0.0148791
ENSG00000113083	LOX	2.08688	1.98016	0.000161831	0.000170579
ENSG00000123561	SERPINA7	2.53929	2.17681	0.0377125	0.0379499
ENSG00000125629	INSIG2	1.93123	1.80637	1.42038e-11	4.8231e-10
ENSG00000105137	SYDE1	3.01788	1.33805	0.0418267	0.379643
ENSG00000134333	LDHA	2.49942	1.85836	6.63851e-20	1.74149e-10
ENSG00000226415	TPI1P1	2.16947	1.85187	4.50863e-05	0.000492493
ENSG00000175155	YPEL2	0.206809	2.28772	0.98265	0.000155186
ENSG00000169908	TM4SF1	1.95062	1.48871	1.68496e-08	4.64807e-05
ENSG00000167695	TLCD3A	1.70081	1.56389	0.015379	0.00934502
ENSG00000111640	GAPDH	2.39725	1.94833	3.01983e-07	4.64807e-05
ENSG00000138131	LOXL4	2.49888	1.90415	0.000150798	0.00805324
ENSG00000240972	MIF	1.24593	2.45008	0.612995	0.00416748
ENSG00000256087	ZNF432	3.02875	0.537688	0.0386577	0.792139
ENSG00000175938	ORAI3	2.58689	0.7862	0.0300454	0.580743
ENSG00000251357	AP000350.4	1.24531	2.39871	0.603044	0.00478123
ENSG00000242337	INHCAP	1.75097	2.18926	0.138658	0.00677216
ENSG00000196843	ARID5A	1.94656	1.39831	0.0275787	0.0626103
ENSG00000099860	GADD45B	0.816701	1.57677	0.606782	0.00603789
ENSG00000121858	TNFSF10	0.455222	2.35745	0.96827	0.00663062
ENSG00000146166	LGSN	2.66852	0.904521	3.64498e-08	0.155697
ENSG00000152952	PLOD2	1.90639	1.82801	8.33964e-06	1.38725e-05
ENSG00000117394	SLC2A1	2.00514	1.63388	0.0156055	0.0273029
ENSG00000273066	AL355987.4	1.40746	2.11286	0.477387	0.0148335
ENSG00000244187	TMEM141	1.89476	1.82739	2.31037e-05	2.29544e-05
ENSG00000115548	KDM3A	1.75224	1.62504	0.0137707	0.00791205
ENSG00000248626	GAPDHP40	2.22734	1.84156	3.3214e-05	0.000612879
ENSG00000142227	EMP3	0.050915	2.86601	0.999566	0.00907061
ENSG00000165272	AQP3	1.5753	1.73191	0.180518	0.0291219
ENSG00000176907	TCIM	1.97847	1.24359	0.000301733	0.0337583
ENSG00000172765	TMCC1	2.57843	0.53553	8.36359e-05	0.618933
ENSG00000165105	RASEF	0.494711	2.32389	0.962734	0.0113863
ENSG00000188483	IER5L	2.94117	0.70205	0.00882995	0.668803
ENSG00000188290	HES4	1.05564	1.99949	0.142912	5.00144e-06
ENSG00000198211	AC092143.1	1.06169	1.44845	0.407405	0.0300756
ENSG00000124006	OBSL1	1.66015	1.94159	2.81596e-05	1.54399e-07
ENSG00000122884	P4HA1	2.14847	1.19899	8.87455e-07	0.0136484
ENSG00000183971	NPW	1.36463	1.69767	0.388145	0.0481048
ENSG00000125730	C3	1.16096	1.75874	0.2727	0.00554533
ENSG00000008517	IL32	1.11955	1.55238	0.10374	0.00217286
ENSG00000206140	TMEM191C	-0.396804	2.48665	0.979121	0.0173826
ENSG00000206503	HLA-A	1.9668	0.414412	0.0134148	0.709434
ENSG00000104213	PDGFRL	2.85925	0.723794	0.004896	0.594837
ENSG00000148926	ADM	0.696018	1.81855	0.805304	0.00678557
ENSG00000166171	DPCD	0.969506	1.60836	0.457298	0.0065552
ENSG00000135245	HILPDA	1.02161	1.38331	0.0315307	0.000120659
ENSG00000138640	FAM13A	1.23805	1.78045	0.0507036	9.2639e-05
ENSG00000196981	WDR5B	2.27475	1.27755	0.0211588	0.177326
ENSG00000255439	AC135050.2	1.09862	1.72071	0.115598	0.000193123
ENSG00000155090	KLF10	1.26911	2.07381	0.421705	0.00608681
ENSG00000166165	CKB	1.79526	1.6016	0.000642165	0.0011789
ENSG00000165775	FUNDC2	1.34231	1.41923	6.61102e-05	1.63686e-05
ENSG00000185839	AL035411.1	0.935639	1.74634	0.643197	0.0218628
ENSG00000111669	TPI1	1.93757	1.38207	9.44666e-17	3.50807e-08
ENSG00000164442	CITED2	1.48682	1.60804	0.000245542	1.90364e-05
ENSG00000109072	VTN	1.39794	1.73353	1.51407e-06	3.46042e-10
ENSG00000273171	AC002094.3	1.38997	1.72764	1.78196e-05	1.26702e-08
ENSG00000163735	CXCL5	0.548688	1.51907	0.85835	0.029003
ENSG00000132432	SEC61G	1.12517	1.6137	0.49704	0.0320625
ENSG00000167397	VKORC1	0.93227	1.65242	0.0929606	5.99282e-06
ENSG00000169242	EFNA1	1.12571	1.66636	0.0621891	5.97744e-05
ENSG00000120129	DUSP1	0.750956	1.32127	0.174475	0.0001001
ENSG00000285762	AC253536.7	0.507043	1.71831	0.952314	0.0449143
ENSG00000118137	APOA1	0.677331	1.78013	0.477387	3.03192e-06
ENSG00000115457	IGFBP2	0.837283	1.52713	0.458561	0.00187437
ENSG00000118804	STBD1	1.304	1.70822	0.138658	0.00357194
ENSG00000147872	PLIN2	1.13901	1.6242	1.61585e-08	2.87356e-17
ENSG00000164096	C4orf3	1.63716	1.08057	0.000171488	0.0171782
ENSG00000242114	MTFP1	1.45507	1.50303	0.0223347	0.00392119
ENSG00000249590	AC004832.3	1.40545	1.49502	0.0236421	0.00310883
ENSG00000099977	DDT	0.512104	1.67382	0.950375	0.0486356
ENSG00000067992	PDK3	2.34208	0.482805	0.0127321	0.729014
ENSG00000104812	GYS1	1.02994	1.71563	0.579256	0.0199393
ENSG00000272414	FAM47E-STBD1	1.25951	1.71371	0.176606	0.00394715
ENSG00000120913	PDLIM2	1.12186	1.62997	0.585079	0.0485143
ENSG00000130208	APOC1	0.580089	1.70437	0.923742	0.0374367
ENSG00000141959	PFKL	1.59428	1.23478	0.000554201	0.00614069
ENSG00000135766	EGLN1	1.56637	0.997244	0.00186199	0.056594
ENSG00000287856	AL445524.2	1.52011	0.942923	0.00227221	0.0713183
ENSG00000074800	ENO1	1.62436	1.51708	3.62198e-19	3.35266e-16
ENSG00000214050	FBXO16	1.33205	1.31863	0.0929606	0.0270194
ENSG00000162433	AK4	1.97396	0.399731	1.86196e-09	0.468636
ENSG00000285043	AC093512.2	1.38776	1.59975	1.6682e-05	1.23759e-07
ENSG00000149925	ALDOA	1.38391	1.60064	1.3527e-05	9.42733e-08
ENSG00000163001	CFAP36	1.5986	1.0156	0.0202598	0.131609
ENSG00000187017	ESPN	1.32195	1.44252	0.0368892	0.00263708
ENSG00000091513	TF	1.27776	1.52994	4.58246e-05	1.2352e-07
ENSG00000116285	ERRFI1	1.17129	1.65619	0.00133207	2.84467e-07
ENSG00000186197	EDARADD	1.51655	1.49601	3.75652e-07	1.14596e-06
ENSG00000244457	ENO1P1	1.47028	1.59957	7.22458e-05	1.17738e-05
ENSG00000150687	PRSS23	0.452473	1.51276	0.873688	0.00733792
ENSG00000115009	CCL20	1.21229	1.16173	0.0131895	0.00511564
ENSG00000213920	MDP1	0.217004	1.90965	0.989943	0.0185951
ENSG00000272398	CD24	1.24471	1.46526	1.53857e-09	1.86337e-12
ENSG00000224916	APOC4-APOC2	0.498436	1.85743	0.953828	0.0257099
ENSG00000188488	SERPINA5	0.874232	1.52134	0.0993911	1.17738e-05
ENSG00000234906	APOC2	0.494066	1.84766	0.953828	0.0281104
ENSG00000177606	JUN	0.630151	1.33384	0.202094	4.73168e-06
ENSG00000197249	SERPINA1	1.16709	1.52527	1.05951e-05	4.15295e-10
ENSG00000181458	TMEM45A	1.12675	1.40788	0.103639	0.00296315
ENSG00000197226	TBC1D9B	1.63871	0.409715	0.00229999	0.619005
ENSG00000138764	CCNG2	1.37571	0.763895	0.000951758	0.0932741
ENSG00000196542	SPTSSB	0.37872	1.33902	0.912837	0.00434169
ENSG00000127241	MASP1	0.754561	1.4103	0.376647	0.000491113
ENSG00000253368	TRNP1	0.851327	1.27739	0.00327542	2.10564e-07
ENSG00000101782	RIOK3	0.73316	1.48811	0.792547	0.0486356
ENSG00000171345	KRT19	0.709332	1.21415	0.492982	0.0085157
ENSG00000164120	HPGD	0.637242	1.65265	0.585079	5.20227e-05
ENSG00000004455	AK2	0.935611	1.2873	0.0300754	7.59768e-05
ENSG00000042286	AIFM2	0.460326	1.56531	0.840214	0.00089083
ENSG00000171314	PGAM1	1.6226	1.06358	3.64498e-08	0.000853956
ENSG00000105974	CAV1	1.55203	0.837243	0.00116311	0.121221
ENSG00000175183	CSRP2	1.1394	1.27901	0.102993	0.00955524
ENSG00000084693	AGBL5	1.77507	1.52637	0.073285	0.0405364
ENSG00000197747	S100A10	0.872789	1.16132	0.455189	0.0400652
ENSG00000067225	PKM	1.43757	1.17642	2.16402e-15	7.21021e-10
ENSG00000006327	TNFRSF12A	0.528347	1.44683	0.643197	4.64807e-05
ENSG00000099937	SERPIND1	1.14778	1.07044	0.00704605	0.00373108
ENSG00000145192	AHSG	1.11609	1.45607	0.00296492	5.01682e-06
ENSG00000026025	VIM	0.957646	1.02093	0.0119022	0.00147136
ENSG00000283071	LBHD2	0.504461	1.31477	0.892682	0.0367594
ENSG00000166130	IKBIP	1.00209	1.33919	0.0764174	0.000681494
ENSG00000173530	TNFRSF10D	1.54069	1.09496	0.00961592	0.0529933
ENSG00000107551	RASSF4	0.653611	1.65605	0.824803	0.013232
ENSG00000198832	SELENOM	0.745421	1.60332	0.668138	0.00354415
ENSG00000256514	AP003419.1	0.505395	1.51559	0.87592	0.00822473
ENSG00000144891	AGTR1	0.432684	1.71029	0.964963	0.0455541
ENSG00000111653	ING4	1.02612	1.4303	0.452845	0.0347342
ENSG00000255526	NEDD8-MDP1	0.187697	1.70726	0.991245	0.040173
ENSG00000100532	CGRRF1	1.75588	0.841586	0.0144292	0.280647
ENSG00000186918	ZNF395	1.38241	0.685331	0.0289465	0.312281
ENSG00000115738	ID2	0.646529	1.20372	0.61158	0.00805324
ENSG00000163703	CRELD1	0.981763	1.40633	0.585079	0.0480743
ENSG00000109436	TBC1D9	0.623121	1.92087	0.923742	0.0316112
ENSG00000175482	POLD4	0.485067	1.46359	0.88752	0.00960404
ENSG00000069998	HDHD5	1.00828	1.01545	0.00105485	0.000323712
ENSG00000133636	NTS	-0.244724	1.3615	0.964195	0.00136288
ENSG00000167468	GPX4	0.783996	1.25327	0.314337	0.00185695
ENSG00000021355	SERPINB1	1.0924	0.727325	0.0152922	0.0981132
ENSG00000120708	TGFBI	0.811289	1.36512	0.0632983	1.17738e-05
ENSG00000137880	GCHFR	0.554866	1.09339	0.749683	0.0289267
ENSG00000104880	ARHGEF18	1.396	0.735207	0.0134907	0.23405
ENSG00000171564	FGB	0.291001	1.147	0.895579	0.000418616
ENSG00000134590	RTL8C	0.673736	1.19976	0.70011	0.0334908
ENSG00000112715	VEGFA	1.02123	0.847379	0.029443	0.0386645
ENSG00000179029	TMEM107	0.371489	1.8984	0.969646	0.0216094
ENSG00000188338	SLC38A3	0.473833	1.12521	0.777674	0.00815072
ENSG00000133639	BTG1	0.133703	1.11851	0.96827	1.26168e-06
ENSG00000100288	CHKB	-0.0761818	1.72771	0.997238	0.0100095
ENSG00000149573	MPZL2	0.715324	1.02846	0.421705	0.0159522
ENSG00000169856	ONECUT1	0.690216	1.14409	0.20155	0.000275374
ENSG00000141736	ERBB2	1.22638	0.848837	0.0212601	0.087362
ENSG00000163882	POLR2H	0.633318	1.13296	0.348394	0.000661116
ENSG00000140479	PCSK6	1.7756	0.16219	0.018085	0.902938
ENSG00000076351	SLC46A1	0.517945	1.47972	0.87592	0.0163259
ENSG00000115414	FN1	1.04827	0.916881	5.47035e-07	1.86163e-05
ENSG00000105699	LSR	0.43478	1.48502	0.822894	0.000295839
ENSG00000091542	ALKBH5	1.18604	0.635772	0.000120354	0.0702227
ENSG00000126005	MMP24OS	0.445245	1.12647	0.753382	0.00302464
ENSG00000167711	SERPINF2	0.401587	1.12501	0.73465	0.000307885
ENSG00000177311	ZBTB38	0.292216	1.18854	0.956366	0.0212028
ENSG00000167815	PRDX2	0.328408	1.28048	0.838391	4.05906e-05
ENSG00000169692	AGPAT2	0.480349	1.10747	0.480813	5.61085e-05
ENSG00000119801	YPEL5	0.266132	1.16473	0.965187	0.0239492
ENSG00000171227	TMEM37	0.473102	1.04005	0.436165	5.92161e-05
ENSG00000178764	ZHX2	1.97785	-0.170176	0.00544551	0.897661
ENSG00000134202	GSTM3	-0.295914	1.25289	0.964195	0.0309639
ENSG00000163347	CLDN1	0.259124	1.24745	0.891021	1.17738e-05
ENSG00000132855	ANGPTL3	0.425143	1.30925	0.621984	1.83853e-06
ENSG00000141505	ASGR1	0.67136	1.10589	0.093175	1.99753e-05
ENSG00000171222	SCAND1	0.382114	1.16591	0.885725	0.00805762
ENSG00000099330	OCEL1	0.306805	1.28274	0.958786	0.0225194
ENSG00000197930	ERO1A	1.95702	-1.78394	0.0257996	0.0139243
ENSG00000116863	ADPRS	0.481325	1.10532	0.789394	0.0171782
ENSG00000203950	RTL8A	0.273781	1.01477	0.939409	0.0113607
ENSG00000179152	TCAIM	0.240171	1.17518	0.96827	0.0101416
ENSG00000171097	KYAT1	-1.09765	1.49947	0.524702	0.0484941
ENSG00000002330	BAD	-0.185494	1.50617	0.983187	0.00804733
ENSG00000106804	C5	0.0157444	1.15227	0.999566	0.00475923
ENSG00000109046	WSB1	1.0523	0.244298	0.0150836	0.700528
ENSG00000105404	RABAC1	0.302472	1.21532	0.956398	0.0218628
ENSG00000165915	SLC39A13	0.416789	1.42844	0.953828	0.0412638
ENSG00000091262	ABCC6	-0.0851651	1.24631	0.993468	0.00201001
ENSG00000226278	PSPHP1	0.178171	1.26324	0.980286	0.0109604
ENSG00000121900	TMEM54	0.21798	1.09714	0.974293	0.0377543
ENSG00000140941	MAP1LC3B	1.30926	-0.0326247	0.0160138	0.978878
ENSG00000132199	ENOSF1	1.21859	0.347738	0.0150836	0.612458
ENSG00000047249	ATP6V1H	0.228875	1.76909	0.988907	0.0387967
ENSG00000229314	ORM1	0.230906	1.0899	0.965103	0.0128741
ENSG00000142192	APP	0.00912014	1.41131	0.999566	0.000398502
ENSG00000126432	PRDX5	0.180436	1.10978	0.976612	0.00934502
ENSG00000175197	DDIT3	0.125844	1.2691	0.991245	0.02887
ENSG00000134575	ACP2	0.292335	1.45483	0.975204	0.0436407
ENSG00000213190	MLLT11	-0.332153	1.3378	0.956366	0.0244648
ENSG00000113615	SEC24A	1.45607	0.045476	0.034975	0.97498
ENSG00000231925	TAPBP	1.94226	-1.33791	0.0181793	0.0802104
ENSG00000111843	TMEM14C	0.334233	1.07112	0.928363	0.0234397
ENSG00000093010	COMT	0.055129	1.0221	0.997238	0.0383399
ENSG00000135929	CYP27A1	0.0770885	1.00105	0.993782	0.0477748
ENSG00000129197	RPAIN	0.0975379	1.04933	0.993468	0.0393786
ENSG00000198925	ATG9A	0.493492	1.00685	0.75556	0.0271166
ENSG00000107872	FBXL15	-0.0813161	1.03594	0.993782	0.0366704
ENSG00000170430	MGMT	0.397975	1.12379	0.918423	0.0421401
ENSG00000177239	MAN1B1	1.00472	-0.0129991	0.0180753	0.989846
ENSG00000105220	GPI	1.72458	-1.04108	0.0195047	0.1548
ENSG00000170627	GTSF1	-0.133808	1.14433	0.990033	0.0334908
ENSG00000234857	HNRNPUL2-BSCL2	-0.0836226	1.09651	0.993782	0.0239492
ENSG00000090013	BLVRB	-0.182022	1.12743	0.981382	0.0402209
ENSG00000126246	IGFLR1	-0.782615	1.25218	0.658704	0.048223

## Sheet: Table S3
Table S3: Downregulated genes in transcriptome after 24h or 48h of stimulation (log2(FC)<-1; padj<0.05)
ENSEMBL Gene_id	Gene Name	log2-FC-24h	log2-FC-48h	padj-24h	padj-48h
ENSG00000152580	IGSF10	5.3641	-6.11862	0.346276	0.0284179
ENSG00000181450	ZNF678	2.14248	-2.23657	0.217241	0.0421268
ENSG00000231345	BEND3P1	2.5432	-3.39367	0.538077	0.0490411
ENSG00000197930	ERO1A	1.95702	-1.78394	0.0257996	0.0139243
ENSG00000164136	IL15	0.286673	-5.20085	0.993782	0.0338617
ENSG00000258757	AL133453.1	1.74242	-2.416	0.148386	0.00134404
ENSG00000197375	SLC22A5	0.161433	-2.96272	0.997238	0.0488363
ENSG00000260912	AL158206.1	1.51642	-3.27834	0.754671	0.013232
ENSG00000173542	MOB1B	1.10102	-5.45468	0.918423	0.00280704
ENSG00000143507	DUSP10	1.30078	-1.59759	0.107836	0.00483731
ENSG00000230732	AC016949.1	2.22483	-4.90462	0.684105	0.00530228
ENSG00000185269	NOTUM	-7.03844	1.75566	0.025964	0.611343
ENSG00000100425	BRD1	1.87485	-2.16194	0.268711	0.0368743
ENSG00000177485	ZBTB33	1.35175	-1.66313	0.178598	0.0103532
ENSG00000278356	AC005911.1	0.806156	-3.03865	0.958786	0.0406745
ENSG00000244067	GSTA2	1.17421	-4.69496	0.953828	0.0330357
ENSG00000275111	ZNF2	1.22545	-2.07045	0.60591	0.0161376
ENSG00000169213	RAB3B	1.027	-1.37077	0.421705	0.0285161
ENSG00000287608	AC022137.3	1.96266	-5.23189	0.766537	0.00266213
ENSG00000285667	AC012291.3	1.46001	-3.95915	0.87138	0.0287499
ENSG00000197969	VPS13A	0.923747	-1.55652	0.596385	0.0160027
ENSG00000099194	SCD	0.959765	-1.56559	0.383064	0.00280003
ENSG00000182287	AP1S2	0.874571	-1.43167	0.643197	0.0331944
ENSG00000158023	CFAP251	0.845641	-4.2322	0.96827	0.0449143
ENSG00000155393	HEATR3	0.65179	-1.59273	0.875024	0.0415808
ENSG00000286223	AC064836.3	1.32466	-2.92267	0.789027	0.0331309
ENSG00000125779	PANK2	0.703752	-1.05845	0.596624	0.0402895
ENSG00000124788	ATXN1	0.745579	-1.41504	0.760754	0.0433395
ENSG00000128833	MYO5C	1.30458	-2.86703	0.812904	0.0297475
ENSG00000278768	BACE1-AS	1.26831	-2.25175	0.704804	0.0299035
ENSG00000136052	SLC41A2	0.904045	-1.49716	0.666739	0.0374246
ENSG00000153391	INO80C	-1.3898	0.333542	0.0429488	0.728886
ENSG00000166454	ATMIN	0.926588	-1.57436	0.464363	0.00506116
ENSG00000267313	KC6	1.41317	-2.24599	0.672369	0.0466479
ENSG00000124145	SDC4	0.873272	-1.44975	0.698166	0.0475968
ENSG00000276672	AL161891.1	1.27863	-3.59701	0.910305	0.0368743
ENSG00000122642	FKBP9	0.78383	-1.31336	0.709062	0.0494621
ENSG00000119685	TTLL5	0.931172	-1.85348	0.777674	0.0473587
ENSG00000188582	PAQR9	1.05398	-2.27954	0.701598	0.00501465
ENSG00000274114	ALOX15P1	1.17023	-3.46787	0.93667	0.0402209
ENSG00000132669	RIN2	0.969295	-2.4348	0.861821	0.0246964
ENSG00000141446	ESCO1	0.639547	-1.27336	0.756511	0.0294973
ENSG00000197461	PDGFA	0.760098	-1.69807	0.780398	0.0160998
ENSG00000083844	ZNF264	1.09587	-3.14721	0.855049	0.00747378
ENSG00000163251	FZD5	0.82602	-1.8082	0.666739	0.00259931
ENSG00000197321	SVIL	0.64617	-1.80602	0.918423	0.0485143
ENSG00000285752	CDC42-AS1	0.161471	-6.79906	0.999292	0.00693366
ENSG00000052802	MSMO1	0.607078	-1.49248	0.703696	0.00105575
ENSG00000119280	C1orf198	0.446546	-1.54919	0.947947	0.0226956
ENSG00000179051	RCC2	0.879397	-1.18483	0.464363	0.0396103
ENSG00000163961	RNF168	0.900191	-2.53451	0.756511	0.000611783
ENSG00000100644	HIF1A	0.626302	-1.03064	0.666837	0.0402209
ENSG00000114904	NEK4	0.779775	-2.60952	0.887431	0.00284413
ENSG00000064651	SLC12A2	0.556332	-1.89918	0.887431	0.00205688
ENSG00000261604	AC114947.2	0.70331	-2.67265	0.863978	0.000179691
ENSG00000169136	ATF5	0.427652	-1.41049	0.942568	0.0367031
ENSG00000150593	PDCD4	0.746734	-1.56482	0.763282	0.0212702
ENSG00000112972	HMGCS1	0.636242	-2.37034	0.847621	0.000128269
ENSG00000181467	RAP2B	0.818492	-2.10346	0.748937	0.00162687
ENSG00000250091	DNAH10OS	0.634799	-3.44029	0.976612	0.0406506
ENSG00000172318	B3GALT1	0.913136	-2.10929	0.796473	0.0164182
ENSG00000247400	DNAJC3-DT	0.527227	-2.14019	0.963752	0.0340906
ENSG00000171953	ATPAF2	0.372058	-1.22532	0.93356	0.0210673
ENSG00000152661	GJA1	0.491041	-1.60652	0.89597	0.00907061
ENSG00000126070	AGO3	0.695326	-2.09462	0.88752	0.0107526
ENSG00000131711	MAP1B	0.568853	-1.58545	0.851978	0.00815072
ENSG00000152104	PTPN14	0.846966	-1.84874	0.745244	0.0120036
ENSG00000117036	ETV3	0.896372	-1.6994	0.749177	0.0367594
ENSG00000128050	PAICS	0.357348	-1.14258	0.933148	0.0246023
ENSG00000115963	RND3	0.266822	-1.18387	0.96827	0.0376104
ENSG00000134109	EDEM1	0.584315	-1.32118	0.850737	0.0452545
ENSG00000122694	GLIPR2	0.459353	-1.58539	0.950666	0.0371839
ENSG00000137845	ADAM10	0.270612	-1.05179	0.959107	0.034246
ENSG00000084090	STARD7	0.740103	-1.47015	0.586463	0.00283592
ENSG00000162520	SYNC	1.00161	-2.37383	0.702014	0.00166312
ENSG00000109814	UGDH	0.964002	-1.91661	0.385638	0.000158394
ENSG00000119820	YIPF4	0.586889	-1.21075	0.801276	0.0415808
ENSG00000092964	DPYSL2	0.840685	-1.707	0.728491	0.0146009
ENSG00000184304	PRKD1	0.606363	-1.68773	0.91855	0.0461826
ENSG00000090863	GLG1	0.661886	-1.40707	0.745244	0.0130739
ENSG00000285796	AL162458.1	0.993112	-3.80592	0.953828	0.0290429
ENSG00000099617	EFNA2	0.758618	-2.10017	0.846893	0.00794374
ENSG00000189079	ARID2	0.702604	-1.80145	0.766537	0.00302464
ENSG00000102081	FMR1	0.940581	-1.70856	0.511382	0.0034841
ENSG00000267165	CHMP1B-AS1	0.406242	-2.59908	0.976283	0.00491126
ENSG00000151135	TMEM263	0.670465	-1.50855	0.709062	0.00378057
ENSG00000111412	SPRING1	0.332252	-1.45826	0.960458	0.0141316
ENSG00000116406	EDEM3	0.609977	-1.11704	0.74046	0.0408875
ENSG00000114933	INO80D	0.914654	-1.59884	0.724485	0.0449143
ENSG00000197111	PCBP2	0.324374	-1.21446	0.91788	0.00246807
ENSG00000253629	AP000426.1	1.01838	-2.77197	0.918423	0.0488367
ENSG00000206846	Y_RNA	1.15774	-4.36791	0.93356	0.0096204
ENSG00000163946	TASOR	0.98585	-1.49543	0.640964	0.04822
ENSG00000119004	CYP20A1	0.707152	-1.74165	0.748265	0.00278741
ENSG00000167595	PROSER3	0.403126	-2.30466	0.979315	0.0367594
ENSG00000134970	TMED7	0.684594	-1.41787	0.738228	0.0141178
ENSG00000168615	ADAM9	0.730044	-1.19227	0.621984	0.0281104
ENSG00000075151	EIF4G3	0.71333	-2.51975	0.826181	0.00014141
ENSG00000033178	UBA6	0.334995	-1.11823	0.952314	0.0461912
ENSG00000164080	RAD54L2	1.0538	-3.00566	0.669062	3.75518e-05
ENSG00000112773	TENT5A	0.345193	-1.03805	0.918423	0.0260259
ENSG00000286781	AC099332.1	1.12769	-7.37137	0.979315	0.0316028
ENSG00000148943	LIN7C	0.814868	-1.6029	0.564896	0.00213165
ENSG00000005893	LAMP2	0.241344	-1.09142	0.963752	0.0127886
ENSG00000168175	MAPK1IP1L	0.595411	-1.79151	0.792547	0.00065397
ENSG00000183161	FANCF	0.388875	-1.99612	0.976283	0.0434179
ENSG00000171105	INSR	0.655598	-2.34096	0.904973	0.00243261
ENSG00000146830	GIGYF1	0.63421	-1.8212	0.785055	0.000994508
ENSG00000115306	SPTBN1	0.588551	-1.4273	0.756516	0.00458869
ENSG00000196262	PPIA	0.176647	-1.01019	0.979315	0.0387967
ENSG00000005889	ZFX	0.385539	-1.80466	0.95704	0.00533408
ENSG00000176928	GCNT4	0.404418	-1.50822	0.959149	0.0463344
ENSG00000145439	CBR4	0.740409	-1.75538	0.863245	0.0391661
ENSG00000267575	AC006504.5	0.568691	-1.72732	0.913508	0.0173826
ENSG00000196459	TRAPPC2	0.777445	-2.00326	0.775682	0.00295684
ENSG00000197872	CYRIA	0.0473617	-3.23739	0.999566	0.00846881
ENSG00000177683	THAP5	0.809429	-2.61461	0.808304	0.0003185
ENSG00000188735	TMEM120B	0.36533	-1.92857	0.969239	0.013232
ENSG00000231969	MMADHC-DT	0.24371	-2.07713	0.991245	0.0456012
ENSG00000053254	FOXN3	0.846341	-1.57588	0.702014	0.02261
ENSG00000167193	CRK	0.75184	-1.65521	0.658704	0.00205688
ENSG00000065613	SLK	0.355433	-1.37506	0.953828	0.0195276
ENSG00000170581	STAT2	0.506997	-1.99581	0.953828	0.0137618
ENSG00000185215	TNFAIP2	0.578534	-1.82824	0.903291	0.00907061
ENSG00000175387	SMAD2	0.657087	-1.67632	0.726928	0.00105575
ENSG00000121058	COIL	0.24173	-1.38643	0.977752	0.0204375
ENSG00000108854	SMURF2	0.241422	-1.36662	0.977561	0.0234579
ENSG00000230590	FTX	0.752891	-1.95523	0.830686	0.0102401
ENSG00000184743	ATL3	0.648006	-1.4874	0.731595	0.00439258
ENSG00000153767	GTF2E1	0.538902	-1.96748	0.913508	0.00260946
ENSG00000264522	OTUD7B	0.344031	-1.62467	0.96827	0.0195925
ENSG00000143614	GATAD2B	0.798792	-2.36465	0.823871	0.0018162
ENSG00000105483	CARD8	0.44079	-1.92231	0.96827	0.0270665
ENSG00000162521	RBBP4	0.418493	-1.21079	0.861272	0.00677216
ENSG00000166272	WBP1L	0.238392	-1.49908	0.976283	0.00685902
ENSG00000156298	TSPAN7	-5.40423	0.763085	0.0236421	0.76889
ENSG00000169967	MAP3K2	0.743965	-1.98562	0.726928	0.000573429
ENSG00000223911	AC009480.1	0.687056	-1.89837	0.918423	0.0476971
ENSG00000006607	FARP2	0.515781	-1.78347	0.947214	0.0286532
ENSG00000119185	ITGB1BP1	0.501097	-1.39226	0.839131	0.00670464
ENSG00000163904	SENP2	0.162003	-1.20765	0.982953	0.0164182
ENSG00000116016	EPAS1	0.667098	-1.63268	0.756511	0.00412485
ENSG00000213463	SYNJ2BP	0.0287257	-1.33581	0.999566	0.035436
ENSG00000110344	UBE4A	0.365868	-1.25413	0.928363	0.011396
ENSG00000183208	GDPGP1	0.732955	-3.43085	0.918423	8.83278e-05
ENSG00000115539	PDCL3	0.285859	-1.18754	0.944319	0.00375096
ENSG00000111450	STX2	0.323867	-1.62622	0.96827	0.0106307
ENSG00000119772	DNMT3A	0.436284	-1.42429	0.899284	0.00588477
ENSG00000139921	TMX1	0.223029	-1.42536	0.969239	0.00124087
ENSG00000166822	TMEM170A	0.111503	-1.04784	0.991245	0.020494
ENSG00000160211	G6PD	0.122761	-1.00566	0.989943	0.0381566
ENSG00000173905	GOLIM4	0.654933	-2.912	0.888319	2.75947e-05
ENSG00000181896	ZNF101	0.686375	-2.17134	0.949391	0.0454446
ENSG00000134419	RPS15A	0.280958	-1.53398	0.969239	0.00857015
ENSG00000164466	SFXN1	0.328844	-1.44802	0.953828	0.00416388
ENSG00000213965	NUDT19	0.638906	-2.68396	0.838391	9.07055e-06
ENSG00000171848	RRM2	0.538606	-2.02872	0.88046	0.000408972
ENSG00000118816	CCNI	0.373604	-1.0203	0.896956	0.0291028
ENSG00000124151	NCOA3	0.340051	-1.31711	0.948607	0.00881322
ENSG00000162819	BROX	0.78098	-2.09419	0.69987	0.000223426
ENSG00000147155	EBP	-0.0375044	-1.19532	0.998361	0.0100578
ENSG00000242615	AC022415.1	0.760286	-2.35316	0.821236	0.000979577
ENSG00000173214	MFSD4B	0.698474	-2.35531	0.890053	0.00292903
ENSG00000177733	HNRNPA0	0.130632	-1.23212	0.991245	0.0182731
ENSG00000115825	PRKD3	0.316378	-1.413	0.96827	0.0235602
ENSG00000139625	MAP3K12	0.484826	-2.21449	0.89597	2.75947e-05
ENSG00000144909	OSBPL11	0.542961	-2.22926	0.918423	0.000776982
ENSG00000203880	PCMTD2	0.671656	-1.6489	0.792547	0.00822473
ENSG00000286931	AL136419.3	1.13134	-4.37323	0.861756	0.0175948
ENSG00000117523	PRRC2C	0.109907	-1.18422	0.991245	0.0096158
ENSG00000115084	SLC35F5	0.630205	-1.94973	0.890053	0.00770579
ENSG00000257764	AC020656.1	0.422665	-2.36577	0.962508	0.00157001
ENSG00000006715	VPS41	0.70049	-2.80609	0.892658	0.000262814
ENSG00000165476	REEP3	0.0921737	-1.36224	0.993782	0.00405297
ENSG00000263731	AC145207.5	1.14058	-2.77268	0.865403	0.0367031
ENSG00000102580	DNAJC3	0.349511	-1.61659	0.949391	0.000994508
ENSG00000182749	PAQR7	0.114336	-2.54789	0.997927	0.0205351
ENSG00000121989	ACVR2A	0.645497	-1.78014	0.824803	0.00461074
ENSG00000130402	ACTN4	-0.0521561	-1.1542	0.997238	0.0116335
ENSG00000141485	SLC13A5	0.839207	-2.36783	0.918423	0.0323065
ENSG00000138439	FAM117B	0.251917	-1.92853	0.986574	0.0181714
ENSG00000117153	KLHL12	0.471514	-1.92097	0.952314	0.00791205
ENSG00000136937	NCBP1	0.268003	-1.45266	0.969889	0.0158768
ENSG00000111206	FOXM1	0.161657	-1.20637	0.98715	0.0364856
ENSG00000126773	PCNX4	0.102515	-1.3557	0.993782	0.00706332
ENSG00000187109	NAP1L1	0.199408	-1.37201	0.969889	0.000653758
ENSG00000114861	FOXP1	0.332427	-1.67012	0.953828	0.00142252
ENSG00000151413	NUBPL	0.130476	-1.13073	0.989943	0.013667
ENSG00000198081	ZBTB14	0.829636	-2.36182	0.918423	0.0372067
ENSG00000132604	TERF2	0.464269	-1.27044	0.91413	0.0416067
ENSG00000085832	EPS15	0.578187	-1.75699	0.86768	0.00533408
ENSG00000226491	FTOP1	0.84971	-2.21797	0.882458	0.0249692
ENSG00000130309	COLGALT1	0.636356	-2.17677	0.838391	0.000415321
ENSG00000213064	SFT2D2	0.631877	-2.1627	0.841203	0.000484395
ENSG00000158796	DEDD	-0.0981703	-1.443	0.993381	0.00134093
ENSG00000197594	ENPP1	0.481368	-2.07745	0.90032	0.000106884
ENSG00000154639	CXADR	0.270632	-1.22114	0.968102	0.020086
ENSG00000150938	CRIM1	0.51263	-2.65598	0.953828	0.000514998
ENSG00000152939	MARVELD2	0.754544	-1.9379	0.74046	0.00130987
ENSG00000149212	SESN3	0.361706	-2.02435	0.968306	0.00481694
ENSG00000185800	DMWD	0.106282	-1.32024	0.993782	0.0291917
ENSG00000257591	ZNF625	0.719649	-2.45671	0.86714	0.00108916
ENSG00000213842	SUGT1P2	1.02491	-2.78163	0.890053	0.0319874
ENSG00000111845	PAK1IP1	0.168462	-1.23845	0.979315	0.00330708
ENSG00000057657	PRDM1	-0.337667	-4.5976	0.991245	0.00205688
ENSG00000037757	MRI1	0.242951	-1.53097	0.96827	0.000721289
ENSG00000196428	TSC22D2	0.0548804	-1.74617	0.999292	0.034599
ENSG00000136603	SKIL	0.598425	-1.94129	0.838391	0.000928956
ENSG00000269821	KCNQ1OT1	0.244814	-1.54058	0.982192	0.0452734
ENSG00000117682	DHDDS	-0.080959	-1.28406	0.993782	0.00791205
ENSG00000065135	GNAI3	-0.0341998	-1.02851	0.998361	0.0202723
ENSG00000049618	ARID1B	0.546949	-1.61427	0.907578	0.0190597
ENSG00000095261	PSMD5	-0.099376	-1.04727	0.989943	0.00151705
ENSG00000114279	FGF12	0.498623	-1.61779	0.952314	0.04822
ENSG00000124275	MTRR	0.18448	-1.67645	0.991245	0.0451021
ENSG00000134294	SLC38A2	0.676631	-2.77107	0.862867	3.56804e-05
ENSG00000109686	SH3D19	-0.109998	-1.06111	0.989943	0.00770579
ENSG00000110422	HIPK3	0.442903	-2.03832	0.936835	0.000551323
ENSG00000154839	SKA1	0.367414	-1.23931	0.949391	0.0320141
ENSG00000235989	MORC2-AS1	0.858122	-3.72179	0.910305	0.000158394
ENSG00000084093	REST	0.248316	-1.16411	0.96827	0.0195045
ENSG00000158711	ELK4	0.103992	-1.28776	0.993782	0.041858
ENSG00000089057	SLC23A2	0.160742	-1.57514	0.991245	0.0205458
ENSG00000165891	E2F7	0.239366	-1.8982	0.981825	0.00547154
ENSG00000196776	CD47	0.18311	-1.31381	0.988147	0.0386645
ENSG00000168264	IRF2BP2	0.0984672	-1.08782	0.991245	0.0086617
ENSG00000198740	ZNF652	0.552199	-2.10516	0.910396	0.00121569
ENSG00000138867	GUCD1	0.344386	-1.46612	0.952314	0.00509835
ENSG00000181826	RELL1	0.40721	-1.9154	0.956366	0.00420022
ENSG00000131269	ABCB7	0.547079	-1.60584	0.910396	0.0219045
ENSG00000005156	LIG3	0.486947	-2.45864	0.93356	8.57091e-05
ENSG00000166845	C18orf54	0.413053	-1.65233	0.93356	0.00260946
ENSG00000135018	UBQLN1	0.0400791	-1.05819	0.997238	0.00258694
ENSG00000057019	DCBLD2	0.452748	-1.78342	0.910305	0.000737423
ENSG00000069345	DNAJA2	0.308591	-1.15584	0.953828	0.0296988
ENSG00000168411	RFWD3	-0.10498	-1.33945	0.992855	0.00660247
ENSG00000285830	AL109628.2	0.116023	-1.99353	0.997068	0.0461656
ENSG00000144231	POLR2D	0.139333	-1.13784	0.984932	0.00881821
ENSG00000278053	DDX52	0.328313	-1.36844	0.956083	0.013416
ENSG00000168887	C2orf68	0.235637	-1.40679	0.979315	0.0291028
ENSG00000103707	MTFMT	-0.210128	-1.00974	0.970405	0.0402209
ENSG00000100796	PPP4R3A	0.0946919	-1.06696	0.993782	0.0367031
ENSG00000115520	COQ10B	-0.299464	-1.34463	0.96827	0.0341112
ENSG00000165175	MID1IP1	0.141011	-1.13399	0.98715	0.015031
ENSG00000198162	MAN1A2	-0.00214131	-1.22581	1	0.0312937
ENSG00000198218	QRICH1	0.0297274	-1.47845	0.999566	0.00661423
ENSG00000088888	MAVS	0.504279	-1.49708	0.909215	0.0191139
ENSG00000143815	LBR	0.386989	-1.354	0.913508	0.00434169
ENSG00000177885	GRB2	0.205122	-1.1098	0.975686	0.0212702
ENSG00000080371	RAB21	0.451626	-1.80901	0.904248	0.000475129
ENSG00000136874	STX17	0.114936	-1.27077	0.992855	0.0195216
ENSG00000163577	EIF5A2	-0.048699	-1.30396	0.998361	0.0490411
ENSG00000179818	PCBP1-AS1	0.300498	-1.89326	0.981495	0.0367558
ENSG00000123200	ZC3H13	0.245804	-1.54319	0.969239	0.0014626
ENSG00000185305	ARL15	0.591627	-2.36349	0.952314	0.00994527
ENSG00000176700	SCAND2P	0.282319	-1.80546	0.981863	0.0409742
ENSG00000163605	PPP4R2	-0.0579401	-1.02383	0.996282	0.0130933
ENSG00000029364	SLC39A9	0.330124	-1.55253	0.966837	0.0137618
ENSG00000285976	AL135905.2	0.305314	-1.72802	0.956366	0.000290209
ENSG00000168575	SLC20A2	0.27425	-1.37599	0.96827	0.0103443
ENSG00000173875	ZNF791	0.335293	-1.51917	0.959149	0.00942692
ENSG00000112245	PTP4A1	0.302313	-1.73146	0.956398	0.000290209
ENSG00000117222	RBBP5	0.713573	-2.5647	0.77975	1.3285e-05
ENSG00000091527	CDV3	0.406256	-1.70457	0.93356	0.00135755
ENSG00000111371	SLC38A1	0.313293	-1.11714	0.956366	0.0464661
ENSG00000112419	PHACTR2	0.228877	-1.64471	0.977461	0.00163131
ENSG00000043093	DCUN1D1	0.346098	-1.44436	0.953828	0.00802247
ENSG00000078967	UBE2D4	-0.00768555	-1.32968	0.999606	0.00650407
ENSG00000116747	RO60	0.398594	-1.6987	0.93356	0.00111255
ENSG00000198912	C1orf174	-0.152664	-1.3241	0.98715	0.00755878
ENSG00000007392	LUC7L	-0.166235	-1.10761	0.979832	0.017481
ENSG00000157764	BRAF	0.475961	-2.26967	0.95704	0.00422557
ENSG00000148154	UGCG	0.0902579	-1.43857	0.996282	0.0359132
ENSG00000162695	SLC30A7	0.502069	-2.0694	0.912048	0.00041777
ENSG00000263244	AC087190.3	0.421449	-1.63868	0.956366	0.0274114
ENSG00000181555	SETD2	0.275436	-1.61366	0.976283	0.013232
ENSG00000235823	OLMALINC	0.134889	-1.21563	0.983265	0.0020278
ENSG00000166801	FAM111A	0.466866	-1.73034	0.956366	0.0380251
ENSG00000111445	RFC5	0.0403359	-1.55844	0.999566	0.0154645
ENSG00000162408	NOL9	0.291942	-1.79029	0.970936	0.00491126
ENSG00000178951	ZBTB7A	0.35935	-1.17612	0.930731	0.0194969
ENSG00000183682	BMP8A	0.583001	-2.292	0.953828	0.0159865
ENSG00000160352	ZNF714	0.281876	-1.61215	0.979832	0.0436407
ENSG00000071537	SEL1L	0.318565	-1.60897	0.956366	0.00175116
ENSG00000169018	FEM1B	0.269502	-1.42413	0.969317	0.0137238
ENSG00000137142	IGFBPL1	0.336028	-2.35203	0.979315	0.00416748
ENSG00000198791	CNOT7	-0.0679362	-1.11525	0.993782	0.00125527
ENSG00000121481	RNF2	-0.0355119	-1.174	0.999566	0.0383399
ENSG00000189241	TSPYL1	0.164591	-1.78533	0.988821	0.000512025
ENSG00000139719	VPS33A	0.00584145	-1.32837	0.999969	0.0112972
ENSG00000179912	R3HDM2	0.322924	-1.90112	0.97058	0.00630321
ENSG00000162065	TBC1D24	0.507753	-1.69959	0.926683	0.0120036
ENSG00000153944	MSI2	0.203124	-1.42442	0.979832	0.00887063
ENSG00000112200	ZNF451	0.0132873	-1.52282	0.999566	0.018292
ENSG00000108439	PNPO	0.554907	-1.81746	0.914472	0.00915623
ENSG00000139734	DIAPH3	0.165043	-1.89404	0.991245	0.00267012
ENSG00000213639	PPP1CB	0.33754	-1.99478	0.95704	0.000206068
ENSG00000164124	TMEM144	0.159446	-2.12256	0.991245	0.00105575
ENSG00000145907	G3BP1	0.442923	-2.0431	0.904248	3.6686e-05
ENSG00000267534	S1PR2	0.291323	-1.92055	0.977799	0.00490889
ENSG00000164219	PGGT1B	0.22258	-1.71154	0.978606	0.000853956
ENSG00000223496	EXOSC6	0.119509	-1.41385	0.992855	0.013232
ENSG00000110768	GTF2H1	-0.375031	-1.40683	0.936835	0.0109604
ENSG00000106609	TMEM248	0.0952065	-1.31739	0.992789	0.00123716
ENSG00000094916	CBX5	0.0917204	-1.38787	0.993782	0.0045338
ENSG00000092871	RFFL	0.319137	-2.02245	0.96827	0.000560248
ENSG00000104756	KCTD9	0.0453561	-1.49593	0.998361	0.00603789
ENSG00000171649	ZIK1	0.355751	-2.29704	0.976283	0.00425974
ENSG00000123728	RAP2C	0.429079	-1.40237	0.915782	0.0096204
ENSG00000206560	ANKRD28	0.286486	-1.70442	0.979315	0.0304265
ENSG00000087263	OGFOD1	-0.0782479	-1.49667	0.996282	0.0066726
ENSG00000130338	TULP4	0.200959	-1.73879	0.979832	0.000615029
ENSG00000134186	PRPF38B	0.25719	-1.14216	0.958786	0.0111439
ENSG00000197774	EME2	-0.199761	-3.13226	0.992855	0.00365767
ENSG00000197013	ZNF429	0.539905	-2.30654	0.949391	0.00327026
ENSG00000155380	SLC16A1	-0.0481116	-1.36748	0.997238	0.000612879
ENSG00000230551	AC021078.1	0.351982	-1.94806	0.952314	0.000105662
ENSG00000189091	SF3B3	0.174654	-1.53106	0.979315	0.000158394
ENSG00000148737	TCF7L2	0.213089	-1.74666	0.980286	0.00212816
ENSG00000160094	ZNF362	0.278616	-1.79762	0.969889	0.00151705
ENSG00000154229	PRKCA	0.341871	-2.05713	0.979832	0.0310518
ENSG00000225339	AL354740.1	0.685031	-2.70272	0.851978	7.30571e-05
ENSG00000188566	NDOR1	0.387928	-2.60244	0.971169	0.00354415
ENSG00000113712	CSNK1A1	0.22796	-1.6525	0.969239	0.000193123
ENSG00000186432	KPNA4	0.291093	-1.53236	0.963752	0.00259774
ENSG00000100592	DAAM1	0.149066	-1.62213	0.989943	0.00248418
ENSG00000165934	CPSF2	0.2259	-1.07994	0.963752	0.00920298
ENSG00000198466	ZNF587	0.674621	-2.54734	0.93356	0.0058024
ENSG00000095015	MAP3K1	0.380824	-1.79129	0.96827	0.0239492
ENSG00000147140	NONO	0.08543	-1.53198	0.993782	0.00128521
ENSG00000158417	EIF5B	-0.119403	-1.07458	0.988907	0.00637809
ENSG00000104067	TJP1	0.0377963	-1.70211	0.999566	0.0188567
ENSG00000265808	SEC22B	0.154449	-2.05335	0.991245	0.00128521
ENSG00000120314	WDR55	0.111122	-1.50788	0.993782	0.0216094
ENSG00000090382	LYZ	-0.293033	-1.19425	0.842879	4.05906e-05
ENSG00000121957	GPSM2	0.222715	-1.21158	0.979315	0.0458477
ENSG00000143924	EML4	0.0138364	-1.03288	0.999566	0.0274752
ENSG00000214113	LYRM4	-0.137427	-1.22192	0.989821	0.00890084
ENSG00000196950	SLC39A10	0.176547	-1.42309	0.985103	0.00952654
ENSG00000285772	AC000120.2	0.0142905	-2.07072	0.999566	0.00151985
ENSG00000115109	EPB41L5	0.0237099	-1.35702	0.999566	0.015928
ENSG00000181350	LRRC75A	-0.158424	-2.76642	0.997238	0.0436407
ENSG00000144283	PKP4	0.274411	-1.99089	0.969239	0.000193123
ENSG00000092531	SNAP23	0.309464	-1.74722	0.953828	0.000196242
ENSG00000107020	PLGRKT	0.0229361	-1.38559	0.999566	0.0228322
ENSG00000259865	AL390728.5	0.332215	-1.90769	0.969889	0.00660247
ENSG00000111615	KRR1	-0.0485281	-1.17729	0.997238	0.00350273
ENSG00000080200	CRYBG3	0.132397	-1.71785	0.993782	0.0461826
ENSG00000134910	STT3A	0.0557802	-1.45926	0.997927	0.00481106
ENSG00000124422	USP22	0.524335	-1.92835	0.86714	0.000372005
ENSG00000001630	CYP51A1	0.00741322	-2.08257	0.999969	0.00155169
ENSG00000261799	AC007406.4	0.38534	-2.23705	0.976313	0.0148462
ENSG00000102910	LONP2	0.353874	-2.41226	0.963452	2.85723e-05
ENSG00000143776	CDC42BPA	0.286277	-1.60516	0.96827	0.0026219
ENSG00000138814	PPP3CA	0.183732	-1.75687	0.981863	0.000514998
ENSG00000275004	ZNF280B	0.168365	-1.66933	0.991245	0.0249013
ENSG00000117569	PTBP2	0.146204	-1.71545	0.993782	0.0258526
ENSG00000118985	ELL2	0.0197074	-1.24989	0.999566	0.00825635
ENSG00000165417	GTF2A1	0.429198	-1.65428	0.953828	0.0210673
ENSG00000108960	MMD	-0.2196	-1.28791	0.96827	0.00264489
ENSG00000116017	ARID3A	0.418957	-2.35182	0.949391	3.75518e-05
ENSG00000124783	SSR1	0.14689	-1.50666	0.98265	0.00025675
ENSG00000120738	EGR1	-0.199996	-3.55769	0.993782	0.00356744
ENSG00000169925	BRD3	0.272672	-1.78475	0.96827	0.000228155
ENSG00000148730	EIF4EBP2	0.11007	-1.81266	0.993782	0.00323951
ENSG00000146457	WTAP	0.0855383	-1.6626	0.996282	0.0048855
ENSG00000165699	TSC1	-0.0387608	-1.27635	0.999292	0.0253053
ENSG00000174744	BRMS1	0.149173	-1.09841	0.980286	0.00805324
ENSG00000197183	NOL4L	0.0971544	-1.4997	0.996075	0.0268103
ENSG00000264324	AC006030.1	0.0506195	-1.48773	0.998361	0.0204375
ENSG00000138193	PLCE1	0.717698	-2.68421	0.879333	0.000415321
ENSG00000167671	UBXN6	0.0651197	-1.49455	0.997225	0.00345663
ENSG00000147010	SH3KBP1	0.436946	-1.81851	0.949367	0.00369906
ENSG00000021574	SPAST	0.420987	-1.38881	0.950972	0.0440334
ENSG00000132256	TRIM5	-0.295409	-1.93615	0.975961	0.00302464
ENSG00000131019	ULBP3	-0.0238465	-1.46155	0.999566	0.0488225
ENSG00000134717	BTF3L4	0.140899	-1.62246	0.989943	0.000554409
ENSG00000175073	VCPIP1	0.10506	-1.40285	0.993782	0.0315009
ENSG00000157778	PSMG3	0.00347664	-1.33158	0.999981	0.0141895
ENSG00000148606	POLR3A	0.236399	-1.82222	0.98715	0.0196304
ENSG00000145431	PDGFC	0.457655	-2.43168	0.95704	0.00113369
ENSG00000120948	TARDBP	0.0160126	-1.32884	0.999566	0.000749757
ENSG00000088247	KHSRP	-0.00138817	-1.65375	1	0.00184827
ENSG00000134987	WDR36	0.406956	-1.36952	0.953828	0.0486356
ENSG00000136158	SPRY2	0.0301394	-1.23918	0.999566	0.0179739
ENSG00000171862	PTEN	0.339006	-2.74189	0.96827	1.17738e-05
ENSG00000177082	WDR73	-0.11864	-1.11514	0.98715	0.00359192
ENSG00000115942	ORC2	0.38076	-1.92309	0.962734	0.00375096
ENSG00000174197	MGA	0.0639698	-1.66608	0.997927	0.00542126
ENSG00000108424	KPNB1	-0.158216	-1.16256	0.976294	0.00103582
ENSG00000122557	HERPUD2	0.22124	-2.06518	0.988821	0.00372345
ENSG00000145495	MARCHF6	0.476137	-2.56219	0.932575	1.63686e-05
ENSG00000083312	TNPO1	0.142711	-1.41327	0.989943	0.00514347
ENSG00000173786	CNP	0.137045	-1.91494	0.991245	0.000158401
ENSG00000100614	PPM1A	0.164144	-2.15334	0.991245	0.000615121
ENSG00000089775	ZBTB25	0.116332	-2.64144	0.997927	0.0234813
ENSG00000274070	CASTOR2	0.537694	-2.11213	0.899284	0.000512025
ENSG00000107560	RAB11FIP2	0.126015	-1.93294	0.993782	0.00514347
ENSG00000277443	MARCKS	0.303903	-2.11889	0.96409	2.6638e-05
ENSG00000130544	ZNF557	0.224046	-3.12094	0.989943	2.24112e-05
ENSG00000148935	GAS2	-0.0237253	-1.37652	0.999566	0.0183231
ENSG00000184007	PTP4A2	0.0951471	-1.47755	0.993381	0.000559452
ENSG00000139697	SBNO1	0.351063	-1.92402	0.953352	0.000159055
ENSG00000269044	AC024075.2	0.408327	-2.53519	0.969889	0.00272637
ENSG00000101290	CDS2	0.00376326	-1.63206	0.999981	0.0075997
ENSG00000241553	ARPC4	-0.0449511	-1.728	0.999566	0.0291137
ENSG00000038274	MAT2B	-0.138519	-1.14845	0.981825	0.00323529
ENSG00000138443	ABI2	0.0597303	-1.20371	0.997927	0.0445856
ENSG00000144580	CNOT9	0.396692	-2.76415	0.96827	6.21904e-05
ENSG00000242028	HYPK	0.28174	-2.91231	0.979832	3.68408e-05
ENSG00000175832	ETV4	-0.288012	-1.14868	0.95331	0.0137676
ENSG00000163257	DCAF16	0.164735	-1.47026	0.989943	0.0135513
ENSG00000221914	PPP2R2A	-0.114488	-1.14047	0.991245	0.0242388
ENSG00000139278	GLIPR1	0.196059	-1.91063	0.989743	0.00280003
ENSG00000109881	CCDC34	-0.0759496	-1.22508	0.993782	0.00805762
ENSG00000204843	DCTN1	-0.0604078	-1.67195	0.997238	0.000455605
ENSG00000143153	ATP1B1	-0.127904	-1.93057	0.993782	0.00755878
ENSG00000257017	HP	-0.472431	-1.71594	0.93356	0.00956674
ENSG00000111696	NT5DC3	0.656794	-3.89103	0.892658	1.38444e-08
ENSG00000131127	ZNF141	0.427101	-2.11445	0.966622	0.00738347
ENSG00000197170	PSMD12	-0.145895	-1.21797	0.976283	9.7771e-05
ENSG00000162599	NFIA	0.221845	-1.7328	0.980286	0.00403279
ENSG00000079332	SAR1A	0.313068	-2.1658	0.95704	1.07717e-05
ENSG00000287086	AC034193.1	0.0445063	-1.78428	0.999566	0.0400652
ENSG00000160679	CHTOP	-0.200037	-1.37266	0.96827	0.00018404
ENSG00000092853	CLSPN	-0.201225	-1.39689	0.979832	0.0109405
ENSG00000140836	ZFHX3	0.402511	-2.28547	0.963677	0.000757019
ENSG00000170802	FOXN2	-0.00362865	-1.68649	0.999981	0.00217286
ENSG00000158615	PPP1R15B	0.243112	-1.7416	0.979832	0.00719618
ENSG00000171466	ZNF562	0.313205	-2.0852	0.969239	0.000889374
ENSG00000138376	BARD1	-0.0805278	-1.42189	0.993782	0.00264489
ENSG00000174574	AKIRIN1	-0.252884	-1.17776	0.939887	0.000619693
ENSG00000109670	FBXW7	-0.0886799	-1.64844	0.993782	0.00214907
ENSG00000100714	MTHFD1	-0.215427	-1.11945	0.976283	0.0378225
ENSG00000267633	AC008686.1	0.181834	-2.0016	0.991245	0.0047045
ENSG00000261278	AC009094.1	-0.227013	-2.90536	0.991245	0.0160998
ENSG00000136731	UGGT1	0.421249	-2.11778	0.956558	0.00228202
ENSG00000153187	HNRNPU	-0.110881	-1.16171	0.989928	0.00130127
ENSG00000166439	RNF169	0.297926	-2.01421	0.982274	0.0291917
ENSG00000112983	BRD8	-0.432494	-1.17849	0.91621	0.0486178
ENSG00000112531	QKI	0.0552933	-1.57218	0.998361	0.00696289
ENSG00000101138	CSTF1	0.121756	-1.4584	0.992855	0.00831904
ENSG00000204524	ZNF805	0.121702	-2.35573	0.993782	0.0011789
ENSG00000166435	XRRA1	0.230318	-1.9802	0.981825	0.00175116
ENSG00000173166	RAPH1	0.116478	-1.79957	0.993782	0.0148562
ENSG00000182472	CAPN12	-0.32875	-2.5304	0.989079	0.0388101
ENSG00000134330	IAH1	0.0492494	-1.92964	0.998361	0.000267411
ENSG00000009780	FAM76A	0.450711	-2.66415	0.963752	0.000513627
ENSG00000163694	RBM47	-0.0355085	-2.2648	0.999566	0.000230921
ENSG00000070831	CDC42	-0.10063	-1.61309	0.993468	0.000396734
ENSG00000068383	INPP5A	0.132964	-1.97257	0.996259	0.0451923
ENSG00000168827	GFM1	0.195616	-1.14816	0.979832	0.0479164
ENSG00000101109	STK4	-0.019171	-1.37789	0.999566	0.00760148
ENSG00000162881	OXER1	0.652356	-3.74253	0.969239	0.0041332
ENSG00000105926	MPP6	-0.646986	-1.01073	0.452845	0.00960404
ENSG00000212978	AC016747.1	-0.00775296	-1.60434	0.999606	0.00509982
ENSG00000261684	AC018362.1	0.285318	-1.98902	0.96827	0.000116056
ENSG00000082213	C5orf22	-0.137614	-1.64317	0.991245	0.00391539
ENSG00000086200	IPO11	0.00378991	-1.68156	0.999981	0.0281435
ENSG00000139746	RBM26	0.0510622	-1.59361	0.998361	0.00173536
ENSG00000269973	AC010969.2	-0.565143	-2.11234	0.953828	0.0367031
ENSG00000169855	ROBO1	0.106507	-2.25631	0.996075	0.00082327
ENSG00000204138	PHACTR4	0.0249074	-1.68245	0.999566	0.000732224
ENSG00000144802	NFKBIZ	-0.0106666	-1.62003	0.999606	0.0386645
ENSG00000117395	EBNA1BP2	-1.01806	-0.466882	0.000636011	0.202405
ENSG00000214262	ANKRD36BP1	0.757912	-3.80437	0.918423	2.55188e-05
ENSG00000150867	PIP4K2A	0.473688	-2.51289	0.935437	3.91999e-05
ENSG00000078747	ITCH	0.219087	-2.03616	0.979315	0.000101503
ENSG00000224789	AC012363.1	0.450031	-4.3256	0.981825	0.000827001
ENSG00000149346	SLX4IP	0.256461	-2.1191	0.979832	0.00136697
ENSG00000105997	HOXA3	0.204327	-2.29877	0.98715	0.000208509
ENSG00000042088	TDP1	0.102116	-1.2288	0.993782	0.0331194
ENSG00000144554	FANCD2	-0.227383	-1.87586	0.983796	0.00688759
ENSG00000078304	PPP2R5C	0.0745115	-1.61247	0.995272	0.000366819
ENSG00000254726	MEX3A	0.0547948	-1.58141	0.998361	0.0179739
ENSG00000249242	TMEM150C	0.799863	-4.33178	0.959149	0.00128521
ENSG00000176871	WSB2	0.0160961	-2.25149	0.999566	0.00328825
ENSG00000175220	ARHGAP1	0.186757	-1.67511	0.983187	0.00225976
ENSG00000163349	HIPK1	-0.278284	-1.99253	0.979832	0.00892907
ENSG00000067836	ROGDI	-2.04519	-1.0543	0.000135589	0.0712318
ENSG00000173744	AGFG1	0.235383	-1.54122	0.96827	0.000619693
ENSG00000150347	ARID5B	-0.229354	-1.48831	0.976283	0.00465177
ENSG00000170606	HSPA4	-0.126768	-1.08789	0.981825	0.0022072
ENSG00000173598	NUDT4	0.192799	-2.50519	0.98715	1.17738e-05
ENSG00000175727	MLXIP	-0.20123	-2.46566	0.991245	0.00113369
ENSG00000147459	DOCK5	0.207901	-2.40554	0.989943	0.000619693
ENSG00000170522	ELOVL6	-0.0726544	-1.60935	0.997437	0.0163259
ENSG00000116704	SLC35D1	-0.201356	-1.38031	0.976283	0.00244726
ENSG00000084652	TXLNA	-0.0897646	-1.22028	0.993782	0.0206662
ENSG00000187605	TET3	0.482016	-2.70359	0.976283	0.0202723
ENSG00000145604	SKP2	0.139463	-1.72312	0.99015	0.000610509
ENSG00000152518	ZFP36L2	-0.20072	-1.31967	0.976283	0.00416191
ENSG00000213139	CRYGS	0.0604851	-1.95146	0.998361	0.0011789
ENSG00000100234	TIMP3	-0.523975	-1.24117	0.71418	0.00234245
ENSG00000105866	SP4	-0.0223209	-1.38293	0.999566	0.0205778
ENSG00000063046	EIF4B	-0.12399	-1.45005	0.991245	0.00165254
ENSG00000179604	CDC42EP4	-0.0285768	-1.61933	0.999566	0.0210571
ENSG00000279095	AC243964.4	0.506937	-3.36071	0.981825	0.0290429
ENSG00000152601	MBNL1	-0.252008	-1.21757	0.969239	0.0270431
ENSG00000272325	NUDT3	0.21237	-1.738	0.976283	0.000182339
ENSG00000160953	PWWP3A	0.0356994	-1.1817	0.998361	0.00716268
ENSG00000180616	SSTR2	-0.0110222	-1.43714	0.999566	0.0125512
ENSG00000105939	ZC3HAV1	0.235717	-1.56102	0.979315	0.00696289
ENSG00000244879	GABPB1-AS1	0.272387	-2.29241	0.979483	0.000672032
ENSG00000088448	ANKRD10	0.00591009	-2.43459	0.999981	0.00160316
ENSG00000175376	EIF1AD	-0.201213	-1.8873	0.983187	0.00124087
ENSG00000139718	SETD1B	0.201249	-1.68918	0.986208	0.00907061
ENSG00000231609	AC007098.1	-0.161116	-1.70189	0.991245	0.00960494
ENSG00000117525	F3	-0.203482	-1.801	0.991245	0.0357343
ENSG00000132507	EIF5A	-0.367257	-1.11521	0.919366	0.0249692
ENSG00000156030	MIDEAS	0.015689	-2.01787	0.999566	0.000248416
ENSG00000089685	BIRC5	-0.174168	-1.33031	0.975204	0.000321406
ENSG00000134086	VHL	0.207241	-1.72861	0.980286	0.00173536
ENSG00000010244	ZNF207	0.020234	-1.7093	0.999566	1.23262e-05
ENSG00000009694	TENM1	0.941278	-7.0713	0.982274	0.0367031
ENSG00000169905	TOR1AIP2	0.279976	-2.19913	0.970936	0.000120599
ENSG00000153487	ING1	-0.164183	-1.635	0.991245	0.0115399
ENSG00000187068	C3orf70	-0.182197	-1.94239	0.991245	0.00646338
ENSG00000148175	STOM	-0.165608	-1.93434	0.98715	0.000105662
ENSG00000116095	PLEKHA3	-0.069786	-2.02222	0.997927	0.00103563
ENSG00000203469	AL354956.1	0.324625	-2.14321	0.979315	0.00660247
ENSG00000106610	STAG3L4	-0.311178	-1.03699	0.9178	0.00887063
ENSG00000114978	MOB1A	-0.185058	-1.1802	0.970936	0.00279521
ENSG00000267458	AC092069.1	-0.294488	-3.01348	0.991245	0.016327
ENSG00000141252	VPS53	-0.0103437	-1.92436	0.999566	0.00018404
ENSG00000100354	TNRC6B	0.211378	-2.36924	0.981825	2.24152e-05
ENSG00000154001	PPP2R5E	0.0262809	-1.86166	0.999566	0.000198415
ENSG00000125630	POLR1B	-0.110458	-1.52948	0.994013	0.0451897
ENSG00000198478	SH3BGRL2	-0.190035	-1.84864	0.991245	0.0141895
ENSG00000142731	PLK4	-0.0348484	-2.36615	0.999566	0.0381566
ENSG00000189114	BLOC1S3	0.0810827	-1.82681	0.996282	0.00176916
ENSG00000124171	PARD6B	0.267852	-2.12995	0.978573	0.000455605
ENSG00000124193	SRSF6	0.349943	-2.90359	0.958786	6.10757e-08
ENSG00000171109	MFN1	-0.357564	-1.68226	0.97058	0.0449572
ENSG00000129250	KIF1C	-0.279403	-1.21755	0.953828	0.00608795
ENSG00000172197	MBOAT1	0.241512	-1.7107	0.984852	0.0303823
ENSG00000124207	CSE1L	-0.358606	-1.04191	0.796519	0.00146216
ENSG00000198160	MIER1	0.0202432	-1.83333	0.999566	0.000944725
ENSG00000250135	AL049795.2	-0.0684991	-1.7107	0.998361	0.0358341
ENSG00000112308	C6orf62	0.154679	-2.05326	0.989943	5.56679e-05
ENSG00000254087	LYN	-0.568945	-2.30441	0.949391	0.00880068
ENSG00000024048	UBR2	0.269147	-1.82452	0.983187	0.0363254
ENSG00000071243	ING3	-0.101156	-1.72506	0.992855	6.80701e-05
ENSG00000196922	ZNF252P	0.301518	-2.23542	0.979315	0.00352702
ENSG00000020922	MRE11	0.161031	-2.30557	0.992855	0.000916538
ENSG00000183508	TENT5C	-0.179676	-2.23698	0.993782	0.0194424
ENSG00000168036	CTNNB1	0.202359	-3.62728	0.993782	0.00078163
ENSG00000113838	TBCCD1	0.140313	-2.15711	0.991245	2.03349e-05
ENSG00000180336	MEIOC	0.191594	-2.50162	0.991245	0.00077686
ENSG00000139154	AEBP2	0.312216	-2.20707	0.96827	0.000162126
ENSG00000104343	UBE2W	0.151601	-2.02573	0.991245	0.000430768
ENSG00000101126	ADNP	0.245127	-2.38366	0.979315	1.86163e-05
ENSG00000125398	SOX9	0.0431603	-2.08414	0.997927	1.41078e-08
ENSG00000033800	PIAS1	-0.280871	-1.17701	0.953828	0.00936899
ENSG00000167491	GATAD2A	-0.00431813	-1.47484	0.999981	0.00157001
ENSG00000147454	SLC25A37	0.118795	-1.99639	0.993782	0.0033086
ENSG00000261609	GAN	0.226037	-2.6496	0.987205	0.000105662
ENSG00000152620	NADK2	-0.116683	-1.92187	0.996282	0.0210795
ENSG00000143995	MEIS1	-0.041246	-1.82131	0.999566	0.00744351
ENSG00000188895	MSL1	-0.0964967	-1.43396	0.995892	0.0330694
ENSG00000243150	AC106707.1	-0.25412	-2.41916	0.99167	0.0450147
ENSG00000163840	DTX3L	0.0134368	-2.24084	0.999566	0.000140349
ENSG00000183826	BTBD9	-0.691459	-4.09698	0.979483	0.045494
ENSG00000154380	ENAH	-0.068953	-1.89402	0.996282	3.6686e-05
ENSG00000139977	NAA30	-0.0676416	-1.37889	0.997238	0.0194298
ENSG00000153207	AHCTF1	-0.260451	-1.1574	0.96827	0.0286733
ENSG00000185338	SOCS1	-1.71723	-0.532129	0.0315307	0.599101
ENSG00000253174	AC009630.2	0.142028	-2.5231	0.996282	0.0168438
ENSG00000067533	RRP15	0.554481	-3.87039	0.953828	1.20595e-06
ENSG00000131504	DIAPH1	-0.528788	-1.05618	0.668138	0.00806904
ENSG00000185551	NR2F2	-0.111052	-1.21519	0.989943	0.00210314
ENSG00000119139	TJP2	-0.546659	-1.18099	0.751168	0.0155051
ENSG00000151893	CACUL1	0.197975	-2.01638	0.982563	0.000241869
ENSG00000162129	CLPB	-0.000706895	-2.62214	1	0.000109286
ENSG00000185361	TNFAIP8L1	-0.0238441	-1.73064	0.999566	0.000916538
ENSG00000152457	DCLRE1C	0.255497	-2.5904	0.981825	0.00015926
ENSG00000107929	LARP4B	0.194943	-2.15366	0.985679	0.000158394
ENSG00000186687	LYRM7	-0.134131	-1.86906	0.991543	0.000755238
ENSG00000060982	BCAT1	0.148424	-1.43449	0.989991	0.0110454
ENSG00000176953	NFATC2IP	-0.629678	-1.24013	0.733289	0.0219045
ENSG00000164548	TRA2A	0.200896	-2.80895	0.989943	2.6638e-05
ENSG00000165527	ARF6	-0.181169	-1.60323	0.979483	0.000295618
ENSG00000166938	DIS3L	-0.0190261	-1.85195	0.999566	0.0160355
ENSG00000157350	ST3GAL2	0.189932	-2.14941	0.986574	0.000116056
ENSG00000153904	DDAH1	0.0581395	-1.3344	0.998361	0.040225
ENSG00000151693	ASAP2	0.350042	-2.56247	0.975204	0.00062415
ENSG00000272030	AL162258.2	0.0323978	-2.52296	0.999566	0.00184589
ENSG00000187607	ZNF286A	-0.378538	-1.61063	0.964195	0.0238674
ENSG00000100216	TOMM22	-0.373915	-1.80878	0.969239	0.0295177
ENSG00000128578	STRIP2	-0.391845	-2.98447	0.981825	0.0084045
ENSG00000187736	NHEJ1	-0.415513	-1.61744	0.953828	0.0274902
ENSG00000155744	FAM126B	0.170682	-2.05162	0.993782	0.0209706
ENSG00000119231	SENP5	0.148947	-1.93663	0.989943	0.000196242
ENSG00000067596	DHX8	-0.272267	-1.70017	0.977461	0.00824796
ENSG00000075391	RASAL2	-0.221099	-2.06128	0.982377	0.00113369
ENSG00000250365	AL139353.2	-0.0488846	-3.08824	0.999566	0.00280704
ENSG00000180573	H2AC6	-0.195798	-1.61127	0.981825	0.00426273
ENSG00000183779	ZNF703	-0.0830739	-1.53533	0.996282	0.013416
ENSG00000144749	LRIG1	0.033846	-6.80454	0.999566	0.002557
ENSG00000205476	CCDC85C	-0.213616	-1.83267	0.989943	0.0317602
ENSG00000162419	GMEB1	0.33896	-2.07889	0.977799	0.0110987
ENSG00000165029	ABCA1	0.0449012	-2.37936	0.999566	0.000350092
ENSG00000179010	MRFAP1	-0.304952	-1.25433	0.950462	0.00599185
ENSG00000130741	EIF2S3	0.166651	-2.6206	0.989943	6.0265e-07
ENSG00000284526	AC015802.6	-0.210144	-1.16835	0.96827	0.00412491
ENSG00000120071	KANSL1	-0.160156	-1.98192	0.993782	0.0205693
ENSG00000110367	DDX6	-0.0102936	-1.9491	0.999566	0.000776982
ENSG00000168092	PAFAH1B2	0.189846	-2.19363	0.982953	3.26571e-05
ENSG00000166197	NOLC1	-0.19664	-1.22099	0.980439	0.0390898
ENSG00000172986	GXYLT2	0.160013	-1.5384	0.99167	0.0454184
ENSG00000151923	TIAL1	0.115798	-1.58188	0.993088	0.00300424
ENSG00000166986	MARS1	-1.08215	-0.813719	0.000700883	0.0105153
ENSG00000055483	USP36	-0.284744	-1.42005	0.969889	0.0274114
ENSG00000049167	ERCC8	0.216952	-3.09551	0.989943	1.6904e-05
ENSG00000149948	HMGA2	-1.04056	-0.573914	0.0127059	0.187328
ENSG00000287419	AL121929.3	0.384064	-2.66254	0.979315	0.00688759
ENSG00000197622	CDC42SE1	-0.161557	-2.50506	0.995261	0.0209706
ENSG00000149658	YTHDF1	-0.147439	-1.83155	0.991245	0.00184547
ENSG00000260257	AL035071.1	0.596601	-3.51214	0.936835	5.01682e-06
ENSG00000155506	LARP1	-0.254555	-1.3529	0.965284	0.00295006
ENSG00000065457	ADAT1	-0.475777	-1.49127	0.949391	0.0486178
ENSG00000166263	STXBP4	0.0807719	-2.39821	0.997238	0.000158394
ENSG00000147162	OGT	0.424127	-2.58187	0.954431	5.97744e-05
ENSG00000151208	DLG5	-0.0379325	-2.31943	0.999566	0.00696289
ENSG00000095485	CWF19L1	0.0995628	-1.24471	0.993782	0.0183956
ENSG00000161888	SPC24	-0.220112	-1.72094	0.979315	0.000992763
ENSG00000070770	CSNK2A2	0.104714	-2.2684	0.993782	2.53192e-05
ENSG00000249115	HAUS5	-0.347606	-1.39628	0.956398	0.0210673
ENSG00000196628	TCF4	-0.0815233	-1.41076	0.996282	0.0120767
ENSG00000119042	SATB2	0.651322	-2.04411	0.93807	0.0391661
ENSG00000070610	GBA2	-0.540852	-1.39349	0.812904	0.0079177
ENSG00000072110	ACTN1	-0.208448	-1.8409	0.980286	0.000803686
ENSG00000196935	SRGAP1	-0.15121	-1.98049	0.993782	0.0307521
ENSG00000130818	ZNF426	0.213433	-2.21186	0.989943	0.00173536
ENSG00000188501	LCTL	-0.28451	-2.62373	0.991245	0.0457657
ENSG00000217128	FNIP1	0.111325	-1.92439	0.993782	0.00128006
ENSG00000125430	HS3ST3B1	0.0690581	-2.07728	0.997927	0.000922156
ENSG00000143376	SNX27	0.13191	-2.29163	0.992789	2.4194e-05
ENSG00000198625	MDM4	0.145873	-1.82919	0.993782	0.0274114
ENSG00000068489	PRR11	0.0321359	-1.75984	0.999566	0.00036647
ENSG00000132326	PER2	0.00807286	-1.98265	0.999606	0.0005832
ENSG00000147526	TACC1	-0.274473	-1.31493	0.946159	0.000491113
ENSG00000085733	CTTN	0.256192	-2.63165	0.979832	2.98675e-05
ENSG00000146842	TMEM209	0.282529	-2.57716	0.973206	8.25893e-06
ENSG00000183741	CBX6	0.233401	-2.5644	0.981473	1.86163e-05
ENSG00000066654	THUMPD1	0.25952	-2.53495	0.97859	1.17738e-05
ENSG00000134900	TPP2	-0.0270653	-1.78597	0.999566	0.00770579
ENSG00000025800	KPNA6	-0.0646269	-1.70541	0.997927	0.0064994
ENSG00000145349	CAMK2D	0.0413407	-1.67963	0.998361	0.000531506
ENSG00000156735	BAG4	-0.14131	-1.44827	0.98715	0.000619693
ENSG00000100647	SUSD6	0.269221	-2.58728	0.986574	0.00153247
ENSG00000134001	EIF2S1	-0.418308	-1.05006	0.694864	0.000623851
ENSG00000266969	AP002449.1	0.256205	-2.3829	0.981825	0.000569264
ENSG00000104228	TRIM35	-0.416694	-2.03532	0.969239	0.0256044
ENSG00000264424	MYH4	-0.631755	-5.70451	0.988821	0.0411562
ENSG00000177565	TBL1XR1	0.08366	-1.94556	0.996282	0.00113369
ENSG00000116138	DNAJC16	0.183574	-2.21081	0.989943	0.000257595
ENSG00000054118	THRAP3	-0.19967	-1.62021	0.979208	0.000392456
ENSG00000166747	AP1G1	-0.209255	-2.89536	0.992855	0.00155947
ENSG00000163072	NOSTRIN	-0.348999	-3.24938	0.989821	0.017004
ENSG00000069275	NUCKS1	-0.0939453	-2.40653	0.996547	0.000494479
ENSG00000108219	TSPAN14	0.231846	-1.77888	0.979832	0.00279659
ENSG00000132300	PTCD3	-0.427084	-1.42133	0.86768	0.00169975
ENSG00000123908	AGO2	0.0683666	-2.01358	0.997927	0.00185695
ENSG00000163597	SNHG16	-0.370379	-1.16717	0.829445	0.00104841
ENSG00000122692	SMU1	0.0849982	-2.3997	0.996282	5.61085e-05
ENSG00000116771	AGMAT	-0.313827	-2.01701	0.953828	1.8325e-05
ENSG00000170854	RIOX2	-0.430725	-1.50195	0.874549	0.00112906
ENSG00000253552	HOXA-AS2	-0.0728639	-2.0436	0.997437	0.00124087
ENSG00000162378	ZYG11B	0.0366885	-2.23962	0.999566	2.71518e-05
ENSG00000186575	NF2	0.2463	-2.27859	0.976283	1.23262e-05
ENSG00000135679	MDM2	0.04538	-2.08841	0.999566	0.00173536
ENSG00000105576	TNPO2	-0.739491	-1.34235	0.67954	0.0216094
ENSG00000117505	DR1	-0.185454	-1.91165	0.981825	9.57265e-05
ENSG00000182628	SKA2	-0.0459899	-2.1853	0.998361	5.61085e-05
ENSG00000158161	EYA3	-0.0134937	-2.14463	0.999566	0.000117699
ENSG00000132388	UBE2G1	0.25857	-2.09928	0.976283	0.000198415
ENSG00000143443	C1orf56	-0.243321	-1.92554	0.989943	0.0311559
ENSG00000139163	ETNK1	0.117335	-2.24421	0.993782	7.24718e-05
ENSG00000254873	AP001267.1	-0.219267	-2.33817	0.992855	0.0290429
ENSG00000159377	PSMB4	-0.313014	-1.66875	0.956366	0.000798272
ENSG00000083642	PDS5B	0.0926379	-2.53718	0.996259	1.12971e-05
ENSG00000130749	ZC3H4	-0.306801	-2.48844	0.983796	0.00814225
ENSG00000109133	TMEM33	0.0644231	-2.00458	0.996547	1.26567e-05
ENSG00000112851	ERBIN	0.112469	-2.30531	0.993782	0.000145665
ENSG00000141965	FEM1A	0.275403	-2.8574	0.976283	7.74663e-07
ENSG00000163682	RPL9	-0.391501	-1.59421	0.931339	0.00187378
ENSG00000116489	CAPZA1	0.00261682	-2.4016	0.999981	8.95819e-07
ENSG00000239227	AC069439.1	-0.0695243	-1.95768	0.997927	0.00185695
ENSG00000092847	AGO1	-0.221035	-1.87418	0.981315	0.00151705
ENSG00000180329	CCDC43	-0.0412608	-2.28025	0.999566	0.000127736
ENSG00000132423	COQ3	-0.152432	-1.19902	0.981711	0.00499187
ENSG00000197989	SNHG12	-0.437709	-2.16458	0.975204	0.0461656
ENSG00000067955	CBFB	-0.108163	-1.91663	0.993381	6.52132e-05
ENSG00000153561	RMND5A	0.130617	-2.1665	0.992855	6.91558e-05
ENSG00000163002	NUP35	-0.214672	-1.09295	0.976283	0.0390898
ENSG00000153822	KCNJ16	-0.0385497	-3.05769	0.999566	0.0348795
ENSG00000141568	FOXK2	0.0804636	-2.13303	0.996547	0.000271688
ENSG00000159217	IGF2BP1	-0.177885	-1.45576	0.979315	0.000486041
ENSG00000106144	CASP2	0.0249639	-2.38538	0.999566	9.60031e-06
ENSG00000213699	SLC35F6	-0.0829491	-1.79803	0.996282	0.00129673
ENSG00000260927	AC009107.2	-0.0204821	-2.55033	0.999566	6.31532e-06
ENSG00000163389	POGLUT1	0.0374637	-2.24187	0.999566	0.00015926
ENSG00000108671	PSMD11	-0.351103	-1.56858	0.885725	2.15382e-05
ENSG00000196792	STRN3	-0.0163797	-2.09276	0.999566	1.17738e-05
ENSG00000078687	TNRC6C	-0.0413299	-1.71003	0.999566	0.0375904
ENSG00000141664	ZCCHC2	-0.3852	-1.47105	0.960324	0.042786
ENSG00000197312	DDI2	-0.211694	-1.21893	0.979315	0.0341095
ENSG00000280148	AL049844.3	-0.485401	-1.93413	0.953828	0.0379499
ENSG00000204977	TRIM13	-0.203783	-1.50955	0.989928	0.0418511
ENSG00000253626	EIF5AL1	-0.53438	-1.70471	0.900873	0.00808473
ENSG00000149428	HYOU1	-0.610851	-1.31485	0.684105	0.0072895
ENSG00000158122	PRXL2C	0.0835966	-2.69094	0.997238	1.86163e-05
ENSG00000269604	AC005523.2	0.349143	-3.1436	0.96827	6.0265e-07
ENSG00000006377	DLX6	-0.466768	-1.69534	0.953828	0.0316112
ENSG00000144597	EAF1	-0.122341	-2.14466	0.993381	7.29386e-05
ENSG00000187446	CHP1	-0.155308	-2.03983	0.989943	0.000158401
ENSG00000100350	FOXRED2	0.0645283	-2.1545	0.998361	0.00151705
ENSG00000160049	DFFA	-0.234866	-1.73439	0.969889	0.000196242
ENSG00000180592	SKIDA1	-0.164873	-2.02009	0.992855	0.00878758
ENSG00000101166	PRELID3B	-0.138371	-1.92388	0.991245	0.000307596
ENSG00000120800	UTP20	-0.352819	-1.28738	0.949391	0.0207538
ENSG00000169045	HNRNPH1	-0.0312436	-3.03562	0.999566	0.000401847
ENSG00000172795	DCP2	-0.63636	-1.38851	0.740134	0.00902347
ENSG00000075702	WDR62	-0.507813	-1.61237	0.918423	0.0252861
ENSG00000154328	NEIL2	-0.177247	-2.61457	0.993782	0.00758475
ENSG00000116198	CEP104	-0.542629	-1.35304	0.834887	0.0179068
ENSG00000171943	SRGAP2C	-0.0528196	-2.92327	0.999566	4.62786e-05
ENSG00000102189	EEA1	-0.265279	-1.85778	0.969239	0.000223426
ENSG00000153179	RASSF3	-0.330138	-2.76742	0.982232	0.00357077
ENSG00000151694	ADAM17	0.0292213	-2.57474	0.999566	5.07291e-05
ENSG00000170088	TMEM192	-0.465755	-1.88146	0.928363	0.00166394
ENSG00000100473	COCH	-0.21066	-1.96577	0.976283	1.17738e-05
ENSG00000287916	AC091607.2	0.0265095	-3.18759	0.999566	0.000107668
ENSG00000167130	DOLPP1	-0.497472	-1.28847	0.664843	0.000197128
ENSG00000158985	CDC42SE2	-0.0867149	-2.20351	0.996282	0.000182339
ENSG00000198586	TLK1	0.201224	-2.26437	0.983187	5.61085e-05
ENSG00000139324	TMTC3	0.00465602	-2.28449	0.999981	2.63093e-05
ENSG00000085415	SEH1L	-0.155887	-1.8816	0.989943	0.00068398
ENSG00000213186	TRIM59	-0.115673	-1.54627	0.993782	0.00691933
ENSG00000110075	PPP6R3	-0.219333	-2.14849	0.979832	5.61085e-05
ENSG00000138095	LRPPRC	0.244183	-3.3911	0.989943	1.23262e-05
ENSG00000141867	BRD4	-0.132633	-2.05341	0.991245	8.24223e-05
ENSG00000185658	BRWD1	-0.128884	-1.42685	0.991245	0.00791855
ENSG00000133195	SLC39A11	0.00875237	-2.34126	0.999956	0.00103582
ENSG00000184602	SNN	-1.07034	-2.37293	0.796473	0.0316028
ENSG00000261087	ZNNT1	-0.0951341	-2.88526	0.999292	0.0476687
ENSG00000183688	RFLNB	-0.485737	-1.46393	0.766681	0.000287418
ENSG00000006744	ELAC2	-0.498417	-1.05041	0.447691	0.000229204
ENSG00000279059	AC007485.2	-0.155554	-2.09488	0.993782	0.0239492
ENSG00000128573	FOXP2	-0.211278	-1.52849	0.981825	0.0125894
ENSG00000221539	SNORD99	-0.597926	-2.80409	0.963452	0.0129312
ENSG00000108506	INTS2	-0.172789	-2.26882	0.991245	0.00154675
ENSG00000122574	WIPF3	-0.0491446	-2.86036	0.999566	0.000185319
ENSG00000152520	PAN3	-0.182637	-2.11897	0.989743	0.000208802
ENSG00000173193	PARP14	-0.791807	-1.77965	0.839963	0.0400896
ENSG00000123119	NECAB1	-0.092877	-2.01117	0.997927	0.0290429
ENSG00000108953	YWHAE	-0.276947	-2.40062	0.969239	3.77138e-06
ENSG00000109184	DCUN1D4	-0.173778	-2.04906	0.982232	1.23262e-05
ENSG00000135540	NHSL1	-0.0702764	-2.39115	0.997927	0.000170579
ENSG00000257181	AC025423.4	-0.184962	-2.1438	0.992855	0.0180629
ENSG00000115163	CENPA	-0.40755	-1.46264	0.838391	0.000240576
ENSG00000180376	CCDC66	-0.118533	-2.03903	0.994721	0.00554138
ENSG00000134684	YARS1	-1.06917	-0.468351	0.0377125	0.420409
ENSG00000178074	C2orf69	-0.146029	-2.48205	0.991245	2.24152e-05
ENSG00000196417	ZNF765	-0.225037	-2.56368	0.989943	0.00150243
ENSG00000141232	TOB1	-0.614998	-1.99486	0.731456	1.63686e-05
ENSG00000145782	ATG12	-0.350922	-2.1019	0.963752	0.000418616
ENSG00000242125	SNHG3	0.0884638	-1.62858	0.996282	0.0184993
ENSG00000197961	ZNF121	0.368202	-3.54031	0.979832	8.10524e-05
ENSG00000132763	MMACHC	-0.346793	-2.5374	0.970203	0.000415321
ENSG00000228933	AC107419.1	0.43659	-3.6879	0.989943	0.0367031
ENSG00000262967	AC005921.2	-0.0224578	-2.38792	0.999566	2.88999e-05
ENSG00000156017	CARNMT1	-0.0612667	-2.3756	0.998361	4.64807e-05
ENSG00000249786	EAF1-AS1	-0.212041	-2.31444	0.982232	5.61085e-05
ENSG00000168243	GNG4	-1.58614	-0.289869	0.0207261	0.774629
ENSG00000110104	CCDC86	-1.12082	-0.745901	0.000135589	0.0150731
ENSG00000260853	AC109460.2	-0.794743	-2.25678	0.917369	0.0377543
ENSG00000131061	ZNF341	-5.59003	-0.853959	0.0290245	0.752512
ENSG00000274561	AC005332.3	-0.210105	-2.51659	0.993782	0.0407916
ENSG00000162885	B3GALNT2	-0.127086	-2.27419	0.993381	4.64807e-05
ENSG00000165732	DDX21	-0.158568	-1.84455	0.982953	2.98675e-05
ENSG00000119969	HELLS	0.0129716	-2.33702	0.999566	4.72859e-05
ENSG00000121039	RDH10	0.0272998	-2.68517	0.999566	8.07499e-05
ENSG00000116455	WDR77	-0.733221	-1.01748	0.167067	0.00272589
ENSG00000228253	MT-ATP8	-0.747433	-1.52098	0.631822	0.00355295
ENSG00000261759	AC099518.5	-0.391508	-2.64684	0.981866	0.0326429
ENSG00000160818	GPATCH4	-0.679996	-1.36525	0.571006	0.0020108
ENSG00000136997	MYC	-0.398936	-1.78792	0.953828	0.00632318
ENSG00000130119	GNL3L	-0.190615	-2.39011	0.989943	0.000182339
ENSG00000183955	KMT5A	-0.281206	-2.27316	0.969889	4.05906e-05
ENSG00000197857	ZNF44	-0.37565	-2.68227	0.98265	0.0326582
ENSG00000172954	LCLAT1	-0.328774	-2.56107	0.969239	3.58046e-05
ENSG00000120253	NUP43	0.00256813	-2.56454	1	8.76738e-05
ENSG00000169087	HSPBAP1	-1.15498	-2.78836	0.759385	0.0154014
ENSG00000104219	ZDHHC2	-0.284612	-2.20789	0.979315	0.00180213
ENSG00000247077	PGAM5	-0.727233	-1.30087	0.686662	0.0309372
ENSG00000107951	MTPAP	-0.265084	-2.11117	0.968306	1.71436e-05
ENSG00000270558	AC025449.1	-0.577583	-3.30372	0.979832	0.0422619
ENSG00000288066	AC097448.1	-0.26396	-2.14767	0.979315	0.000615029
ENSG00000167034	NKX3-1	-1.13066	-3.37088	0.658704	1.17738e-05
ENSG00000002016	RAD52	-0.0635424	-3.16475	0.999566	0.000332373
ENSG00000113569	NUP155	-0.123884	-3.0708	0.994891	2.6638e-05
ENSG00000115884	SDC1	-0.40813	-1.65457	0.941075	0.00383734
ENSG00000269243	AC008894.2	-0.0699247	-2.77317	0.998361	0.00111954
ENSG00000173559	NABP1	-0.11355	-2.96755	0.993782	1.15235e-06
ENSG00000069482	GAL	-1.14121	-2.01851	0.455189	0.00771629
ENSG00000154945	ANKRD40	-0.142458	-2.33599	0.991245	2.03349e-05
ENSG00000162063	CCNF	-0.644498	-1.36826	0.585079	0.00127211
ENSG00000255467	AP002433.1	0.233964	-3.19926	0.993782	0.00542126
ENSG00000168924	LETM1	-0.00566396	-2.7253	0.999981	5.00144e-06
ENSG00000151247	EIF4E	-0.0730027	-2.5197	0.997238	3.92219e-06
ENSG00000261236	BOP1	-0.721995	-1.04232	0.422133	0.0191751
ENSG00000228748	AL450306.1	-0.52631	-2.79548	0.969239	0.011583
ENSG00000135521	LTV1	-0.698822	-1.92434	0.148386	3.17295e-11
ENSG00000081320	STK17B	-0.0523559	-3.11821	0.998361	2.06357e-07
ENSG00000243960	AL390195.1	-0.688259	-1.44394	0.47149	0.000516694
ENSG00000082212	ME2	-0.526984	-1.70035	0.936835	0.0309639
ENSG00000174206	C12orf66	-0.169466	-3.0681	0.993782	0.000240489
ENSG00000135097	MSI1	-0.0803986	-2.53023	0.997927	0.000266308
ENSG00000113273	ARSB	-0.316553	-2.98616	0.979832	0.000185863
ENSG00000144867	SRPRB	-0.244849	-2.45956	0.970936	3.67651e-07
ENSG00000261845	AC124283.1	-0.076336	-2.68944	0.997927	5.14773e-05
ENSG00000183666	GUSBP1	-0.349786	-2.76721	0.989943	0.0411438
ENSG00000119335	SET	-0.418308	-2.42419	0.910305	1.22516e-07
ENSG00000008311	AASS	-0.378961	-2.35471	0.936852	1.66231e-06
ENSG00000166224	SGPL1	-0.34166	-1.98205	0.956398	0.000270032
ENSG00000119711	ALDH6A1	-0.314755	-2.44617	0.969239	5.24198e-05
ENSG00000166851	PLK1	-0.684285	-1.11797	0.353403	0.00222191
ENSG00000254166	CASC19	-0.489062	-1.98719	0.890717	0.00151705
ENSG00000156869	FRRS1	-0.12915	-2.12258	0.993782	0.00102052
ENSG00000277534	AC007996.1	-0.137505	-2.95079	0.997238	0.00983873
ENSG00000271851	AC087501.4	-0.122668	-5.06196	0.999447	0.0135583
ENSG00000101493	ZNF516	-0.393324	-2.49768	0.965187	0.000185319
ENSG00000128944	KNSTRN	-0.57817	-1.47804	0.579256	4.05906e-05
ENSG00000133422	MORC2	-0.25889	-2.35493	0.976283	2.24152e-05
ENSG00000106344	RBM28	-0.559493	-2.43521	0.86768	2.24152e-05
ENSG00000129696	TTI2	-0.324154	-2.22125	0.966837	7.59768e-05
ENSG00000143801	PSEN2	-1.28792	-3.90413	0.906899	0.0414969
ENSG00000143401	ANP32E	-0.171659	-2.45654	0.989943	1.17738e-05
ENSG00000153012	LGI2	-1.06437	-1.51726	0.201954	0.00310883
ENSG00000215883	CYB5RL	-1.78421	-2.04895	0.115598	0.0225513
ENSG00000132330	SCLY	-1.47683	-1.37858	0.0706293	0.0340698
ENSG00000111110	PPM1H	-0.432209	-2.09725	0.953828	0.00203658
ENSG00000093000	NUP50	-0.392173	-2.61838	0.936835	1.20754e-07
ENSG00000106025	TSPAN12	-1.46747	-2.02499	0.297902	0.0100095
ENSG00000127423	AUNIP	-0.751677	-2.61155	0.904973	0.00485468
ENSG00000087903	RFX2	-0.55493	-2.97147	0.969239	0.0117055
ENSG00000269343	ZNF587B	-0.814325	-2.43094	0.913508	0.0332345
ENSG00000204084	INPP5B	-0.564998	-1.89611	0.952314	0.0423526
ENSG00000164134	NAA15	-0.2046	-2.5914	0.982274	2.56848e-06
ENSG00000279632	AP003108.4	-0.148651	-2.65089	0.997068	0.0374626
ENSG00000110172	CHORDC1	-0.629805	-1.40892	0.630358	0.00123241
ENSG00000178921	PFAS	-0.589509	-1.93773	0.926601	0.01531
ENSG00000273437	AC108673.3	-0.421731	-5.29722	0.981825	4.00212e-06
ENSG00000204394	VARS1	-1.20302	-1.0228	0.0160138	0.0194969
ENSG00000139117	CPNE8	-0.424888	-1.9564	0.952314	0.00178079
ENSG00000196684	HSH2D	-0.495432	-2.49643	0.953828	0.00212637
ENSG00000198042	MAK16	-0.528166	-2.31361	0.922072	0.000408034
ENSG00000140332	TLE3	-0.684613	-2.02563	0.783382	0.000612879
ENSG00000144369	FAM171B	-0.399877	-2.62442	0.965569	0.000120599
ENSG00000164066	INTU	-0.382236	-2.25134	0.97015	0.00558751
ENSG00000117399	CDC20	-0.801876	-1.21436	0.161439	0.000623851
ENSG00000036672	USP2	-0.874187	-2.38331	0.751853	0.000885037
ENSG00000138698	RAP1GDS1	-0.387792	-3.11736	0.96827	3.69039e-06
ENSG00000273416	AL732292.2	0.239628	-4.49984	0.997238	0.0341921
ENSG00000231007	CDC20P1	-0.840831	-1.24042	0.510986	0.0370038
ENSG00000052749	RRP12	-0.478451	-2.02198	0.949391	0.00685902
ENSG00000112818	MEP1A	-0.200254	-3.1961	0.989943	2.37734e-06
ENSG00000264443	NCMAP-DT	-0.247789	-3.25476	0.993782	0.0452004
ENSG00000280670	CCDC163	-0.269085	-2.56093	0.989943	0.00815072
ENSG00000105398	SULT2A1	-1.53121	-1.63204	0.0994155	0.013232
ENSG00000167524	RSKR	-0.642634	-2.74433	0.953828	0.00882467
ENSG00000280088	AC126474.2	-0.342236	-3.6035	0.989943	0.0040211
ENSG00000018189	RUFY3	-0.879924	-2.31509	0.552092	1.23262e-05
ENSG00000135378	PRRG4	-1.3235	-2.45314	0.762154	0.0486356
ENSG00000272990	AC084036.1	-0.270341	-3.76408	0.993782	0.00564261
ENSG00000181026	AEN	-0.838592	-2.31644	0.74046	0.00113369
ENSG00000185674	LYG2	0.329096	-5.58831	0.993782	0.00290889
ENSG00000178409	BEND3	-0.553671	-2.67677	0.93182	0.00011943
ENSG00000183579	ZNRF3	-1.11431	-1.64992	0.0878576	0.000170579
ENSG00000234127	TRIM26	-0.940855	-2.43788	0.492982	6.21454e-06
ENSG00000132437	DDC	-1.5985	-0.888398	0.0137707	0.185589
ENSG00000265287	AC005726.4	-0.576688	-3.09426	0.977799	0.0335209
ENSG00000110400	NECTIN1	-0.934064	-4.34448	0.951756	0.00930959
ENSG00000265396	MIR3128	-0.131303	-3.851	0.998361	0.0209654
ENSG00000261542	AC011978.1	-1.62553	-3.84859	0.852201	0.0323547
ENSG00000148200	NR6A1	-0.284033	-3.10943	0.976283	7.72037e-08
ENSG00000079691	CARMIL1	-0.729905	-2.50011	0.92514	0.0096204
ENSG00000188620	HMX3	-0.439115	-2.66382	0.956366	0.000116056
ENSG00000280120	AC073857.1	-0.301199	-3.73709	0.991245	0.00442406
ENSG00000123836	PFKFB2	-0.30537	-4.15706	0.993782	0.0305675
ENSG00000272991	AF129408.1	-0.733915	-2.33478	0.93356	0.0284159
ENSG00000272980	Z94721.2	-1.02308	-2.37589	0.162596	1.2944e-08
ENSG00000132382	MYBBP1A	-0.786864	-2.45476	0.649048	4.21791e-06
ENSG00000171444	MCC	-0.590693	-3.77411	0.86714	2.71467e-11
ENSG00000269399	AC008764.6	-1.10653	-6.67113	0.965187	0.00798589
ENSG00000013297	CLDN11	-1.11935	-3.12233	0.90784	0.0273619
ENSG00000112486	CCR6	-1.23668	-2.58851	0.0834432	1.26702e-08
ENSG00000163644	PPM1K	-1.13307	-2.76096	0.825232	0.0209213
ENSG00000250838	AC091133.3	-1.01385	-2.45778	0.656237	0.000435907
ENSG00000135763	URB2	-0.864599	-2.97518	0.917439	0.0212149
ENSG00000215068	AC025171.2	-0.442135	-5.51314	0.984907	0.00789612
ENSG00000272356	AL080317.2	-0.836192	-4.66028	0.979315	0.0423526
ENSG00000047644	WWC3	-3.32774	-6.81742	0.447691	0.00467367
ENSG00000184486	POU3F2	-3.18265	-6.39489	0.474415	0.00784714

## Sheet: Table S4
Table S4: Enriched molecular signatures among upregulated genes at 24h (upper table) and 48h (lower table) of treatment (GSEA; Hallmark gene sets)
MSigDB (Hallmark gene sets)	SIZE	ES	NES	p-val	FDR q-val	FWER p-val	RANK AT MAX	LEADING EDGE
HALLMARK_GLYCOLYSIS	186	0.5647319	2.0173028	0.0	0.06199997	0.0	2437	tags=35%, list=12%, signal=39%
HALLMARK_HYPOXIA	183	0.7154811	1.8961743	0.0	0.06199997	0.062	1348	tags=42%, list=7%, signal=44%
HALLMARK_ANGIOGENESIS	31	0.6549744	1.7406336	0.0	0.061999984	0.062	3576	tags=52%, list=18%, signal=63%
HALLMARK_TNFA_SIGNALING_VIA_NFKB	178	0.44538093	1.6974614	0.0	0.06199997	0.062	2458	tags=27%, list=12%, signal=30%
HALLMARK_CHOLESTEROL_HOMEOSTASIS	73	0.5564473	1.675717	0.0	0.061999954	0.062	4970	tags=53%, list=24%, signal=70%
HALLMARK_EPITHELIAL_MESENCHYMAL_TRANSITION	159	0.549342	1.6685938	0.0	0.061999984	0.062	4868	tags=47%, list=24%, signal=61%
HALLMARK_UV_RESPONSE_DN	137	0.47243032	1.6622511	0.0	0.061999965	0.062	4807	tags=44%, list=24%, signal=57%
MSigDB (Hallmark gene sets)	SIZE	ES	NES	p-val	FDR q-val	FWER p-val	RANK AT MAX	LEADING EDGE
HALLMARK_GLYCOLYSIS	186	0.542785	2.0916371	0.0	0.063999966	0.0	1501	tags=25%, list=7%, signal=26%
HALLMARK_HYPOXIA	183	0.6842973	2.0916002	0.0	0.063999966	0.064	1658	tags=39%, list=8%, signal=42%
HALLMARK_EPITHELIAL_MESENCHYMAL_TRANSITION	159	0.5325727	1.8571215	0.0	0.06399998	0.064	2747	tags=35%, list=14%, signal=40%
HALLMARK_ANGIOGENESIS	31	0.59981716	1.8170563	0.0	0.063999966	0.064	2834	tags=39%, list=14%, signal=45%
HALLMARK_HEME_METABOLISM	175	0.3900038	1.7775372	0.0	0.06399995	0.064	3793	tags=34%, list=19%, signal=41%
HALLMARK_ADIPOGENESIS	191	0.42891812	1.7635332	0.0	0.06399998	0.064	3470	tags=33%, list=17%, signal=39%
HALLMARK_APOPTOSIS	142	0.4090916	1.7448853	0.0	0.063999966	0.064	3168	tags=29%, list=16%, signal=34%
HALLMARK_COAGULATION	123	0.54223704	1.712631	0.0	0.091902696	0.113	1889	tags=33%, list=9%, signal=37%
[truncated: 3 more rows]

## Sheet: Table S5
Table S5: Upregulated proteins in proteome (log2(FC)>1; p-value<0.05)
[truncated: 44 more rows]

[truncated: 1 more sheets: Table S6]
